# Supplementary material for: OTUD5 cooperates with TRIM25 in transcriptional regulation and tumor progression via deubiquitination activity
Source: Nat Commun. 2020 Aug 21;11:4184. doi: 10.1038/s41467-020-17926-7 (PMC7442798; doi:10.1038/s41467-020-17926-7)
Supplement: Supplementary file 4 — Supplementary Data 1 [file 41467_2020_17926_MOESM4_ESM.xlsx]

## Sheet: Proteins
Accession	Description	Exp. q-value	Sum PEP Score	Coverage	# Peptides	# PSMs	# Unique Peptides	# Protein Groups	# AAs	MW [kDa]	calc. pI	Area: F6: Sample	emPAI	Score Mascot	# Peptides Mascot
171460928	1,2-dihydroxy-3-keto-5-methylthiopentene dioxygenase [Homo sapiens]	0	5.629	21.7877	3	3	3	1	179	21.5	5.68	1.36805e+07	0.701	53	3
385298678	116 kDa U5 small nuclear ribonucleoprotein component isoform a [Homo sapiens]	0	1.824	1.33745	1	1	1	1	972	109.4	5	5.97845e+06	0.04	26	1
21328448	14-3-3 protein beta/alpha [Homo sapiens]	0	36.902	36.5854	8	14	4	1	246	28.1	4.83	8.39578e+07	3.437	383	8
4503301	2,4-dienoyl-CoA reductase, mitochondrial precursor [Homo sapiens]	0	11.941	14.3284	3	3	3	1	335	36	9.28	1.87238e+07	0.369	101	3
10863929	2-5A-dependent ribonuclease [Homo sapiens]	0.002	1.568	1.48448	1	1	1	1	741	83.5	6.65	9.06006e+07	0.047	0	1
195539395	26S protease regulatory subunit 10B [Homo sapiens]	0	2.93	3.72208	1	1	1	1	403	45.8	7.78	8.34448e+06	0.083	38	1
21361144	26S protease regulatory subunit 6A [Homo sapiens]	0	8.26	9.33941	3	3	3	1	439	49.2	5.24	6.81596e+06	0.292	58	3
24497435	26S protease regulatory subunit 8 isoform 1 [Homo sapiens]	0	9.969	9.60591	3	3	3	1	406	45.6	7.55	9.01958e+06	0.28	90	3
394953908	26S proteasome non-ATPase regulatory subunit 11 [Homo sapiens]	0	4.958	4.2654	2	2	2	1	422	47.4	6.48	1.23964e+08	0.155	64	2
4506221	26S proteasome non-ATPase regulatory subunit 12 isoform 1 [Homo sapiens]	0	2.21	2.63158	1	1	1	1	456	52.9	7.65		0.07	37	1
5292161	26S proteasome non-ATPase regulatory subunit 4 [Homo sapiens]	0.006	1.295	3.71353	1	1	1	1	377	40.7	4.79		0.155	22	1
25777615	26S proteasome non-ATPase regulatory subunit 7 [Homo sapiens]	0	5.196	8.33333	3	3	3	1	324	37	6.77	2.39652e+07	0.585	51	3
156631005	26S proteasome non-ATPase regulatory subunit 8 [Homo sapiens]	0	11.553	8.85714	3	3	3	1	350	39.6	9.7	5.47965e+07	0.334	133	3
18543329	26S proteasome non-ATPase regulatory subunit 9 isoform 1 [Homo sapiens]	0	7.505	9.41704	2	2	2	1	223	24.7	6.95	1.77318e+07	0.52	109	2
7657441	28 kDa heat- and acid-stable phosphoprotein [Homo sapiens]	0	14.656	18.232	2	2	2	1	181	20.6	8.87	1.12846e+07	0.585	154	2
7705630	28S ribosomal protein S18c, mitochondrial [Homo sapiens]	0	2.723	8.4507	1	1	1	1	142	15.8	9.55	1.56969e+07	0.334	50	1
186928850	28S ribosomal protein S27, mitochondrial [Homo sapiens]	0	1.73	2.657	1	1	1	1	414	47.6	6.18	6.57451e+06	0.083	32	1
7661730	28S ribosomal protein S28, mitochondrial [Homo sapiens]	0	2.14	4.81283	1	1	1	1	187	20.8	9.1	9.64052e+06	0.166	38	1
15150811	28S ribosomal protein S36, mitochondrial [Homo sapiens]	0	1.696	11.6505	1	1	1	1	103	11.5	9.99	1.28642e+07	0.468	0	1
7705618	39S ribosomal protein L11, mitochondrial isoform a [Homo sapiens]	0	2.829	6.25	1	1	1	1	192	20.7	9.91	1.05815e+07	0.179	34	1
55769543	39S ribosomal protein L14, mitochondrial [Homo sapiens]	0	7.553	22.069	3	3	3	1	145	15.9	10.24	4.63848e+07	0.995	98	3
4759048	39S ribosomal protein L33, mitochondrial isoform a [Homo sapiens]	0	1.953	16.9231	1	1	1	1	65	7.6	10.8	1.12522e+07	0.778	0	1
4826649	39S ribosomal protein L49, mitochondrial [Homo sapiens]	0	2.539	7.22892	1	1	1	1	166	19.2	9.45	2.67625e+06	0.166	39	1
31083035	39S ribosomal protein L52, mitochondrial isoform a [Homo sapiens]	0	17.879	19.5122	2	3	2	1	123	13.7	10.26	1.02199e+08	1.683	199	2
16596694	39S ribosomal protein L53, mitochondrial [Homo sapiens]	0.011	1.206	7.14286	1	1	1	1	112	12.1	8.76	3.17625e+07	0.292	0	1
4758504	3-hydroxyacyl-CoA dehydrogenase type-2 isoform 1 [Homo sapiens]	0.006	1.308	7.66284	1	1	1	1	261	26.9	7.78	2.32728e+06	0.155	27	1
23308751	3-hydroxyisobutyrate dehydrogenase, mitochondrial precursor [Homo sapiens]	0	6.82	9.22619	2	2	2	1	336	35.3	8.13	1.44205e+07	0.311	68	2
109150427	3-hydroxymethyl-3-methylglutaryl-CoA lyase, cytoplasmic isoform a [Homo sapiens]	0.016	1.105	1.89189	1	1	1	1	370	39.5	6.58	81595246	0.116	45	1
323276700	40S ribosomal protein S10 [Homo sapiens]	0	10.563	13.9394	2	2	2	1	165	18.9	10.15	5.64026e+07	0.425	127	2
4506681	40S ribosomal protein S11 [Homo sapiens]	0	3.784	15.1899	3	3	3	1	158	18.4	10.3	5.48902e+07	0.995	51	3
68160922	40S ribosomal protein S14 [Homo sapiens]	0	8.419	29.1391	3	3	3	1	151	16.3	10.05	7.51257e+07	1.683	69	3
4506691	40S ribosomal protein S16 [Homo sapiens]	0	3.87	12.3288	2	2	2	1	146	16.4	10.21	4.91074e+07	0.468	63	2
11968182	40S ribosomal protein S18 [Homo sapiens]	0	3.256	11.1842	2	2	2	1	152	17.7	10.99	76425755	0.468	48	2
226246671	40S ribosomal protein S20 isoform 1 [Homo sapiens]	0	5.874	16.1972	2	3	2	1	142	16	9.32	1.38631e+08	1.683	47	2
4506701	40S ribosomal protein S23 [Homo sapiens]	0	5.971	15.3846	2	2	2	1	143	15.8	10.49	1.47691e+07	0.778	73	2
214010226	40S ribosomal protein S24 isoform d [Homo sapiens]	0	14.65	12.1107	3	3	3	1	289	32.4	10.15	2.30275e+07	0.638	158	3
4506711	40S ribosomal protein S27 [Homo sapiens]	0	5.671	15.4762	1	1	1	1	84	9.5	9.45	2.69739e+07	0.585	83	1
17158044	40S ribosomal protein S6 [Homo sapiens]	0	5.039	14.0562	3	3	3	1	249	28.7	10.84	2.78317e+07	0.701	48	3
4506741	40S ribosomal protein S7 [Homo sapiens]	0	4.964	15.4639	2	2	2	1	194	22.1	10.1	6.3528e+07	0.52	53	2
14141193	40S ribosomal protein S9 [Homo sapiens]	0	3.443	8.24742	2	2	2	1	194	22.6	10.65	3.87935e+07	0.389	57	2
4506669	60S acidic ribosomal protein P1 isoform 1 [Homo sapiens]	0	2.869	28.9474	2	2	1	1	114	11.5	4.32	131377697	1.512	72	2
223890243	60S ribosomal protein L10 isoform a [Homo sapiens]	0	8.111	9.81308	2	2	2	1	214	24.6	10.08	1.96148e+07	0.425	100	2
15431288	60S ribosomal protein L10a [Homo sapiens]	0	3.632	6.45161	2	2	2	1	217	24.8	9.94	1.39932e+07	0.359	31	2
6912634	60S ribosomal protein L13a isoform 1 [Homo sapiens]	0	4.409	8.867	2	2	2	1	203	23.6	10.93	3.31592e+07	0.311	71	2
78000183	60S ribosomal protein L14 [Homo sapiens]	0	2.915	5.11628	1	1	1	1	215	23.4	10.93	1.73241e+07	0.212	55	1
358356404	60S ribosomal protein L15 isoform 1 [Homo sapiens]	0	9.719	17.1569	3	3	3	1	204	24.1	11.62	3.59118e+07	0.638	89	3
4506607	60S ribosomal protein L18 isoform 1 [Homo sapiens]	0	6.202	6.91489	1	1	1	1	188	21.6	11.72	3.67676e+07	0.292	92	1
4506609	60S ribosomal protein L19 [Homo sapiens]	0	11.961	13.2653	2	2	2	1	196	23.5	11.47	4.23305e+07	0.668	136	2
4506613	60S ribosomal protein L22 proprotein [Homo sapiens]	0	3.813	10.1562	1	1	1	1	128	14.8	9.19	5.08138e+07	0.468	45	1
17105394	60S ribosomal protein L23a [Homo sapiens]	0	5.763	8.33333	1	1	1	1	156	17.7	10.45	95051043	0.292	87	1
4506619	60S ribosomal protein L24 [Homo sapiens]	0	4.515	14.0127	2	2	2	1	157	17.8	11.25	2.82473e+07	0.585	61	2
4506621	60S ribosomal protein L26 [Homo sapiens]	0	3.569	6.2069	2	2	2	1	145	17.2	10.55	2.22853e+07	0.668	69	2
4506623	60S ribosomal protein L27 [Homo sapiens]	0	6.538	29.4118	3	3	3	1	136	15.8	10.56	4.95168e+07	2.162	72	3
4506625	60S ribosomal protein L27a [Homo sapiens]	0	2.907	7.43243	1	1	1	1	148	16.6	11	1.03893e+08	0.334	63	1
209915584	60S ribosomal protein L28 isoform 3 [Homo sapiens]	0	3.101	10.6509	2	2	2	1	169	19.1	10.83	3.81957e+07	0.425	55	2
4506649	60S ribosomal protein L3 isoform a [Homo sapiens]	0	6.752	11.6625	3	3	3	1	403	46.1	10.18	2.43956e+07	0.369	66	3
148746199	60S ribosomal protein L31 isoform 2 [Homo sapiens]	0	2.462	7.03125	1	1	1	1	128	14.6	10.8	6.80283e+07	0.389	51	1
6005860	60S ribosomal protein L35 [Homo sapiens]	0	2.89	8.13008	1	1	1	1	123	14.5	11.05	3.24705e+07	0.468	51	1
16117791	60S ribosomal protein L35a [Homo sapiens]	0	2.066	8.18182	1	1	1	1	110	12.5	11.06	3.76244e+07	0.292	39	1
4506643	60S ribosomal protein L37a [Homo sapiens]	0	9.31	19.5652	1	1	1	1	92	10.3	10.43	1.30075e+07	0.468	102	1
78214522	60S ribosomal protein L38 [Homo sapiens]	0	9.691	32.8571	3	3	3	1	70	8.2	10.1	2.7566e+07	9	110	3
14591909	60S ribosomal protein L5 [Homo sapiens]	0	5.166	8.08081	2	2	2	1	297	34.3	9.72	1.92131e+07	0.292	62	2
15431306	60S ribosomal protein L8 [Homo sapiens]	0	3.162	4.28016	1	1	1	1	257	28	11.03	7.29116e+07	0.179	43	1
67944630	60S ribosomal protein L9 [Homo sapiens]	0	4.936	13.0208	2	2	2	1	192	21.9	9.95	1.17471e+07	0.52	56	2
6912586	6-phosphogluconolactonase [Homo sapiens]	0	6.477	14.3411	2	2	2	1	258	27.5	6.05	1.00786e+07	0.359	44	2
4506331	6-pyruvoyl tetrahydrobiopterin synthase [Homo sapiens]	0	8.143	22.069	2	2	2	1	145	16.4	6.68	5.80501e+07	0.585	72	2
40288286	7,8-dihydro-8-oxoguanine triphosphatase isoform p22 [Homo sapiens]	0	3.294	6.70391	1	1	1	1	179	20.3	5.02	1.50896e+07	0.233	55	1
16507237	78 kDa glucose-regulated protein precursor [Homo sapiens]	0	136.827	47.7064	27	53	25	1	654	72.3	5.16	4.88554e+08	7.449	1323	27
126116596	abnormal spindle-like microcephaly-associated protein isoform 1 [Homo sapiens]	0.005	1.406	0.201323	1	1	1	1	3477	409.5	10.45	1.77442e+07	0.01	53	1
57242798	acid sphingomyelinase-like phosphodiesterase 3b isoform 1 precursor [Homo sapiens]	0	8.989	4.83516	2	2	2	1	455	50.8	5.64	1.36705e+07	0.222	87	2
5454088	acidic leucine-rich nuclear phosphoprotein 32 family member B [Homo sapiens]	0.009	1.229	2.78884	1	1	1	1	251	28.8	4.06	5.14893e+06	0.233	28	1
4501867	aconitate hydratase, mitochondrial precursor [Homo sapiens]	0	11.722	5.76923	3	3	3	1	780	85.4	7.61	1.26592e+07	0.184	105	3
4501881	actin, alpha skeletal muscle [Homo sapiens]	0	115.141	63.13	19	58	9	1	377	42	5.39	2.34977e+09	23.621	1182	19
4501885	actin, cytoplasmic 1 [Homo sapiens]	0	170.381	62.6667	18	72	1	1	375	41.7	5.48	3.76395e+08	39.616	1863	18
51173711	actin-binding LIM protein 1 isoform a [Homo sapiens]	0	3.405	1.92802	1	1	1	1	778	87.6	8.59	5.57893e+06	0.044	43	1
31657094	actin-binding protein anillin [Homo sapiens]	0	3.586	0.88968	1	1	1	1	1124	124.1	8.07		0.032	54	1
13569956	actin-related protein 2/3 complex subunit 5-like protein [Homo sapiens]	0	6.937	13.7255	2	2	1	1	153	16.9	6.6	2.04088e+07	0.468	67	2
8922701	acylglycerol kinase, mitochondrial precursor [Homo sapiens]	0.003	1.53	5.92417	1	1	1	1	422	47.1	8.09	2.80268e+06	0.101	0	1
4557245	acylphosphatase-1 isoform a [Homo sapiens]	0	5.032	29.2929	2	2	2	1	99	11.3	9.31	1.00103e+07	0.778	50	2
5453722	acyl-protein thioesterase 1 [Homo sapiens]	0.002	1.649	5.65217	1	1	1	1	230	24.7	6.77	18530703	0.194	37	1
41327712	adapter molecule crk isoform a [Homo sapiens]	0	8.682	9.53947	2	2	2	1	304	33.8	5.55	7.00266e+06	0.292	91	2
223942032	adaptin ear-binding coat-associated protein 2 isoform 2 [Homo sapiens]	0	5.348	15.0183	2	2	2	1	273	29.4	8.38	1.15279e+07	0.334	40	2
189011566	adenomatous polyposis coli protein isoform b [Homo sapiens]	0	2.123	0.351741	1	1	1	1	2843	311.5	7.8	5.23664e+06	0.013	39	1
9951915	adenosylhomocysteinase isoform 1 [Homo sapiens]	0	11.696	7.40741	3	3	3	1	432	47.7	6.34	3.80008e+07	0.318	110	3
4502011	adenylate kinase isoenzyme 1 [Homo sapiens]	0	6.755	17.0103	3	3	3	1	194	21.6	8.63	3.96342e+07	0.585	55	3
31543983	ADP-ribosylation factor GTPase-activating protein 2 isoform 1 [Homo sapiens]	0.007	1.259	1.72745	1	1	1	1	521	56.7	7.99	6.90715e+06	0.072	32	1
20336267	ADP-ribosylation factor-binding protein GGA3 isoform long [Homo sapiens]	0.003	1.512	0.968188	1	1	1	1	723	78.3	5.58	3405012	0.086	44	1
24308007	ADP-ribosylation factor-like protein 6-interacting protein 1 [Homo sapiens]	0	2.427	3.94089	1	1	1	1	203	23.3	9.32	4.95025e+07	0.389	48	1
8922601	ADP-ribosylation factor-like protein 8B [Homo sapiens]	0	4.563	18.8172	3	3	3	1	186	21.5	8.43	6.32939e+07	0.778	44	3
339275976	A-kinase anchor protein 1, mitochondrial precursor [Homo sapiens]	0	2.602	3.21152	2	2	2	1	903	97.3	4.94	5.3687e+06	0.101	0	2
109148542	alanine--tRNA ligase, cytoplasmic [Homo sapiens]	0	4.381	3.5124	2	2	2	1	968	106.7	5.53	7.85104e+06	0.083	26	2
25777732	aldehyde dehydrogenase, mitochondrial isoform 1 precursor [Homo sapiens]	0	2.79	2.51451	1	1	1	1	517	56.3	7.05	1.84753e+07	0.086	47	1
297374815	allograft inflammatory factor 1-like isoform 3 [Homo sapiens]	0	8.809	14.7727	2	2	2	1	176	20	7.77	2.17841e+07	0.425	83	2
156523970	alpha-2-HS-glycoprotein preproprotein [Homo sapiens]	0	7.056	3.26975	1	1	1	1	367	39.3	5.72	1.84986e+07	0.136	86	1
11125770	aminoacyl tRNA synthase complex-interacting multifunctional protein 2 [Homo sapiens]	0	7.533	7.8125	1	1	1	1	320	35.3	8.22	9.33942e+07	0.122	106	1
89274169	anamorsin [Homo sapiens]	0	3.831	7.05128	2	2	2	1	312	33.6	5.62	2.27626e+07	0.245	40	2
37620163	ANKHD1-EIF4EBP3 protein [Homo sapiens]	0.002	1.596	0.611387	1	1	1	1	2617	277	5.86	1.29059e+07	0.02	27	1
157743292	ankyrin repeat and SOCS box protein 18 [Homo sapiens]	0.006	1.325	4.93562	1	3	1	1	466	50.8	6.96	69748306	0.086	0	1
38683807	ankyrin repeat domain-containing protein 17 isoform a [Homo sapiens]	0	5.662	0.653093	1	2	1	1	2603	274.1	6.52	2.69821e+07	0.043	32	1
52426735	ankyrin-2 isoform 1 [Homo sapiens]	0.006	1.304	0.202173	1	1	1	1	3957	433.4	5.14	11673384	0.01	36	1
4502101	annexin A1 [Homo sapiens]	0	5.535	6.35838	2	2	2	1	346	38.7	7.02	1.15707e+07	0.245	66	2
9506797	AP-1 complex subunit mu-2 [Homo sapiens]	0.018	1.089	2.83688	1	1	1	1	423	48.1	8.22	7.82663e+06	0.08	0	1
19913414	AP-2 complex subunit alpha-1 isoform 1 [Homo sapiens]	0	2.654	2.04708	2	2	2	1	977	107.5	7.03	4.33238e+06	0.078	0	2
71773106	AP-2 complex subunit beta isoform a [Homo sapiens]	0	3.686	1.57729	1	1	1	1	951	105.6	5.34	7.74351e+06	0.047	58	1
4557321	apolipoprotein A-I preproprotein [Homo sapiens]	0	7.47	5.99251	1	2	1	1	267	30.8	5.76	2.84573e+08	0.245	87	1
22035653	apolipoprotein L2 [Homo sapiens]	0	5.831	6.52819	2	2	2	1	337	37.1	6.74	6.99831e+06	0.292	72	2
13129148	apolipoprotein O precursor [Homo sapiens]	0	7.122	16.1616	3	3	3	1	198	22.3	9.13	1.19365e+08	0.701	80	3
219283152	apoptosis inhibitor 5 isoform a [Homo sapiens]	0	5.77	4.58015	3	3	3	1	524	59	7.34	2.45638e+07	0.218	74	3
4757838	apoptosis regulator BAX isoform beta [Homo sapiens]	0	5.746	10.5505	2	2	2	1	218	24.2	7.9	3.9326e+07	0.334	63	2
7662238	apoptotic chromatin condensation inducer in the nucleus isoform 1 [Homo sapiens]	0	8.839	2.08799	2	2	2	1	1341	151.8	6.43	3.23979e+07	0.06	105	2
206597505	arf-GAP domain and FG repeat-containing protein 1 isoform 1 [Homo sapiens]	0	4.133	4.79452	1	1	1	1	584	60.7	8.56	8.4581e+06	0.122	35	1
346986435	arginase-1 isoform 1 [Homo sapiens]	0	10.238	14.2424	3	3	3	1	330	35.6	7.21	7.90724e+06	0.438	88	3
311771694	ARPC4-TTLL3 fusion protein [Homo sapiens]	0	2.045	1.76	1	1	1	1	625	71.7	5.88	3.55246e+07	0.064	39	1
13129094	ashwin [Homo sapiens]	0.007	1.277	3.87931	1	1	1	1	232	25.8	9.74		0.155	41	1
168229252	asparagine synthetase [glutamine-hydrolyzing] isoform a [Homo sapiens]	0	2.209	1.60428	1	1	1	1	561	64.3	6.86	5.72375e+06	0.064	44	1
73486658	aspartate aminotransferase, mitochondrial precursor [Homo sapiens]	0	9.312	9.06977	3	3	3	1	430	47.5	9.01	1.23732e+07	0.269	55	3
45439306	aspartate--tRNA ligase, cytoplasmic [Homo sapiens]	0.001	1.683	2.19561	1	1	1	1	501	57.1	6.55	7.99526e+06	0.059	37	1
40789249	aspartate--tRNA ligase, mitochondrial [Homo sapiens]	0.02	1.066	1.08527	1	1	1	1	645	73.5	8.02	5.48855e+06	0.055	35	1
7106299	ataxin-10 isoform 1 [Homo sapiens]	0.006	1.299	1.47368	1	1	1	1	475	53.5	5.25	4.78749e+06	0.077	35	1
208610002	atlastin-2 isoform 2 [Homo sapiens]	0	1.868	2.5729	1	1	1	1	583	66.2	5.48		0.083	24	1
251831112	ATP synthase F0 subunit 6 [Homo sapiens]	0	1.796	3.9823	1	1	1	1	226	24.8	10.1	8.68754e+06	0.585	0	1
32189394	ATP synthase subunit beta, mitochondrial precursor [Homo sapiens]	0	200.329	67.4858	22	57	22	1	529	56.5	5.4	7.97331e+08	23.384	1408	22
5901896	ATP synthase subunit epsilon, mitochondrial [Homo sapiens]	0	3.808	29.4118	2	2	2	1	51	5.8	9.92	5.37189e+08	2.162	74	2
4826686	ATP-dependent RNA helicase DDX1 [Homo sapiens]	0	2.395	2.83784	1	1	1	1	740	82.4	7.23	3.71113e+06	0.05	25	1
56549668	AT-rich interactive domain-containing protein 2 [Homo sapiens]	0.014	1.136	0.544959	1	1	1	1	1835	197.3	7.42	12016813	0.031	0	1
4757834	BAG family molecular chaperone regulator 2 [Homo sapiens]	0	2.549	4.73934	1	1	1	1	211	23.8	6.7	7.81457e+06	0.155	0	1
4503579	band 4.1-like protein 2 isoform a [Homo sapiens]	0	2.406	1.09453	1	1	1	1	1005	112.5	5.44	1.35649e+07	0.036	42	1
333470719	basic leucine zipper and W2 domain-containing protein 1 isoform 2 [Homo sapiens]	0	2.225	3.10421	2	2	1	1	451	51.2	6.62	5.96059e+06	0.155	44	2
229577398	basic leucine zipper and W2 domain-containing protein 2 [Homo sapiens]	0	3.168	3.81862	2	2	1	1	419	48.1	6.68	1.23508e+07	0.16	61	2
10337613	B-cell CLL/lymphoma 7 protein family member A isoform a [Homo sapiens]	0	3.168	20.3463	2	2	2	1	231	25	5.45	1.91152e+07	0.52	37	2
4502363	bcl-2 homologous antagonist/killer [Homo sapiens]	0	4.301	20.8531	2	2	2	1	211	23.4	6.01	3.17574e+07	0.52	51	2
20336330	bcl-2-like protein 12 isoform 1 [Homo sapiens]	0	11.031	11.3772	3	3	3	1	334	36.8	9.22	1.29759e+07	0.389	89	3
183396787	BCL-6 corepressor isoform c [Homo sapiens]	0	1.713	0.797721	1	1	1	1	1755	192.1	6.48	1.04012e+07	0.024	0	1
5031611	BET1 homolog [Homo sapiens]	0	7.517	24.5763	2	2	2	1	118	13.3	9.06	1.82778e+07	1.512	64	2
149192862	BET1-like protein isoform 1 [Homo sapiens]	0	8.778	37.8378	3	3	3	1	111	12.4	8.16	1.27727e+07	1.154	83	3
4757826	beta-2-microglobulin precursor [Homo sapiens]	0	2.914	8.40336	1	1	1	1	119	13.7	6.52	20528714	0.334	40	1
94721354	bifunctional methylenetetrahydrofolate dehydrogenase/cyclohydrolase, mitochondrial precursor [Homo sapiens]	0	2.688	3.42857	1	1	1	1	350	37.9	8.73	9.24693e+06	0.11	34	1
20127454	bifunctional purine biosynthesis protein PURH [Homo sapiens]	0	3.5	5.06757	3	3	3	1	592	64.6	6.71	1.29585e+07	0.205	34	3
4502403	biglycan preproprotein [Homo sapiens]	0	3.424	2.98913	1	1	1	1	368	41.6	7.52	9.50205e+06	0.122	64	1
315113895	biogenesis of lysosome-related organelles complex 1 subunit 1 [Homo sapiens]	0	3.89	7.18954	1	1	1	1	153	17.3	9.33	1.23396e+07	0.259	59	1
34147529	biorientation of chromosomes in cell division protein 1 isoform a [Homo sapiens]	0	4.412	5.40541	1	2	1	1	185	19.2	6.33	1.86735e+07	0.668	44	1
4557367	bleomycin hydrolase [Homo sapiens]	0	4.038	2.41758	1	2	1	1	455	52.5	6.27	13303848	0.086	59	1
7705638	bolA-like protein 1 precursor [Homo sapiens]	0	7.872	35.0365	3	3	3	1	137	14.3	7.96	2.58821e+07	1.154	56	3
9257199	brain-specific angiogenesis inhibitor 1-associated protein 2 isoform 2 [Homo sapiens]	0	10.603	6.88406	3	3	3	1	552	60.8	8.9	9.11552e+06	0.174	93	3
19923665	BRI3-binding protein precursor [Homo sapiens]	0	8.819	14.3426	2	2	2	1	251	27.8	9.44	2.04624e+07	0.468	88	2
222136639	C-1-tetrahydrofolate synthase, cytoplasmic [Homo sapiens]	0	5.818	3.20856	3	3	3	1	935	101.5	7.3	6.31917e+06	0.122	72	3
347446676	C7orf55-LUC7L2 protein [Homo sapiens]	0	4.931	3.27511	1	1	1	1	458	54.2	10.13	1.69542e+07	0.116	65	1
18379366	CAAX prenyl protease 1 homolog [Homo sapiens]	0	6.185	6.31579	3	3	3	1	475	54.8	7.49	1.2934e+07	0.35	91	3
18105007	CAD protein [Homo sapiens]	0	4.236	0.539326	1	1	1	1	2225	242.8	6.46	9.51771e+06	0.02	62	1
6005731	calcineurin B homologous protein 1 [Homo sapiens]	0.014	1.126	4.10256	1	1	1	1	195	22.4	5.1	1.05083e+07	0.166	35	1
119226260	calcium homeostasis endoplasmic reticulum protein [Homo sapiens]	0	2.269	1.52838	1	1	1	1	916	103.6	9.04	2.00969e+07	0.061	33	1
21361103	calcium-binding mitochondrial carrier protein Aralar1 [Homo sapiens]	0	1.806	1.76991	1	1	1	1	678	74.7	8.38	1.04672e+07	0.056	29	1
195927022	calcium-binding protein 39 [Homo sapiens]	0	3.343	3.81232	1	1	1	1	341	39.8	6.89	8.59584e+06	0.089	43	1
39777614	calcium-responsive transactivator [Homo sapiens]	0	2.479	2.52525	1	1	1	1	396	43	6.44	1.0526e+07	0.585	39	1
223278387	calmodulin-like protein 5 [Homo sapiens]	0	16.709	24.6575	2	2	2	1	146	15.9	4.44	3.18231e+07	0.668	157	2
122937255	calmodulin-regulated spectrin-associated protein 3 isoform 1 [Homo sapiens]	0	2.177	0.626959	1	1	1	1	1276	137.8	8.5	1.46115e+07	0.032	46	1
109637759	calpastatin isoform f [Homo sapiens]	0	5.818	6.4	3	3	3	1	750	80.2	5.15	7.45514e+06	0.174	33	3
227430327	calsequestrin-1 precursor [Homo sapiens]	0	2.158	2.77778	1	1	1	1	396	45.1	4.16	5.58516e+07	0.136	45	1
4758958	cAMP-dependent protein kinase type II-alpha regulatory subunit [Homo sapiens]	0	6.416	7.92079	2	2	2	1	404	45.5	5.07	2.51556e+07	0.194	37	2
4502599	carbonyl reductase [NADPH] 1 [Homo sapiens]	0	8.135	15.1625	3	3	3	1	277	30.4	8.32	1.09248e+07	0.468	57	3
4557014	catalase [Homo sapiens]	0	11.552	8.15939	3	3	3	1	527	59.7	7.39	1.83334e+07	0.233	96	3
55770844	catenin alpha-1 [Homo sapiens]	0	1.778	2.20751	1	1	1	1	906	100	6.29	6.75996e+06	0.041	20	1
4503143	cathepsin D preproprotein [Homo sapiens]	0	27.3	18.6893	6	8	6	1	412	44.5	6.54	7.59398e+07	1.228	182	6
4505061	cation-dependent mannose-6-phosphate receptor isoform 1 precursor [Homo sapiens]	0	12.13	10.1083	2	2	2	1	277	31	5.83	2.7253e+07	0.292	142	2
67188443	CD276 antigen isoform a precursor [Homo sapiens]	0	4.062	4.86891	1	1	1	1	534	57.2	4.91	9.00596e+06	0.129	28	1
11321634	CD2-associated protein [Homo sapiens]	0.014	1.124	1.40845	1	1	1	1	639	71.4	6.4		0.054	0	1
4757944	CD81 antigen [Homo sapiens]	0	11.109	8.47458	1	1	1	1	236	25.8	5.29	5.50904e+07	0.334	123	1
4502693	CD9 antigen [Homo sapiens]	0.017	1.094	4.38596	1	1	1	1	228	25.4	7.15	6.87351e+07	0.334	42	1
17978491	CD97 antigen isoform 1 preproprotein [Homo sapiens]	0	11.894	6.94611	3	3	3	1	835	91.8	6.87	1.64076e+07	0.194	83	3
4505183	CD99 antigen isoform a precursor [Homo sapiens]	0.007	1.273	5.40541	1	1	1	1	185	18.8	4.75	3.95014e+07	0.468	33	1
8923930	CDGSH iron-sulfur domain-containing protein 1 [Homo sapiens]	0	4.933	25.9259	2	2	2	1	108	12.2	9.09	2.9674e+07	1.154	43	2
56605994	CDGSH iron-sulfur domain-containing protein 2 [Homo sapiens]	0	1.719	11.1111	1	1	1	1	135	15.3	9.61	4.5415e+07	0.292	28	1
18087821	CDKN2AIP N-terminal-like protein [Homo sapiens]	0	4.264	16.3793	1	1	1	1	116	13.2	5		0.334	62	1
8922720	cell cycle control protein 50A isoform 1 [Homo sapiens]	0.006	1.343	2.21607	1	1	1	1	361	40.7	8.59	4.32285e+06	0.129	33	1
11067747	cell division cycle 5-like protein [Homo sapiens]	0	2.919	1.24688	1	1	1	1	802	92.2	8.18	10315058	0.053	37	1
13876384	cell division cycle-associated protein 3 [Homo sapiens]	0	4.07	6.34328	1	1	1	1	268	29	6.43	1.69786e+07	0.145	51	1
55770834	centromere protein F [Homo sapiens]	0.002	1.634	0.481696	1	1	1	1	3114	357.3	5.1	3.06123e+06	0.01	30	1
56118234	centromere protein V [Homo sapiens]	0	4.706	4.77941	1	2	1	1	272	29.7	9.73	2.6249e+07	0.334	42	1
401871066	centromere protein X isoform 1 [Homo sapiens]	0	2.57	11.1111	1	1	1	1	81	9	5.9	7.32173e+06	0.389	48	1
4759344	centromere/kinetochore protein zw10 homolog [Homo sapiens]	0	5.309	1.66881	1	1	1	1	779	88.8	6.27	7.72424e+06	0.048	78	1
109255228	centrosomal protein of 170 kDa isoform alpha [Homo sapiens]	0	5.023	1.76768	2	2	2	1	1584	175.2	7.11	2.20126e+07	0.045	35	2
34147522	chaperone activity of bc1 complex-like, mitochondrial [Homo sapiens]	0	3.136	1.85471	1	1	1	1	647	71.9	6.99	1.7271e+07	0.077	45	1
14251209	chloride intracellular channel protein 1 [Homo sapiens]	0	5.114	13.6929	3	3	3	1	241	26.9	5.17	1.78081e+07	0.501	31	3
7330335	chloride intracellular channel protein 4 [Homo sapiens]	0	3.022	9.09091	2	2	2	1	253	28.8	5.59	6.43967e+06	0.311	40	2
187960037	chromobox protein homolog 1 [Homo sapiens]	0	52.035	33.5135	6	12	5	1	185	21.4	4.93	1.85955e+08	7.254	434	6
282165704	chromodomain-helicase-DNA-binding protein 8 isoform 1 [Homo sapiens]	0	4.611	0.774893	2	2	2	1	2581	290.3	6.47	1.09208e+07	0.034	58	2
384081600	cip1-interacting zinc finger protein isoform 5 [Homo sapiens]	0	10.153	5.24109	3	3	3	1	954	106.2	6.74	9.92966e+06	0.174	75	3
4502899	clathrin light chain A isoform a [Homo sapiens]	0	2.94	12.844	2	2	2	1	218	23.6	4.53	1.62289e+07	0.585	25	2
11863154	coatomer subunit delta isoform 1 [Homo sapiens]	0	1.873	2.15264	1	1	1	1	511	57.2	6.21	7.06577e+06	0.08	34	1
16418349	cob(I)yrinic acid a,c-diamide adenosyltransferase, mitochondrial precursor [Homo sapiens]	0	4.7	4	1	1	1	1	250	27.4	8.6	2.13028e+07	0.166	51	1
21362050	coiled-coil domain-containing protein 115 [Homo sapiens]	0	3.226	10	2	2	2	1	180	19.7	6.95	1.73604e+07	0.52	50	2
209969700	coiled-coil domain-containing protein 124 [Homo sapiens]	0	2.085	8.07175	1	1	1	1	223	25.8	9.54	6.01186e+06	0.166	0	1
40548332	coiled-coil domain-containing protein 137 [Homo sapiens]	0	2.52	3.46021	1	1	1	1	289	33.2	10.93	8.70247e+06	0.122	50	1
7705851	coiled-coil-helix-coiled-coil-helix domain-containing protein 2, mitochondrial precursor [Homo sapiens]	0.006	1.292	8.60927	1	1	1	1	151	15.5	9.22	6.66131e+06	0.585	0	1
8923390	coiled-coil-helix-coiled-coil-helix domain-containing protein 3, mitochondrial precursor [Homo sapiens]	0	8.386	13.2159	2	2	2	1	227	26.1	8.28	1.42105e+07	0.292	64	2
338968930	cold shock domain-containing protein E1 isoform 4 [Homo sapiens]	0	1.76	0.947867	1	1	1	1	844	93.7	6.52		0.04	36	1
116256354	collagen alpha-2(IV) chain preproprotein [Homo sapiens]	0	2.735	0.700935	1	1	1	1	1712	167.4	8.66	7.1552e+06	0.024	36	1
22749079	COMM domain-containing protein 1 [Homo sapiens]	0	2.776	7.36842	1	1	1	1	190	21.2	6.2	7.7083e+06	0.259	27	1
7706663	COMM domain-containing protein 10 [Homo sapiens]	0.002	1.626	4.45545	1	1	1	1	202	23	6.54	6.73841e+06	0.194	34	1
23238222	COP9 signalosome complex subunit 3 isoform 1 [Homo sapiens]	0	20.44	14.8936	5	6	5	1	423	47.8	6.65	4.54388e+07	0.668	170	5
255760066	COP9 signalosome complex subunit 7a [Homo sapiens]	0	9.278	9.09091	2	2	2	1	275	30.3	8.22	2.06157e+07	0.311	116	2
30181236	copine-2 [Homo sapiens]	0	3.835	4.37956	2	2	1	1	548	61.2	6.07	1.36664e+07	0.194	37	2
25121972	copine-8 [Homo sapiens]	0	6.437	4.07801	2	2	1	1	564	63.1	5.96		0.15	80	2
67782356	corneodesmosin precursor [Homo sapiens]	0	3.957	3.40265	1	1	1	1	529	51.5	8.44	62674011	0.179	57	1
319918873	CORO7-PAM16 protein [Homo sapiens]	0	16.055	2.19466	1	2	1	1	1048	114.1	6.33	7.01441e+07	0.096	163	1
157412328	coronin-1C isoform a [Homo sapiens]	0	6.652	2.46679	2	2	2	1	527	58.9	7.75	1.19069e+07	0.166	59	2
24308273	costars family protein ABRACL [Homo sapiens]	0	5.828	27.1605	2	2	2	1	81	9.1	6.29	1.27627e+08	2.162	89	2
32698876	COX assembly mitochondrial protein homolog [Homo sapiens]	0	4.804	17.9245	2	2	2	1	106	12.5	8.63	1.70581e+08	0.931	86	2
4503173	coxsackievirus and adenovirus receptor isoform 1 precursor [Homo sapiens]	0	8.812	12.6027	3	3	3	1	365	40	7.56	2.63449e+07	0.318	57	3
153252003	creatine kinase S-type, mitochondrial precursor [Homo sapiens]	0	5.125	2.6253	1	1	1	1	419	47.5	8.19	4346765	0.093	76	1
119943104	CREB-binding protein isoform a [Homo sapiens]	0.003	1.497	0.614251	1	1	1	1	2442	265.2	8.53	9.1187e+06	0.025	0	1
4885153	crk-like protein [Homo sapiens]	0.011	1.192	5.61056	1	1	1	1	303	33.8	6.74	3.02293e+07	0.129	0	1
148491070	CTP synthase 1 [Homo sapiens]	0	7.193	2.70728	1	2	1	1	591	66.6	6.46	2.13227e+06	0.141	59	1
121114298	cullin-4B isoform 1 [Homo sapiens]	0	3.12	1.97152	2	2	2	1	913	103.9	7.37	7.62093e+06	0.073	47	2
21361794	cullin-associated NEDD8-dissociated protein 1 [Homo sapiens]	0	3.917	1.46341	2	2	2	1	1230	136.3	5.78	15332397	0.066	60	2
4502613	cyclin-A2 [Homo sapiens]	0.002	1.587	1.85185	1	1	1	1	432	48.5	6.54	9.22597e+06	0.11	48	1
5031669	cyclin-dependent kinase 2-associated protein 2 isoform 1 [Homo sapiens]	0	3.202	14.2857	2	2	2	1	126	13.1	9.48	6.64112e+07	3.642	42	2
304376272	cyclin-dependent kinase inhibitor 2A isoform p16gamma [Homo sapiens]	0	14.398	30.5389	3	3	3	1	167	17.9	6.89	3.45562e+07	1.154	81	3
295821202	cystathionine beta-synthase [Homo sapiens]	0	1.703	1.81488	1	1	1	1	551	60.5	6.65	4.5974e+06	0.077	36	1
4885165	cystatin-A [Homo sapiens]	0	1.777	12.2449	1	1	1	1	98	11	5.5	8.43372e+07	0.389	39	1
41281768	cytochrome b5 isoform 1 [Homo sapiens]	0	5.959	20.1493	2	2	2	1	134	15.3	4.96	2.15543e+07	0.668	93	2
61175258	cytochrome c oxidase assembly factor 6 homolog isoform 1 [Homo sapiens]	0	10.339	21.6	2	2	2	1	125	14.1	8.25	8.25746e+07	0.778	84	2
94536771	cytochrome c oxidase assembly protein 3 homolog, mitochondrial [Homo sapiens]	0	2.448	9.43396	1	1	1	1	106	11.7	9.6	81716508	0.468	38	1
5031645	cytochrome c oxidase copper chaperone [Homo sapiens]	0	8.869	25.3968	1	1	1	1	63	6.9	7.24	1.24548e+08	0.778	98	1
262118227	cytochrome c oxidase subunit 7A2, mitochondrial precursor [Homo sapiens]	0	3.751	11.3043	1	1	1	1	115	12.8	9.13	6.88705e+07	0.468	60	1
4502993	cytochrome c oxidase subunit 7C, mitochondrial precursor [Homo sapiens]	0.002	1.574	14.2857	1	1	1	1	63	7.2	10.27	5.18883e+06	0.468	32	1
21359867	cytochrome c1, heme protein, mitochondrial [Homo sapiens]	0	6.096	6.76923	2	2	2	1	325	35.4	9	9.69236e+06	0.274	65	2
285002259	cytochrome c-type heme lyase [Homo sapiens]	0	6.655	8.58209	2	2	2	1	268	30.6	6.68	11650323	0.311	74	2
33350932	cytoplasmic dynein 1 heavy chain 1 [Homo sapiens]	0	3.388	0.817908	2	2	2	1	4646	532.1	6.4	2.79024e+06	0.016	33	2
422398885	cytoplasmic dynein 1 intermediate chain 2 isoform 1 [Homo sapiens]	0	4.371	3.29154	1	1	1	1	638	71.4	5.2	3.37491e+06	0.086	41	1
148664201	cytoskeleton-associated protein 2 isoform 2 [Homo sapiens]	0	4.676	1.90337	1	1	1	1	683	76.9	9.41	2.03985e+07	0.048	77	1
57164942	cytoskeleton-associated protein 5 isoform a [Homo sapiens]	0.006	1.291	0.492126	1	1	1	1	2032	225.4	7.8	6.09872e+06	0.018	0	1
41393561	cytosol aminopeptidase [Homo sapiens]	0	2.347	2.31214	1	1	1	1	519	56.1	7.93	8.33639e+06	0.066	30	1
23308577	D-3-phosphoglycerate dehydrogenase [Homo sapiens]	0	5.629	4.3152	2	2	2	1	533	56.6	6.71	3.25578e+07	0.194	74	2
13129100	dCTP pyrophosphatase 1 [Homo sapiens]	0	7.627	12.9412	2	2	2	1	170	18.7	5.03	2.06486e+07	0.52	89	2
108936958	DDB1- and CUL4-associated factor 7 [Homo sapiens]	0	3.02	3.80117	1	1	1	1	342	38.9	5.52	1.09778e+07	0.129	47	1
301129170	death-inducer obliterator 1 isoform c [Homo sapiens]	0	5.579	0.625	1	1	1	1	2240	243.7	7.88	6.71938e+06	0.017	95	1
148539840	deleted in malignant brain tumors 1 protein isoform a precursor [Homo sapiens]	0	5.215	5.4902	1	1	1	1	1785	193.8	5.43		0.035	78	1
21361368	delta-1-pyrroline-5-carboxylate synthase isoform 1 [Homo sapiens]	0	7.353	3.27044	3	3	3	1	795	87.2	7.12	1.14256e+07	0.148	89	3
54633315	deoxynucleotidyltransferase terminal-interacting protein 2 [Homo sapiens]	0	6.995	3.83598	2	2	2	1	756	84.4	6.16	1.78468e+07	0.116	77	2
16751921	dermcidin preproprotein [Homo sapiens]	0	3.405	10	1	1	1	1	110	11.3	6.54	3.87523e+08	0.292	64	1
116534898	desmoglein-2 preproprotein [Homo sapiens]	0	5.789	2.14669	1	1	1	1	1118	122.2	5.24		0.04	72	1
5802966	destrin isoform a [Homo sapiens]	0	4.397	13.9394	2	3	1	1	165	18.5	7.85		0.701	51	2
21362088	DNA replication complex GINS protein PSF3 isoform b [Homo sapiens]	0	13.05	18.5185	3	3	3	1	216	24.5	5.34	1.23313e+07	0.501	132	3
394582093	DNA replication licensing factor MCM3 isoform 1 [Homo sapiens]	0	2.83	0.937866	1	1	1	1	853	95.8	5.77	10674979	0.038	66	1
33469968	DNA replication licensing factor MCM7 isoform 1 [Homo sapiens]	0	4.553	1.80807	1	1	1	1	719	81.3	6.46	5.42656e+06	0.048	64	1
11225260	DNA topoisomerase 1 [Homo sapiens]	0	8.49	3.79085	2	2	2	1	765	90.7	9.31	1.30228e+07	0.103	57	2
19913406	DNA topoisomerase 2-alpha [Homo sapiens]	0	8.287	3.00457	3	3	3	1	1531	174.3	8.72	3.03901e+07	0.077	83	3
71040090	DNA-binding protein RFX5 [Homo sapiens]	0.002	1.573	2.43506	1	1	1	1	616	65.3	9.29	1.26075e+07	0.058	0	1
6912246	DNA-directed RNA polymerase I subunit RPA34 [Homo sapiens]	0	3.431	3.92157	1	1	1	1	510	55	8.51	7.01784e+06	0.122	62	1
4505939	DNA-directed RNA polymerase II subunit RPB1 [Homo sapiens]	0	5.544	1.42132	1	1	1	1	1970	217.1	7.37	2.08311e+07	0.02	68	1
14589953	DNA-directed RNA polymerases I, II, and III subunit RPABC3 [Homo sapiens]	0	13.196	24	3	3	3	1	150	17.1	4.68	5.23912e+07	0.995	139	3
4826924	DNA-directed RNA polymerases I, II, and III subunit RPABC4 [Homo sapiens]	0	1.849	12.069	1	2	1	1	58	7	9.06	9.29988e+07	1.154	66	1
10863925	DNA-directed RNA polymerases I, II, and III subunit RPABC5 [Homo sapiens]	0.003	1.488	13.4328	1	1	1	1	67	7.6	7.77	4.09581e+07	0.585	35	1
4504511	dnaJ homolog subfamily A member 1 [Homo sapiens]	0	3.672	4.78589	2	2	2	1	397	44.8	7.08	1.02564e+07	0.233	51	2
112293277	dnaJ homolog subfamily C member 8 [Homo sapiens]	0.004	1.42	3.16206	1	1	1	1	253	29.8	9.06	7.89962e+06	0.166	0	1
19424120	dolichol-phosphate mannosyltransferase subunit 3 isoform 1 [Homo sapiens]	0	3.275	8.19672	1	1	1	1	122	13.3	8.35	9.57331e+07	0.585	60	1
20070197	dolichyl-diphosphooligosaccharide--protein glycosyltransferase 48 kDa subunit precursor [Homo sapiens]	0	7.212	6.35965	3	3	3	1	456	50.7	6.4	1.42043e+07	0.318	94	3
4503253	dolichyl-diphosphooligosaccharide--protein glycosyltransferase subunit DAD1 [Homo sapiens]	0	5.94	10.6195	1	2	1	1	113	12.5	7.08	1.91745e+08	1.512	73	1
511630715	dolichyl-diphosphooligosaccharide--protein glycosyltransferase subunit STT3A isoform a [Homo sapiens]	0	5.139	3.26241	2	2	2	1	705	80.5	8.07	8.31394e+06	0.125	54	2
70166852	double-stranded RNA-specific adenosine deaminase isoform a [Homo sapiens]	0	10.168	3.34421	3	3	3	1	1226	135.9	8.6	1.1749e+07	0.093	111	3
14210488	dynactin subunit 5 isoform 1 [Homo sapiens]	0	3.716	5.49451	1	1	1	1	182	20.1	8.02	1.96587e+07	0.259	49	1
294997308	dystroglycan preproprotein [Homo sapiens]	0.006	1.382	1.56425	1	1	1	1	895	97.5	8.56		0.047	0	1
68160937	E3 ubiquitin/ISG15 ligase TRIM25 [Homo sapiens]	0	6.463	3.49206	2	3	2	1	630	70.9	8.09	8.78205e+07	0.122	91	2
33620769	E3 ubiquitin-protein ligase RBBP6 isoform 1 [Homo sapiens]	0	6.533	0.613839	1	1	1	1	1792	201.4	9.64	9.39393e+06	0.023	102	1
7657508	E3 ubiquitin-protein ligase RBX1 [Homo sapiens]	0	7.184	16.6667	1	1	1	1	108	12.3	6.96	2.51732e+07	0.585	79	1
10863903	E3 ubiquitin-protein ligase TRIP12 [Homo sapiens]	0	7.83	1.20482	2	2	2	1	1992	220.3	8.48	2.33264e+07	0.038	70	2
15147337	E3 ubiquitin-protein ligase UBR5 [Homo sapiens]	0	1.878	0.714541	1	1	1	1	2799	309.2	5.85	29352406	0.016	0	1
19923497	echinoderm microtubule-associated protein-like 4 isoform a [Homo sapiens]	0.002	1.58	1.32518	1	1	1	1	981	108.8	6.32		0.04	0	1
20149675	EF-hand domain-containing protein D2 [Homo sapiens]	0	2.783	4.16667	1	1	1	1	240	26.7	5.2	3.70012e+06	0.145	53	1
21361462	EH domain-containing protein 2 [Homo sapiens]	0	1.899	1.65746	1	1	1	1	543	61.1	6.46	6.39537e+06	0.066	0	1
4557553	emerin [Homo sapiens]	0	8.293	11.4173	2	2	2	1	254	29	5.5	7.97683e+06	0.359	74	2
9910186	enhancer of yellow 2 transcription factor homolog isoform 1 [Homo sapiens]	0	16.07	24.7525	2	3	2	1	101	11.5	9.33	2.09222e+08	2.162	148	2
310750350	ensconsin isoform 2 [Homo sapiens]	0	2.734	1.15533	1	1	1	1	779	87.8	9.77	6.58555e+06	0.062	40	1
385428859	epidermal growth factor receptor substrate 15-like 1 isoform 1 [Homo sapiens]	0	4.873	2.1978	1	1	1	1	910	99.5	5.08	9.6568e+06	0.042	72	1
7657069	ERO1-like protein alpha precursor [Homo sapiens]	0.018	1.088	2.35043	1	1	1	1	468	54.4	5.68	3.31701e+06	0.083	0	1
7705855	estradiol 17-beta-dehydrogenase 12 [Homo sapiens]	0	8.592	13.7821	2	2	2	1	312	34.3	9.32	1.66963e+07	0.311	99	2
4758862	eukaryotic translation elongation factor 1 epsilon-1 isoform 1 [Homo sapiens]	0	6.45	12.069	2	2	2	1	174	19.8	8.54	8.02619e+07	0.359	81	2
5032133	eukaryotic translation initiation factor 1 [Homo sapiens]	0	12.747	27.4336	2	2	2	1	113	12.7	7.44	6.22233e+07	1.512	115	2
4758256	eukaryotic translation initiation factor 2 subunit 1 [Homo sapiens]	0.004	1.441	2.53968	1	1	1	1	315	36.1	5.08	1.19263e+07	0.11	39	1
4503507	eukaryotic translation initiation factor 2 subunit 3 [Homo sapiens]	0	5.163	7.20339	2	2	2	1	472	51.1	8.4	7.41995e+06	0.212	41	2
4503509	eukaryotic translation initiation factor 3 subunit A [Homo sapiens]	0	6.778	2.89436	3	3	3	1	1382	166.5	6.79	1.76044e+07	0.076	45	3
83367072	eukaryotic translation initiation factor 3 subunit B [Homo sapiens]	0	10.486	4.29975	3	3	3	1	814	92.4	5	8.6458e+06	0.179	109	3
153791492	eukaryotic translation initiation factor 3 subunit C [Homo sapiens]	0	5.746	1.75055	1	1	1	1	914	105.4	5.64	7.68367e+06	0.049	89	1
4503523	eukaryotic translation initiation factor 3 subunit D [Homo sapiens]	0	5.614	4.37956	2	2	2	1	548	63.9	6.05	1.38277e+07	0.186	62	2
4503521	eukaryotic translation initiation factor 3 subunit E [Homo sapiens]	0	4.448	4.26966	2	2	2	1	445	52.2	6.04	6.74997e+06	0.155	69	2
4503519	eukaryotic translation initiation factor 3 subunit F [Homo sapiens]	0	10.781	7.84314	2	2	2	1	357	37.5	5.45	2.21032e+07	0.311	137	2
4503515	eukaryotic translation initiation factor 3 subunit H [Homo sapiens]	0	2.74	5.39773	1	1	1	1	352	39.9	6.54	3725477	0.101	37	1
4503513	eukaryotic translation initiation factor 3 subunit I [Homo sapiens]	0.007	1.28	3.07692	1	1	1	1	325	36.5	5.64	6.50524e+06	0.105	0	1
10801345	eukaryotic translation initiation factor 3 subunit K [Homo sapiens]	0	5.901	11.4679	2	2	2	1	218	25	4.93	2.72193e+07	0.468	63	2
23397429	eukaryotic translation initiation factor 3 subunit M [Homo sapiens]	0.003	1.515	2.13904	1	1	1	1	374	42.5	5.63	1.00593e+07	0.105	39	1
256818796	eukaryotic translation initiation factor 4E transporter isoform a [Homo sapiens]	0	5.754	1.72589	1	1	1	1	985	108.1	8.32	13785031	0.047	84	1
4758258	eukaryotic translation initiation factor 4E-binding protein 1 [Homo sapiens]	0	1.747	22.0339	1	1	1	1	118	12.6	5.48	1.63025e+08	0	0	1
37537716	eukaryotic translation initiation factor 5 [Homo sapiens]	0	5.955	5.56845	2	2	2	1	431	49.2	5.58	5.07637e+06	0.186	84	2
17402904	exosome complex component MTR3 [Homo sapiens]	0	4.098	5.88235	1	1	1	1	272	28.2	6.28	20050333	0.155	57	1
50301240	exosome component 10 isoform 1 [Homo sapiens]	0	2.221	1.12994	1	1	1	1	885	100.8	8.46	9.6153e+06	0.037	49	1
4507943	exportin-1 [Homo sapiens]	0	4.79	2.61438	2	2	2	1	1071	123.3	6.06	3.81447e+06	0.081	71	2
22748937	exportin-5 [Homo sapiens]	0	4.689	3.32226	3	3	3	1	1204	136.2	5.8	3.54522e+06	0.105	60	3
296317244	extended synaptotagmin-1 isoform 1 [Homo sapiens]	0.005	1.412	1.43627	1	1	1	1	1114	123.9	5.78	3.67101e+06	0.04	0	1
322302700	extracellular matrix protein 1 isoform 3 precursor [Homo sapiens]	0	1.908	1.5873	1	1	1	1	567	63.5	6.89	8.7297e+06	0.066	47	1
6005757	FACT complex subunit SPT16 [Homo sapiens]	0	3.327	1.43266	1	1	1	1	1047	119.8	5.66	1.52921e+07	0.037	31	1
5453599	F-actin-capping protein subunit alpha-2 [Homo sapiens]	0	50.161	39.8601	7	12	5	1	286	32.9	5.85	8.72754e+07	3.642	386	7
41872631	fatty acid synthase [Homo sapiens]	0	57.142	8.24373	15	17	15	1	2511	273.3	6.44	2.70345e+07	0.328	349	15
4557579	fatty acid-binding protein, adipocyte [Homo sapiens]	0	6.577	15.9091	2	2	2	1	132	14.7	7.14	2.22276e+07	0.668	81	2
4557581	fatty acid-binding protein, epidermal [Homo sapiens]	0	7.166	21.4815	3	3	3	1	135	15.2	7.01	1.34814e+08	0.995	105	3
47825361	F-box only protein 50 [Homo sapiens]	0	4.847	4	1	1	1	1	275	30.8	6.62	15790878	0.194	64	1
56682959	ferritin heavy chain [Homo sapiens]	0	3.688	9.28962	2	2	2	1	183	21.2	5.55	1.41528e+07	0.468	42	2
60097902	filaggrin [Homo sapiens]	0.004	1.427	0.246245	1	1	1	1	4061	434.9	9.25	2.29862e+07	0.009	0	1
4502419	flavin reductase (NADPH) [Homo sapiens]	0	4.783	14.0777	2	2	2	1	206	22.1	7.65	8.15708e+06	0.52	50	2
228480211	four and a half LIM domains protein 1 isoform 1 [Homo sapiens]	0	3.956	3.71517	1	1	1	1	323	36.2	8.97	2.40918e+07	0.101	58	1
31077081	frataxin, mitochondrial isoform 1 preproprotein [Homo sapiens]	0	2.517	5.71429	1	1	1	1	210	23.1	8.69	2.53502e+07	0.179	39	1
4885063	fructose-bisphosphate aldolase C [Homo sapiens]	0	6.181	6.31868	1	2	1	1	364	39.4	6.87	75344155	0.105	112	1
19743875	fumarate hydratase, mitochondrial [Homo sapiens]	0	9.161	3.52941	1	1	1	1	510	54.6	8.76	8.27341e+06	0.072	89	1
112821681	G protein-regulated inducer of neurite outgrowth 1 [Homo sapiens]	0.006	1.397	1.19048	1	1	1	1	1008	102.3	8.06	9.75627e+06	0.028	34	1
253970412	G2 and S phase-expressed protein 1 [Homo sapiens]	0	3.163	3.11231	2	2	2	1	739	78.4	9.29	7.10356e+06	0.116	33	2
4504981	galectin-1 [Homo sapiens]	0.011	1.211	5.92593	1	1	1	1	135	14.7	5.5	6.05234e+07	0.292	30	1
115430223	galectin-3 isoform 1 [Homo sapiens]	0	4.905	8.8	2	2	2	1	250	26.1	8.56	1.10479e+07	0.52	80	2
13129018	gamma-glutamylcyclotransferase isoform 1 [Homo sapiens]	0	11.268	19.1489	3	3	3	1	188	21	5.14	2.83081e+07	0.638	120	3
150456463	gasdermin-A [Homo sapiens]	0	5.006	4.7191	2	2	2	1	445	49.3	5.29	1.2871e+07	0.186	60	2
41393577	gem-associated protein 6 [Homo sapiens]	0	2.555	7.78443	1	1	1	1	167	18.8	5.12	11900114	0.292	41	1
14670350	general transcription factor II-I isoform 1 [Homo sapiens]	0	5.57	2.90581	2	2	2	1	998	112.3	6.39	7.17901e+06	0.077	49	2
4505541	general vesicular transport factor p115 [Homo sapiens]	0	17.576	4.05405	3	3	3	1	962	107.8	4.91	2.25247e+07	0.142	187	3
4758442	glia maturation factor beta [Homo sapiens]	0	3.455	16.1972	1	1	1	1	142	16.7	5.29	21060699	0.292	30	1
8923557	glucose-induced degradation protein 8 homolog [Homo sapiens]	0	8.837	15.7895	2	2	2	1	228	26.7	4.97	6.48079e+06	0.389	97	2
48255889	glucosidase 2 subunit beta isoform 1 precursor [Homo sapiens]	0	8.024	4.35606	2	2	2	1	528	59.4	4.41	2.82548e+07	0.233	94	2
54607047	glucosylceramidase isoform 1 precursor [Homo sapiens]	0	3.753	2.98507	2	2	2	1	536	59.7	7.61	1.5165e+07	0.155	57	2
42516576	glutaredoxin-related protein 5, mitochondrial precursor [Homo sapiens]	0	6.126	12.7389	2	2	2	1	157	16.6	6.79	3.97024e+07	0.668	95	2
7705704	glutathione S-transferase kappa 1 isoform a [Homo sapiens]	0	14.115	19.9115	3	3	3	1	226	25.5	8.41	3.37684e+07	0.585	119	3
23065544	glutathione S-transferase Mu 1 isoform 1 [Homo sapiens]	0	2.177	5.9633	1	1	1	1	218	25.7	6.7	5.3201e+06	0.136	37	1
326381123	glycerol kinase isoform d [Homo sapiens]	0	4.645	5.54562	2	2	2	1	559	61.2	6.54	8.33519e+06	0.155	60	2
5032009	glycogen phosphorylase, muscle form isoform 1 [Homo sapiens]	0	4.403	1.66271	1	1	1	1	842	97	7.03	1.16851e+07	0.04	63	1
20127457	glycogenin-1 isoform 1 [Homo sapiens]	0	18.301	9.42857	3	3	3	1	350	39.4	5.53	3.14847e+07	0.54	144	3
7705987	glycolipid transfer protein [Homo sapiens]	0	2.11	7.17703	1	1	1	1	209	23.8	7.39	6.31705e+07	0.179	30	1
10835073	glycylpeptide N-tetradecanoyltransferase 1 [Homo sapiens]	0	3.411	2.62097	1	1	1	1	496	56.8	7.8	3.17262e+06	0.093	63	1
4504035	GMP synthase [glutamine-hydrolyzing] [Homo sapiens]	0.009	1.239	2.7417	1	1	1	1	693	76.7	6.87	1.6909e+06	0.053	24	1
113722120	G-protein coupled receptor 98 precursor [Homo sapiens]	0.014	1.131	0.333016	1	1	1	1	6306	692.6	4.64	3.50195e+07	0.009	0	1
118200356	growth hormone-inducible transmembrane protein [Homo sapiens]	0	1.82	3.18841	1	1	1	1	345	37.2	9.94	22085749	0.145	0	1
4504041	guanine nucleotide-binding protein G(i) subunit alpha-2 isoform 1 [Homo sapiens]	0	4.687	4.22535	1	2	1	1	355	40.4	5.54	3.9498e+06	0.245	43	1
148922937	guanine nucleotide-binding protein G(I)/G(S)/G(O) subunit gamma-4 precursor [Homo sapiens]	0	4.815	21.3333	1	2	1	1	75	8.4	7.08	4.67102e+07	1.154	27	1
4885287	guanine nucleotide-binding protein G(I)/G(S)/G(O) subunit gamma-5 precursor [Homo sapiens]	0	6.513	54.4118	2	3	2	1	68	7.3	9.85	1.11818e+08	2.981	77	2
32698769	guanine nucleotide-binding protein G(I)/G(S)/G(O) subunit gamma-7 precursor [Homo sapiens]	0	3.398	23.5294	1	2	1	1	68	7.5	8.51	9.68867e+07	0.468	38	1
11055998	guanine nucleotide-binding protein subunit beta-4 [Homo sapiens]	0.001	1.68	2.94118	1	1	1	1	340	37.5	6	4.46413e+07	0.155	40	1
15011916	H/ACA ribonucleoprotein complex subunit 1 [Homo sapiens]	0	3.579	7.37327	2	2	2	1	217	22.3	10.92	2.71207e+08	0.389	64	2
8923942	H/ACA ribonucleoprotein complex subunit 3 [Homo sapiens]	0	4.799	20.3125	1	1	1	1	64	7.7	9.99	4.24273e+07	0.778	69	1
4503337	H/ACA ribonucleoprotein complex subunit 4 isoform 1 [Homo sapiens]	0.002	1.585	1.94553	1	1	1	1	514	57.6	9.42	5.98112e+06	0.07	0	1
73695475	HEAT repeat-containing protein 1 [Homo sapiens]	0	5.35	1.1194	2	2	2	1	2144	242.2	6.54	3.43144e+06	0.036	58	2
167466173	heat shock 70 kDa protein 1A/1B [Homo sapiens]	0	158.274	54.9142	26	54	22	1	641	70	5.66	7.64312e+08	10.994	1404	26
5729877	heat shock cognate 71 kDa protein isoform 1 [Homo sapiens]	0	143.009	47.3684	26	49	21	1	646	70.9	5.52	4.07502e+08	9	1218	26
155722983	heat shock protein 75 kDa, mitochondrial isoform 1 precursor [Homo sapiens]	0	7.586	3.69318	2	3	1	1	704	80.1	8.21	1.67075e+08	0.155	75	2
50345294	hematological and neurological expressed 1 protein isoform 2 [Homo sapiens]	0	5.62	18.7845	2	2	2	1	181	19.9	8.32	3.83536e+07	0.585	42	2
21700763	hematological and neurological expressed 1-like protein [Homo sapiens]	0	3.675	14.7368	2	2	2	1	190	20.1	9.26	9.91523e+06	0.389	28	2
187761311	heme oxygenase 2 [Homo sapiens]	0	3.934	6.96203	2	2	2	1	316	36	5.41	1.51637e+07	0.292	55	2
20336761	heme-binding protein 1 [Homo sapiens]	0	9.654	20.1058	3	3	3	1	189	21.1	5.8	2.75693e+07	0.701	103	3
48255931	hepatoma-derived growth factor-related protein 2 isoform 1 [Homo sapiens]	0	7.344	3.42772	2	2	1	1	671	74.3	7.49	1.98309e+07	0.122	75	2
56676330	heterochromatin protein 1-binding protein 3 [Homo sapiens]	0	4.134	2.35081	1	1	1	1	553	61.2	9.67	2.2241e+07	0.072	51	1
14141157	heterogeneous nuclear ribonucleoprotein H3 isoform a [Homo sapiens]	0	21.135	21.3873	5	6	5	1	346	36.9	6.87	3.06904e+07	0.931	172	5
21536326	heterogeneous nuclear ribonucleoprotein U-like protein 1 isoform a [Homo sapiens]	0	2.062	1.16822	1	1	1	1	856	95.7	6.92	2.61154e+07	0.05	37	1
15991831	hexokinase-1 isoform HKI-ta/tb [Homo sapiens]	0	2.78	1.73724	2	2	2	1	921	102.7	6.76	7.38139e+06	0.086	38	2
153085470	HIG1 domain family member 1A, mitochondrial isoform b [Homo sapiens]	0	6.359	19.3548	1	1	1	1	93	10.1	9.79	2.85596e+07	0.585	71	1
4504431	high mobility group protein HMGI-C isoform a [Homo sapiens]	0	9.75	20.1835	1	2	1	1	109	11.8	10.62	2.70802e+07	1.512	83	1
385298707	hippocalcin-like protein 1 [Homo sapiens]	0	8.245	18.6528	3	3	3	1	193	22.3	5.35	2.94098e+07	0.585	62	3
4504333	histidine ammonia-lyase isoform 1 [Homo sapiens]	0	7.796	6.5449	3	3	3	1	657	72.7	6.95	9.09415e+06	0.179	85	3
14211923	histidine triad nucleotide-binding protein 2, mitochondrial precursor [Homo sapiens]	0	6.842	21.4724	2	3	2	1	163	17.2	9.16	1.6235e+08	0.874	46	2
225579127	histone deacetylase complex subunit SAP130 isoform a [Homo sapiens]	0	2.013	1.10803	1	1	1	1	1083	113.9	9.91	1.55509e+07	0.077	0	1
4885371	histone H1.0 [Homo sapiens]	0	6.83	18.0412	3	3	3	1	194	20.9	10.84	1.09883e+07	1.371	51	3
5174449	histone H1x [Homo sapiens]	0	7.001	12.6761	2	2	2	1	213	22.5	10.76	1.32753e+07	0.389	47	2
156142197	histone-lysine N-methyltransferase EHMT2 isoform a [Homo sapiens]	0	4.5	2.2314	1	1	1	1	1210	132.3	5.45	1.23557e+07	0.035	51	1
308199413	histone-lysine N-methyltransferase MLL isoform 1 precursor [Homo sapiens]	0.004	1.465	0.40282	1	1	1	1	3972	431.8	9.07	7.50867e+06	0.012	22	1
339882741	HLA class I histocompatibility antigen, Cw-1 alpha chain precursor [Homo sapiens]	0	4.442	6.01093	2	2	2	1	366	40.7	5.87	7.72575e+06	0.259	37	2
38045919	huntingtin-interacting protein 1 isoform 1 [Homo sapiens]	0	2.881	0.96432	1	1	1	1	1037	116.1	5.3	1.99956e+07	0.034	45	1
296179427	hydroxyacyl-coenzyme A dehydrogenase, mitochondrial isoform 1 precursor [Homo sapiens]	0	3.887	9.66767	2	2	2	1	331	36	8.53	19936843	0.245	45	2
4504483	hypoxanthine-guanine phosphoribosyltransferase [Homo sapiens]	0	13.183	15.1376	3	3	3	1	218	24.6	6.68	1.73539e+07	0.701	155	3
21489959	immunoglobulin J chain precursor [Homo sapiens]	0	6.811	12.5786	2	2	2	1	159	18.1	5.24	4.96101e+07	0.585	118	2
24797086	importin-5 [Homo sapiens]	0	4.974	3.76682	2	2	2	1	1115	125.5	4.92	1.41816e+07	0.078	41	2
5453998	importin-7 [Homo sapiens]	0	4.049	1.05973	1	1	1	1	1038	119.4	4.82	7.4589e+06	0.048	63	1
157388900	inositol monophosphatase 3 [Homo sapiens]	0	2.25	10.8635	2	2	2	1	359	38.7	6.86	4.54666e+07	0.222	0	2
4504733	insulin receptor substrate 4 [Homo sapiens]	0	6.483	2.38663	2	2	2	1	1257	133.7	8.44	6.42611e+07	0.071	64	2
155969707	insulin-degrading enzyme isoform 1 [Homo sapiens]	0	2.359	0.883219	1	1	1	1	1019	117.9	6.61	2.60419e+06	0.037	45	1
56237027	insulin-like growth factor 2 mRNA-binding protein 1 isoform 1 [Homo sapiens]	0	13.413	6.93241	3	3	3	1	577	63.4	9.2	2.24774e+07	0.212	144	3
160948599	integrator complex subunit 1 [Homo sapiens]	0.002	1.58	0.456621	1	1	1	1	2190	244.1	6.13	5.82967e+06	0.019	0	1
215599585	integrator complex subunit 12 [Homo sapiens]	0	8.274	6.06061	2	2	2	1	462	48.8	9.69	8.27323e+06	0.202	87	2
116295258	integrin alpha-2 precursor [Homo sapiens]	0	2.845	1.10076	1	1	1	1	1181	129.2	5.25	4.75175e+06	0.043	36	1
19743819	integrin beta-1 isoform 1D precursor [Homo sapiens]	0	21.224	8.48939	5	6	5	1	801	88.8	5.48	7.75877e+07	0.401	223	5
160420328	iron-sulfur cluster assembly 2 homolog, mitochondrial isoform 1 precursor [Homo sapiens]	0	4.503	7.79221	1	1	1	1	154	16.5	5.25	1.58123e+07	0.212	68	1
5031777	isocitrate dehydrogenase [NAD] subunit alpha, mitochondrial precursor [Homo sapiens]	0	3.208	2.73224	1	1	1	1	366	39.6	6.92	16117026	0.116	51	1
28178825	isocitrate dehydrogenase [NADP] cytoplasmic [Homo sapiens]	0	7.349	3.1401	1	2	1	1	414	46.6	7.01	3.89064e+07	0.166	83	1
401709932	IST1 homolog isoform c [Homo sapiens]	0	2.156	5.01319	1	1	1	1	379	41.5	5.57	1.75527e+06	0.145	0	1
119395754	keratin, type II cytoskeletal 5 [Homo sapiens]	0	86.85	36.7797	26	49	13	1	590	62.3	7.74	5.45542e+08	7.209	1150	26
119703753	keratin, type II cytoskeletal 6B [Homo sapiens]	0	75.529	32.4468	21	45	2	1	564	60	8	2.74526e+07	4.995	929	21
27777661	keratinocyte-associated protein 2 [Homo sapiens]	0	5.311	10.4938	1	1	1	1	162	17.6	10.39	38223538	0.389	69	1
54607120	lactotransferrin isoform 1 precursor [Homo sapiens]	0	10.548	5.35211	3	3	3	1	710	78.1	8.12	7.32634e+07	0.155	101	3
57634536	la-related protein 4B [Homo sapiens]	0	1.916	1.35501	1	1	1	1	738	80.5	6.92		0.058	30	1
71979932	large neutral amino acids transporter small subunit 1 [Homo sapiens]	0	5.195	4.93097	2	2	2	1	507	55	7.72	9.14353e+06	0.259	53	2
149158692	large proline-rich protein BAG6 isoform a [Homo sapiens]	0	7.242	3.00353	3	3	3	1	1132	119.3	5.6	1.36508e+07	0.174	83	3
74136552	LDLR chaperone MESD precursor [Homo sapiens]	0.02	1.06	4.70085	1	1	1	1	234	26.1	7.78	1.22791e+07	0.194	0	1
6912482	LETM1 and EF-hand domain-containing protein 1, mitochondrial precursor [Homo sapiens]	0	5.463	3.24763	2	2	2	1	739	83.3	6.7	1.02928e+07	0.105	50	2
7661742	leydig cell tumor 10 kDa protein homolog [Homo sapiens]	0	4.358	9.09091	1	1	1	1	99	10.6	11.55	1.42196e+07	0.334	65	1
210147505	lipopolysaccharide-induced tumor necrosis factor-alpha factor isoform 1 [Homo sapiens]	0	1.997	4.34783	1	1	1	1	161	17.1	6.44	4.90944e+07	9	56	1
15082234	L-lactate dehydrogenase A-like 6B [Homo sapiens]	0	2.164	6.29921	2	3	1	1	381	41.9	8.65		0.194	41	2
21396489	lon protease homolog, mitochondrial isoform 1 precursor [Homo sapiens]	0	3.862	1.14703	1	1	1	1	959	106.4	6.39	5.43072e+06	0.043	65	1
109255251	loricrin [Homo sapiens]	0.008	1.254	2.5641	1	1	1	1	312	25.7	8.09	1.81038e+07	1.154	27	1
17157999	loss of heterozygosity 12 chromosomal region 1 protein [Homo sapiens]	0	6.423	17.3469	3	3	3	1	196	22.2	6.35	1.9897e+07	0.701	59	3
4757714	low molecular weight phosphotyrosine protein phosphatase isoform c [Homo sapiens]	0	7.153	13.2911	2	2	2	1	158	18	6.74	3.17131e+07	0.585	96	2
4505047	lumican precursor [Homo sapiens]	0	4.323	5.91716	2	3	2	1	338	38.4	6.61	4.56888e+07	0.54	51	2
7705925	L-xylulose reductase isoform 1 [Homo sapiens]	0	2.604	3.27869	1	1	1	1	244	25.9	8.1	4.17399e+06	0.155	45	1
117190342	lysine-specific demethylase PHF2 [Homo sapiens]	0	4.484	1.27737	1	1	1	1	1096	120.7	9.17	1.26353e+07	0.042	63	1
4557010	lysosomal acid phosphatase isoform 1 precursor [Homo sapiens]	0.006	1.341	1.89125	1	1	1	1	423	48.3	6.74	2.24082e+07	0.105	34	1
5031631	lysosome membrane protein 2 isoform 1 precursor [Homo sapiens]	0	2.16	6.27615	1	1	1	1	478	54.3	5.14	1.87323e+07	0.096	0	1
112380628	lysosome-associated membrane glycoprotein 1 precursor [Homo sapiens]	0	9.094	3.83693	1	2	1	1	417	44.9	8.75	9.2751e+06	0.222	95	1
371502125	macrophage-capping protein isoform 1 [Homo sapiens]	0.015	1.114	3.44828	1	1	1	1	348	38.5	6.19	4.91483e+06	0.155	0	1
312283701	malate dehydrogenase, cytoplasmic isoform 1 [Homo sapiens]	0	3.042	3.69318	1	1	1	1	352	38.6	7.71	1.12412e+07	0.096	58	1
212276121	malignant T-cell-amplified sequence 1 isoform 2 [Homo sapiens]	0	2.671	9.34066	1	1	1	1	182	20.5	8.82	6.7827e+06	0.259	30	1
116517313	mannose-P-dolichol utilization defect 1 protein [Homo sapiens]	0.006	1.4	4.04858	1	1	1	1	247	26.6	8.94	8.97427e+06	0.334	30	1
21389357	MAPK-interacting and spindle-stabilizing protein-like [Homo sapiens]	0	8.001	6.93878	1	1	1	1	245	24.3	5.62	64214111	9	76	1
28559039	mediator of RNA polymerase II transcription subunit 1 [Homo sapiens]	0	4.137	0.885515	1	1	1	1	1581	168.4	8.73	1.17055e+07	0.029	66	1
49227854	mediator of RNA polymerase II transcription subunit 10 [Homo sapiens]	0	2.235	6.66667	1	1	1	1	135	15.7	6.19	31907224	0.292	47	1
18087811	mediator of RNA polymerase II transcription subunit 30 [Homo sapiens]	0	1.96	5.05618	1	1	1	1	178	20.3	8.27	6.93648e+06	0.212	30	1
5174535	melanocortin receptor 5 [Homo sapiens]	0.014	1.127	11.3846	1	1	1	1	325	36.6	8.37	4.748e+06	0.212	0	1
41350320	melanoma-associated antigen D2 [Homo sapiens]	0	4.487	7.75578	2	2	2	1	606	64.9	9.32	9.08125e+06	0.141	36	2
27735037	membrane magnesium transporter 1 precursor [Homo sapiens]	0	1.812	6.87023	1	1	1	1	131	14.7	9.16	2.35643e+07	0.389	29	1
5729875	membrane-associated progesterone receptor component 1 [Homo sapiens]	0.006	1.289	4.10256	1	1	1	1	195	21.7	4.7	8.15718e+07	0.233	44	1
291621647	membrane-associated progesterone receptor component 2 [Homo sapiens]	0	8.756	16.5992	2	2	2	1	247	26.2	5.31	4.42341e+07	0.389	85	2
21686999	metalloendopeptidase OMA1, mitochondrial precursor [Homo sapiens]	0.011	1.212	1.52672	1	1	1	1	524	60.1	9.25	7.72525e+06	0.07	23	1
5729937	metaxin-2 [Homo sapiens]	0	2.429	8.36502	2	2	2	1	263	29.7	6.29	1.14318e+07	0.425	0	2
14043022	methionine--tRNA ligase, cytoplasmic [Homo sapiens]	0	2.304	1.33333	1	1	1	1	900	101.1	6.16	5.1433e+06	0.051	48	1
72534748	methylthioribose-1-phosphate isomerase isoform 1 [Homo sapiens]	0.002	1.644	2.98103	1	1	1	1	369	39.1	6.3	6.41562e+06	0.11	31	1
324120893	microsomal glutathione S-transferase 2 isoform 1 precursor [Homo sapiens]	0	2.536	9.52381	1	1	1	1	147	16.6	9.55	4.27607e+07	0.585	38	1
59799166	microspherule protein 1 isoform 2 [Homo sapiens]	0.011	1.196	3.78947	1	1	1	1	475	53	9.55	1.84372e+07	0.086	0	1
153945728	microtubule-associated protein 1B [Homo sapiens]	0	5.109	2.10697	3	3	3	1	2468	270.5	4.81	1.02088e+07	0.058	35	3
87578396	microtubule-associated protein 2 isoform 1 [Homo sapiens]	0.007	1.26	0.656814	1	1	1	1	1827	199.4	4.91	4874885	0.021	0	1
6912494	microtubule-associated protein RP/EB family member 1 [Homo sapiens]	0	9.702	13.806	3	3	3	1	268	30	5.14	2.65009e+07	0.468	84	3
12383056	microtubule-associated proteins 1A/1B light chain 3B [Homo sapiens]	0	1.872	11.2	1	1	1	1	125	14.7	8.94	1.27677e+07	0.468	0	1
21361114	mitochondrial 2-oxoglutarate/malate carrier protein isoform 1 [Homo sapiens]	0	5.311	10.5096	3	3	3	1	314	34	9.91	1.32516e+07	0.389	58	3
83776598	mitochondrial antiviral-signaling protein isoform 1 [Homo sapiens]	0	2.234	2.40741	1	1	1	1	540	56.5	5.52	2.28733e+07	0.105	35	1
7657347	mitochondrial carrier homolog 2 [Homo sapiens]	0	1.712	2.9703	1	1	1	1	303	33.3	7.97	1.24348e+07	0.155	34	1
151108473	mitochondrial fission 1 protein [Homo sapiens]	0	4.867	15.7895	2	3	2	1	152	16.9	8.79	1.07387e+08	0.778	54	2
6912382	mitochondrial import inner membrane translocase subunit Tim10 B [Homo sapiens]	0.001	1.678	7.76699	1	1	1	1	103	11.6	7.43	4.01987e+07	0.334	33	1
48526509	mitochondrial import inner membrane translocase subunit TIM50 [Homo sapiens]	0	3.471	3.50877	2	2	2	1	456	50.4	9.42	7624070	0.202	80	2
256773260	mitochondrial import inner membrane translocase subunit Tim8 B [Homo sapiens]	0	7.415	26.5306	3	3	3	1	98	11.1	8.1	2.96062e+08	1.683	102	3
6912714	mitochondrial import inner membrane translocase subunit Tim9 [Homo sapiens]	0	13.421	16.8539	1	2	1	1	89	10.4	7.21	94311487	1.154	121	1
197333730	mitochondrial import receptor subunit TOM5 homolog isoform 3 [Homo sapiens]	0.011	1.179	8.69565	1	1	1	1	92	10	6.51	2.70306e+08	0.389	32	1
197927201	mitochondrial import receptor subunit TOM6 homolog [Homo sapiens]	0	3.75	56.7568	2	2	2	1	74	8	4.89	9.39466e+07	3.642	24	2
21389469	mitochondrial intermembrane space import and assembly protein 40 isoform 2 [Homo sapiens]	0	7.581	11.6129	1	2	1	1	155	17.4	4.39	2.71811e+07	0.668	53	1
219521872	mitochondrial pyruvate carrier 2 [Homo sapiens]	0	2.987	7.87402	1	1	1	1	127	14.3	10.43	6.67479e+06	0.292	52	1
62739173	mRNA export factor [Homo sapiens]	0.02	1.062	1.63043	1	1	1	1	368	40.9	7.83	5.69799e+06	0.11	43	1
291327466	mRNA-decapping enzyme 1A [Homo sapiens]	0	8.641	7.38832	3	3	3	1	582	63.2	6.25	2.55573e+07	0.259	81	3
14790190	msx2-interacting protein [Homo sapiens]	0	12.464	1.41921	3	3	3	1	3664	402	7.64	1.47195e+07	0.034	115	3
119220559	multifunctional protein ADE2 isoform 1 [Homo sapiens]	0	7.438	7.17593	3	3	3	1	432	47.9	7.69	2.69568e+07	0.28	71	3
13236559	multiple myeloma tumor-associated protein 2 [Homo sapiens]	0	2.835	3.80228	1	1	1	1	263	29.4	10.02	8.07883e+06	0.145	47	1
295391071	myelin protein P0 precursor [Homo sapiens]	0	2.834	4.83871	1	1	1	1	248	27.5	9.54	2.55328e+07	0.155	57	1
4506357	myelin protein zero-like protein 1 isoform a precursor [Homo sapiens]	0	3.48	7.0632	2	2	2	1	269	29.1	8.72	2.137e+07	0.425	45	2
112734857	myelin-associated neurite-outgrowth inhibitor [Homo sapiens]	0	12.239	9.23077	1	2	1	1	195	20.3	9.23	4.67349e+07	1.512	90	1
222144326	myosin regulatory light chain 12B [Homo sapiens]	0	2.04	5.81395	1	1	1	1	172	19.8	4.84	2.28801e+07	0.233	41	1
28372499	myosin regulatory light chain 2, skeletal muscle isoform [Homo sapiens]	0	32.841	64.497	9	17	9	1	169	19	5.01	3.40142e+08	7.254	368	9
115527082	myosin-1 [Homo sapiens]	0	171.056	23.672	35	48	7	1	1939	223	5.74	8.32969e+07	1.167	1203	35
224831241	myosin-14 isoform 3 [Homo sapiens]	0	10.21	1.96464	3	3	1	1	2036	231.9	5.6	4.23643e+06	0.055	98	3
110611903	myosin-4 [Homo sapiens]	0	190.365	21.7638	34	48	6	1	1939	222.9	5.85	8.8936e+07	1.207	1426	34
7661786	NADH dehydrogenase [ubiquinone] 1 alpha subcomplex assembly factor 4 [Homo sapiens]	0	6.468	13.7143	2	2	2	1	175	20.3	8.82	1.43363e+07	0.359	75	2
4758772	NADH dehydrogenase [ubiquinone] 1 alpha subcomplex subunit 3 [Homo sapiens]	0	5.812	28.5714	1	2	1	1	84	9.3	8.46	2.39504e+08	1.512	0	1
7657369	NADH dehydrogenase [ubiquinone] 1 alpha subcomplex subunit 8 [Homo sapiens]	0	5.222	7.55814	1	1	1	1	172	20.1	7.65	1.74242e+07	0.233	54	1
38569473	NADH dehydrogenase [ubiquinone] 1 beta subcomplex subunit 1 [Homo sapiens]	0	2.89	10.4762	1	1	1	1	105	11.9	8.73	8.28651e+07	0.468	43	1
380036038	NADH dehydrogenase [ubiquinone] 1 beta subcomplex subunit 3 [Homo sapiens]	0	2.263	11.2245	1	1	1	1	98	11.4	9.2	7.83981e+07	0.468	43	1
6041669	NADH dehydrogenase [ubiquinone] 1 beta subcomplex subunit 4 isoform 1 [Homo sapiens]	0	2.161	7.75194	1	1	1	1	129	15.2	9.85	6.09643e+06	0.334	37	1
48255924	NADH dehydrogenase [ubiquinone] flavoprotein 3, mitochondrial isoform a precursor [Homo sapiens]	0.006	1.302	4.22833	1	1	1	1	473	51	9.17	1.37037e+07	0.077	19	1
48255926	NADH dehydrogenase [ubiquinone] flavoprotein 3, mitochondrial isoform b precursor [Homo sapiens]	0	6.827	14.8148	1	2	1	1	108	11.9	9.7	79475059	0.931	54	1
284448551	NADH-cytochrome b5 reductase 3 isoform 3 [Homo sapiens]	0	2.528	3.59281	1	1	1	1	334	38.2	6.9	3.57073e+07	0.122	28	1
316983160	NADH-ubiquinone oxidoreductase 75 kDa subunit, mitochondrial isoform 5 [Homo sapiens]	0	3.792	2.15924	1	1	1	1	741	80.9	6.64	9.17663e+06	0.053	42	1
10835057	N-alpha-acetyltransferase 10 isoform 1 [Homo sapiens]	0	2.197	6.38298	1	1	1	1	235	26.4	5.64	5.34741e+06	0.155	28	1
4507791	NEDD8-conjugating enzyme Ubc12 [Homo sapiens]	0	2.05	4.91803	1	1	1	1	183	20.9	7.69	78158810	0.212	52	1
194733742	negative elongation factor A [Homo sapiens]	0	3.003	3.8961	1	1	1	1	539	58.5	9.26	1.44656e+07	0.086	32	1
140972063	neurabin-2 [Homo sapiens]	0	2.023	1.22399	1	1	1	1	817	89.3	4.97	5.36639e+06	0.061	35	1
6912646	neuroplastin isoform b precursor [Homo sapiens]	0	2.734	2.51256	1	1	1	1	398	44.4	7.99	7.5505e+07	0.101	57	1
88900491	neutral alpha-glucosidase AB isoform 3 precursor [Homo sapiens]	0	6.994	2.58799	2	2	2	1	966	109.4	6.24	9.14397e+06	0.086	65	2
51317376	NHP2-like protein 1 [Homo sapiens]	0	10.656	25	3	3	3	1	128	14.2	8.46	1.20795e+08	1.154	96	3
48255933	non-histone chromosomal protein HMG-14 [Homo sapiens]	0	24.306	55	6	12	6	1	100	10.7	9.6	7.77503e+08	13.678	349	6
5031749	non-histone chromosomal protein HMG-17 [Homo sapiens]	0.002	1.562	13.3333	1	2	1	1	90	9.4	9.99	9.41446e+06	0.585	41	1
94721324	non-structural maintenance of chromosomes element 1 homolog [Homo sapiens]	0	2.545	6.76692	2	2	2	1	266	30.8	7.47	9.32624e+06	0.274	33	2
332078466	NSFL1 cofactor p47 isoform d [Homo sapiens]	0	12.247	12.0968	3	3	3	1	372	40.8	5.15	1.57267e+07	0.334	89	3
27262628	nuclear autoantigenic sperm protein isoform 2 [Homo sapiens]	0	5.689	3.4264	2	2	2	1	788	85.2	4.3	1.37982e+07	0.108	68	2
221316642	nuclear distribution protein nudE homolog 1 [Homo sapiens]	0	2.456	4.77612	1	1	1	1	335	37.7	5.15	5.38765e+06	0.093	42	1
31542781	nuclear envelope phosphatase-regulatory subunit 1 [Homo sapiens]	0	2.344	7.04225	1	1	1	1	142	15.9	8.51	9.45458e+06	0.334	43	1
380692334	nuclear envelope pore membrane protein POM 121 isoform 1 [Homo sapiens]	0	3.075	1.6016	1	1	1	1	999	100.8	9.83	5162237	0.083	48	1
32698730	nuclear fragile X mental retardation-interacting protein 2 [Homo sapiens]	0	2.277	2.44604	1	1	1	1	695	76.1	8.7	2.9648e+06	0.075	30	1
5729953	nuclear migration protein nudC [Homo sapiens]	0	3.784	6.94864	2	2	2	1	331	38.2	5.38	1.54922e+07	0.222	32	2
57634534	nuclear pore complex protein Nup205 [Homo sapiens]	0.02	1.061	0.745527	1	1	1	1	2012	227.8	6.21		0.021	0	1
208609990	nuclear pore complex protein Nup93 isoform 1 [Homo sapiens]	0	2.723	1.3431	1	1	1	1	819	93.4	5.72	6.50988e+06	0.04	48	1
32307126	nuclear receptor coactivator 3 isoform a [Homo sapiens]	0	2.714	1.61517	1	1	1	1	1424	155.2	7.47	8005507	0.037	31	1
15147335	nuclear receptor coactivator 5 [Homo sapiens]	0	3.463	4.66321	2	2	2	1	579	65.5	9.6	2.36294e+07	0.186	44	2
32307128	nuclear receptor coactivator 6 isoform 1 [Homo sapiens]	0	9.68	2.47213	3	3	3	1	2063	219	9.36	2.57954e+07	0.114	95	3
5031985	nuclear transport factor 2 [Homo sapiens]	0.006	1.345	12.5984	1	1	1	1	127	14.5	5.38	16664083	0.334	0	1
56118310	nuclear ubiquitous casein and cyclin-dependent kinase substrate 1 [Homo sapiens]	0	15.866	11.5226	2	3	2	1	243	27.3	5.08	3.95765e+07	0.778	159	2
193804865	nucleolar and spindle-associated protein 1 isoform 1 [Homo sapiens]	0.002	1.568	2.72109	1	1	1	1	441	49.4	9.91	3945647	0.08	0	1
20806097	nucleolar complex protein 3 homolog [Homo sapiens]	0.001	1.676	1	1	1	1	1	800	92.5	9.17	4.72652e+06	0.055	0	1
38605733	nucleoporin Nup43 [Homo sapiens]	0	5.874	6.84211	2	2	2	1	380	42.1	5.63	1.61424e+07	0.425	82	2
31982904	nucleoporin NUP53 [Homo sapiens]	0	8.851	7.66871	2	2	2	1	326	34.8	9.09	3.85614e+07	0.389	128	2
5174613	nucleosome assembly protein 1-like 4 [Homo sapiens]	0	5.418	10.4	3	3	3	1	375	42.8	4.69	6.97368e+06	0.413	54	3
38788274	nucleosome-remodeling factor subunit BPTF isoform 1 [Homo sapiens]	0	3.355	0.479452	1	1	1	1	2920	324.9	7.08	4.29553e+06	0.014	45	1
58761500	obg-like ATPase 1 isoform 1 [Homo sapiens]	0	2.414	2.77778	1	1	1	1	396	44.7	7.81	15389045	0.093	38	1
52546683	olfactory receptor 5AC2 [Homo sapiens]	0.004	1.457	2.26537	1	1	1	1	309	35.3	8.94	4.16249e+07	0.233	42	1
5453830	origin recognition complex subunit 2 [Homo sapiens]	0.001	1.676	1.7331	1	1	1	1	577	65.9	6.51	6.95123e+06	0.07	32	1
189458852	ORM1-like protein 1 [Homo sapiens]	0	8.952	9.80392	1	1	1	1	153	17.4	9.64	2.18936e+07	0.389	89	1
33457350	OTU domain-containing protein 5 isoform a [Homo sapiens]	0	198.602	45.359	25	74	25	1	571	60.6	6.54	6.39742e+09	80.855	2054	25
19923592	oxysterol-binding protein-related protein 11 [Homo sapiens]	0.017	1.093	2.81124	1	1	1	1	747	83.6	7.06	5.49145e+07	0.049	0	1
13236524	pancreatic progenitor cell differentiation and proliferation factor [Homo sapiens]	0	6.904	14.9123	1	1	1	1	114	11.8	7.42	19370820	0.585	81	1
40018640	parafibromin [Homo sapiens]	0.02	1.061	2.07156	1	1	1	1	531	60.5	9.61	8.1315e+06	0.068	0	1
46276863	parathymosin [Homo sapiens]	0	2.421	10.7843	1	1	1	1	102	11.5	4.16	1.82858e+07	1.154	38	1
14150139	partner of Y14 and mago isoform 1 [Homo sapiens]	0	15.321	20.098	3	3	3	1	204	22.6	9.45	3.76618e+07	0.995	109	3
4506335	parvalbumin alpha [Homo sapiens]	0	1.882	7.27273	1	2	1	1	110	12.1	5.19	95909084	0.292	48	1
374092020	PDZ and LIM domain protein 5 isoform a [Homo sapiens]	0.015	1.118	2.34899	1	1	1	1	596	63.9	8.21	6.81666e+07	0.072	0	1
10863927	peptidyl-prolyl cis-trans isomerase A [Homo sapiens]	0	30.598	49.0909	9	16	8	1	165	18	7.81	1.00638e+09	6.197	318	9
5031987	peptidyl-prolyl cis-trans isomerase F, mitochondrial precursor [Homo sapiens]	0	11.477	16.9082	2	2	1	1	207	22	9.38	1.94955e+08	0.334	85	2
192448443	peptidyl-prolyl cis-trans isomerase FKBP10 precursor [Homo sapiens]	0	2.125	1.37457	1	1	1	1	582	64.2	5.62	1.25783e+07	0.064	59	1
4503727	peptidyl-prolyl cis-trans isomerase FKBP3 [Homo sapiens]	0	4.429	11.6071	2	2	2	1	224	25.2	9.28	2.17077e+07	0.311	53	2
4503729	peptidyl-prolyl cis-trans isomerase FKBP4 [Homo sapiens]	0	6.598	6.53595	3	3	3	1	459	51.8	5.43	1.62832e+07	0.25	78	3
5453898	peptidyl-prolyl cis-trans isomerase NIMA-interacting 1 [Homo sapiens]	0	2.021	9.20245	1	1	1	1	163	18.2	8.82	6.2327e+06	0.233	0	1
7706339	peptidyl-prolyl cis-trans isomerase-like 1 [Homo sapiens]	0	13.061	22.8916	3	3	3	1	166	18.2	7.99	3.30322e+07	0.995	134	3
255958282	perilipin-3 isoform 1 [Homo sapiens]	0	6	3.68664	1	1	1	1	434	47	5.44	1.52785e+07	0.08	89	1
313482810	peroxisomal multifunctional enzyme type 2 isoform 1 [Homo sapiens]	0	3.03	1.44547	1	1	1	1	761	83	8.76	1.12833e+07	0.051	46	1
7657455	pescadillo homolog isoform 1 [Homo sapiens]	0.011	1.184	1.70068	1	1	1	1	588	68	7.33	3670172	0.062	0	1
14249398	PHD finger-like domain-containing protein 5A [Homo sapiens]	0	1.985	7.27273	1	1	1	1	110	12.4	8.41	5.1258e+07	0.334	43	1
6031192	phosphate carrier protein, mitochondrial isoform a precursor [Homo sapiens]	0.002	1.652	2.20994	1	1	1	1	362	40.1	9.38	4.77682e+07	0.116	39	1
5453908	phosphatidylinositol transfer protein alpha isoform [Homo sapiens]	0	2.068	7.03704	1	1	1	1	270	31.8	6.55	3.97831e+06	0.096	29	1
290463102	phosphoglucomutase-1 isoform 2 [Homo sapiens]	0	4.14	2.24138	1	1	1	1	580	63.8	5.83	1.01148e+07	0.062	53	1
4505753	phosphoglycerate mutase 1 [Homo sapiens]	0	62.023	67.3228	11	17	11	1	254	28.8	7.18	1.24145e+08	10.659	353	11
166197683	phospholipase D3 [Homo sapiens]	0	1.781	2.04082	1	1	1	1	490	54.7	6.47		0.11	30	1
17402893	phosphoserine aminotransferase isoform 1 [Homo sapiens]	0	2.365	2.7027	1	1	1	1	370	40.4	7.66	6.01821e+06	0.086	37	1
167614506	plastin-2 [Homo sapiens]	0	7.57	5.10367	3	3	1	1	627	70.2	5.43	1.66676e+07	0.179	89	3
4505585	platelet-activating factor acetylhydrolase IB subunit beta isoform a [Homo sapiens]	0	9.514	16.5939	3	3	3	1	229	25.6	5.92	9.95424e+07	0.778	80	3
225543099	platelet-activating factor acetylhydrolase IB subunit gamma [Homo sapiens]	0	2.744	3.8961	1	1	1	1	231	25.7	6.84		0.155	45	1
41322916	plectin isoform 1 [Homo sapiens]	0	3.301	0.619129	2	2	1	1	4684	531.5	5.96	1.4391e+07	0.013	65	2
314122171	PMF1-BGLAP protein isoform 2 [Homo sapiens]	0	4.102	7.58294	1	1	1	1	211	23.8	7.3	6.68337e+06	0.155	50	1
209413726	poliovirus receptor isoform alpha precursor [Homo sapiens]	0	6.736	11.271	3	3	3	1	417	45.3	6.52	2.04914e+07	0.778	59	3
6005794	PRA1 family protein 2 [Homo sapiens]	0	3.483	6.17978	1	1	1	1	178	19.2	9.19	1.93948e+07	0.585	51	1
310110345	PREDICTED: adenylate kinase isoenzyme 4, mitochondrial-like [Homo sapiens]	0	2.635	4.93274	1	1	1	1	223	25.3	8.4	1.33248e+07	0.166	39	1
410171313	PREDICTED: RNA-binding protein 8A-like isoform 2 [Homo sapiens]	0	7.758	15.9624	2	2	2	1	213	24	4.77	1.43923e+07	0.468	71	2
410173613	PREDICTED: uncharacterized LOC101059922 [Homo sapiens]	0	6.519	19.2661	1	1	1	1	109	11.6	7.78	1.84239e+07	0.585	79	1
410171500	PREDICTED: uncharacterized protein LOC100996516 [Homo sapiens]	0.011	1.197	3.90625	1	1	1	1	256	27.9	10.95	7.36412e+07	0.166	0	1
410172507	PREDICTED: uncharacterized protein LOC100996574 [Homo sapiens]	0.029	0.947	5.33333	1	2	1	1	225	24	10.29	3.82836e+08	0.194	0	1
21536449	prefoldin subunit 1 [Homo sapiens]	0	6.695	16.3934	2	2	2	1	122	14.2	6.81	3.11794e+07	0.668	53	2
4507873	prefoldin subunit 3 [Homo sapiens]	0	6.187	9.64467	1	1	1	1	197	22.6	7.11	9.27178e+06	0.166	70	1
40254978	pre-mRNA 3'-end-processing factor FIP1 isoform 1 [Homo sapiens]	0.003	1.532	1.85185	1	1	1	1	594	66.5	5.59	1.315e+07	0.101	30	1
7657381	pre-mRNA-processing factor 19 [Homo sapiens]	0	3.92	3.37302	1	1	1	1	504	55.1	6.61	4.50887e+06	0.105	41	1
151301228	pre-mRNA-processing factor 40 homolog A [Homo sapiens]	0.011	1.204	0.967742	1	1	1	1	930	105.9	7.99	54532776	0.059	0	1
17999539	pre-mRNA-splicing factor ATP-dependent RNA helicase PRP16 [Homo sapiens]	0	2.869	0.896496	1	1	1	1	1227	140.4	6.54	7.02308e+06	0.033	49	1
5031653	pre-mRNA-splicing factor SPF27 [Homo sapiens]	0	3.899	5.77778	1	1	1	1	225	26.1	5.66	2.30854e+07	0.179	52	1
395455090	pre-mRNA-splicing regulator WTAP isoform 1 [Homo sapiens]	0	10.802	6.81818	2	2	2	1	396	44.2	5.19	2.20333e+07	0.194	126	2
148613856	probable ATP-dependent RNA helicase DDX17 isoform 3 [Homo sapiens]	0	11.938	5.06156	3	3	1	1	731	80.4	8.37	39573404	0.189	146	3
6005719	probable ergosterol biosynthetic protein 28 [Homo sapiens]	0	3.02	6.42857	1	1	1	1	140	15.9	9.83	4.39029e+07	0.389	52	1
116642885	probable hydrolase PNKD isoform 3 precursor [Homo sapiens]	0	6.669	7.74648	1	1	1	1	142	15.4	10.58	4.54841e+06	0.389	103	1
16753215	profilin-2 isoform a [Homo sapiens]	0	5.582	10	1	1	1	1	140	15	6.99	3.03713e+07	0.334	84	1
503774453	proline-, glutamic acid- and leucine-rich protein 1 isoform 1 [Homo sapiens]	0	3.848	2.28814	2	2	2	1	1180	124.9	4.41	1.01845e+07	0.11	0	2
13376617	prostaglandin E synthase 2 isoform 1 [Homo sapiens]	0	5.516	6.1008	2	2	2	1	377	41.9	9.16	12296128	0.194	61	2
13376751	proteasomal ATPase-associated factor 1 isoform 2 [Homo sapiens]	0	7.763	5.61224	2	2	2	1	392	42.2	6.32	3.22957e+07	0.194	92	2
4505023	proteasome assembly chaperone 1 isoform a [Homo sapiens]	0	3.007	3.47222	1	1	1	1	288	32.8	7.17	1.71751e+07	0.145	46	1
145611430	proteasome inhibitor PI31 subunit [Homo sapiens]	0	4.048	4.42804	1	1	1	1	271	29.8	5.74	2.48949e+07	0.155	68	1
23110935	proteasome subunit alpha type-1 isoform 1 [Homo sapiens]	0	2.377	7.0632	2	2	2	1	269	30.2	6.99	1.42503e+07	0.274	34	2
156713442	proteasome subunit alpha type-4 isoform 1 [Homo sapiens]	0.002	1.54	3.06513	1	1	1	1	261	29.5	7.72	1.64774e+07	0.166	34	1
23110942	proteasome subunit alpha type-5 isoform 1 [Homo sapiens]	0	8.881	16.1826	3	3	3	1	241	26.4	4.79	5.87751e+07	0.874	159	3
23110944	proteasome subunit alpha type-6 [Homo sapiens]	0	4.041	8.94309	2	2	2	1	246	27.4	6.76	7.47771e+06	0.359	41	2
4506189	proteasome subunit alpha type-7 [Homo sapiens]	0	7.167	6.04839	1	1	1	1	248	27.9	8.46	1.56139e+07	0.155	102	1
4506193	proteasome subunit beta type-1 [Homo sapiens]	0	2.496	9.54357	2	2	2	1	241	26.5	8.13	2.92501e+07	0.359	0	2
4506195	proteasome subunit beta type-2 isoform 1 [Homo sapiens]	0.011	1.213	5.47264	1	1	1	1	201	22.8	7.02	8.99928e+06	0.194	32	1
22538465	proteasome subunit beta type-3 [Homo sapiens]	0	5.434	8.78049	1	1	1	1	205	22.9	6.55	1.1494e+07	0.292	72	1
22538467	proteasome subunit beta type-4 [Homo sapiens]	0	1.745	3.78788	1	1	1	1	264	29.2	5.97	1.27745e+07	0.233	41	1
4506201	proteasome subunit beta type-5 isoform 1 [Homo sapiens]	0	5.399	6.08365	1	1	1	1	263	28.5	6.92	6453707	0.145	68	1
4506203	proteasome subunit beta type-7 proprotein [Homo sapiens]	0	2.27	3.61011	1	1	1	1	277	29.9	7.68	7885703	0.179	42	1
260436831	protein 4.1 isoform 1 [Homo sapiens]	0	6.324	3.7037	2	2	2	1	864	97	5.58	3.17412e+07	0.086	60	2
154759421	protein arginine N-methyltransferase 1 isoform 1 [Homo sapiens]	0	4.281	3.2345	1	1	1	1	371	42.4	5.35	1.31393e+07	0.122	55	1
27544939	protein BRICK1 [Homo sapiens]	0	7.531	49.3333	4	4	4	1	75	8.7	5.45	9.41435e+07	2.728	67	4
15721939	protein CASC3 [Homo sapiens]	0	3.217	1.56472	1	1	1	1	703	76.2	6.48	4.69931e+06	0.075	36	1
8923710	protein CDV3 homolog isoform b [Homo sapiens]	0.016	1.102	3.10078	1	1	1	1	258	27.3	6.4	27699243	0.179	30	1
4503037	protein CREG1 precursor [Homo sapiens]	0	5.615	9.54545	1	1	1	1	220	24.1	7.59	2.4419e+07	0.233	46	1
4503249	protein DEK isoform 1 [Homo sapiens]	0	4.001	3.46667	1	1	1	1	375	42.6	8.56	15193840	0.101	55	1
13027630	protein DGCR14 [Homo sapiens]	0	5.448	6.72269	2	3	2	1	476	52.5	7.56	2.03685e+07	0.292	43	2
5031973	protein disulfide-isomerase A6 precursor [Homo sapiens]	0	7.236	6.59091	2	2	2	1	440	48.1	5.08	2.43582e+07	0.186	70	2
183227678	protein DJ-1 [Homo sapiens]	0	38.104	33.3333	5	12	5	1	189	19.9	6.79	3.32874e+08	3.125	311	5
189491675	protein FAM136A [Homo sapiens]	0.002	1.622	5.07246	1	1	1	1	138	15.6	7.61	59587097	0.233	50	1
148229977	protein FAM195B [Homo sapiens]	0	5.429	27.8351	2	2	2	1	97	10.9	9.41	2.51228e+07	0.668	65	2
7661696	protein FAM32A [Homo sapiens]	0	3.31	19.6429	2	2	2	1	112	13.2	9.99	1.90894e+07	1.154	26	2
91807125	protein FAM3C precursor [Homo sapiens]	0	11.645	13.6564	2	2	2	1	227	24.7	8.29	5.98571e+06	0.334	134	2
56699482	protein FAM98A [Homo sapiens]	0	6.132	6.37066	2	3	1	1	518	55.2	8.95	1.6616e+07	0.194	54	2
51972214	protein lin-28 homolog B [Homo sapiens]	0.006	1.365	4.8	1	1	1	1	250	27.1	8.91	26181557	0.122	33	1
8922944	protein lin-7 homolog C [Homo sapiens]	0	4.542	9.64467	1	1	1	1	197	21.8	8.43	2.17374e+07	0.166	50	1
22748747	protein LSM12 homolog [Homo sapiens]	0	3.357	6.66667	1	1	1	1	195	21.7	7.74	1.12031e+07	0.233	41	1
166197710	protein LSM14 homolog A isoform b [Homo sapiens]	0	2.744	3.88769	2	2	2	1	463	50.5	9.51	2.24756e+07	0.233	25	2
67089149	protein PML isoform 1 [Homo sapiens]	0.006	1.296	1.13379	1	1	1	1	882	97.5	6.21	3.61338e+06	0.044	0	1
193794853	protein POF1B [Homo sapiens]	0	6.161	1.86757	1	1	1	1	589	68	6.32	1.8431e+07	0.077	89	1
149192855	protein PRRC2B [Homo sapiens]	0	6.415	1.88425	3	3	3	1	2229	242.8	8.34	4.17875e+06	0.058	39	3
66737374	protein S100-A13 [Homo sapiens]	0.001	1.669	12.2449	1	1	1	1	98	11.5	6.16	1.76123e+07	0.389	0	1
10190712	protein S100-A14 [Homo sapiens]	0	4.546	14.4231	1	1	1	1	104	11.7	5.24	8.59912e+06	0.334	58	1
115298657	protein S100-A7 [Homo sapiens]	0	3.064	10.8911	1	1	1	1	101	11.5	6.77	1.8082e+07	0.389	43	1
21614544	protein S100-A8 [Homo sapiens]	0	3.676	20.4301	2	3	2	1	93	10.8	7.03	9.43579e+07	1.371	34	2
4506773	protein S100-A9 [Homo sapiens]	0	2.579	18.4211	2	2	2	1	114	13.2	6.13	2.31037e+07	0.778	27	2
116235444	protein SAAL1 [Homo sapiens]	0	1.936	2.32068	1	1	1	1	474	53.5	4.5	5.89033e+06	0.089	35	1
117676384	protein SCAF11 [Homo sapiens]	0	5.011	0.888585	1	1	1	1	1463	164.6	8.41	5.12098e+06	0.029	73	1
34335134	protein SEC13 homolog isoform 1 [Homo sapiens]	0.002	1.548	4.65839	1	1	1	1	322	35.5	5.48		0.179	34	1
124378039	protein transport protein Sec16A isoform 1 [Homo sapiens]	0	8.772	1.06067	2	2	2	1	2357	251.7	5.8	2.18642e+07	0.051	107	2
289629265	protein transport protein Sec23B isoform 1 [Homo sapiens]	0	2.738	1.82529	1	1	1	1	767	86.4	6.89	2.01608e+06	0.058	48	1
112382212	protein transport protein Sec24B isoform a [Homo sapiens]	0	5.706	1.1041	1	1	1	1	1268	137.3	6.67	17411668	0.054	73	1
14589847	protein transport protein Sec61 subunit alpha isoform 2 isoform a [Homo sapiens]	0	1.918	1.89076	1	1	1	1	476	52.2	8.06	2.68659e+07	0.122	46	1
60279265	protein transport protein Sec61 subunit gamma [Homo sapiens]	0	6.548	36.7647	2	2	2	1	68	7.7	9.99	4.39681e+07	2.162	64	2
51100978	protein tweety homolog 3 [Homo sapiens]	0	7.756	4.58891	2	2	2	1	523	57.5	5.39	2.37796e+07	0.233	89	2
4507475	protein-glutamine gamma-glutamyltransferase K [Homo sapiens]	0	4.613	4.03917	3	3	3	1	817	89.7	6.04	9.8494e+06	0.155	40	3
151101407	prothymosin alpha isoform 1 [Homo sapiens]	0	6.351	12.6126	1	1	1	1	111	12.2	3.78	1.84101e+07	1.154	79	1
158937236	puromycin-sensitive aminopeptidase [Homo sapiens]	0	4.806	1.41458	1	1	1	1	919	103.2	5.72		0.041	59	1
5174419	putative ATP-dependent Clp protease proteolytic subunit, mitochondrial precursor [Homo sapiens]	0	8.741	11.9134	2	2	2	1	277	30.2	8.09	6.28436e+07	0.334	92	2
119120892	putative monooxygenase p33MONOX isoform a [Homo sapiens]	0.012	1.157	3.27869	1	1	1	1	305	33.2	9.39	5.30995e+06	0.122	0	1
229093316	putative phospholipase B-like 2 isoform 1 precursor [Homo sapiens]	0	8.32	6.28183	3	3	3	1	589	65.4	6.8	1.4982e+07	0.25	96	3
61966919	putative protein FAM47C [Homo sapiens]	0.011	1.217	2.1256	1	1	1	1	1035	115.3	7.18	4.76553e+06	0.04	0	1
47933339	putative RNA-binding protein 15 isoform 1 [Homo sapiens]	0.006	1.373	1.84237	1	1	1	1	977	107.1	10.08	2.2731e+06	0.036	28	1
291084742	pyruvate dehydrogenase E1 component subunit alpha, somatic form, mitochondrial isoform 2 precursor [Homo sapiens]	0	4.069	5.14019	2	2	2	1	428	47.5	8.54	1.65125e+07	0.166	50	2
156564403	pyruvate dehydrogenase E1 component subunit beta, mitochondrial isoform 1 precursor [Homo sapiens]	0	3.454	3.62117	1	1	1	1	359	39.2	6.65	1.09626e+07	0.136	45	1
33286418	pyruvate kinase isozymes M1/M2 isoform a [Homo sapiens]	0	69.594	35.7815	14	17	14	1	531	57.9	7.84	1.81913e+08	1.88	472	14
194239674	quinone oxidoreductase isoform a [Homo sapiens]	0	8.036	10.6383	2	2	2	1	329	35.2	8.44	1.8296e+07	0.245	69	2
386781571	radixin isoform 1 [Homo sapiens]	0	2.726	2.64901	2	2	2	1	604	71	6.71	1.7877e+07	0.116	36	2
8923579	ragulator complex protein LAMTOR1 [Homo sapiens]	0	3.554	14.9068	1	1	1	1	161	17.7	5.15	1.21987e+07	0.292	31	1
4506411	ran GTPase-activating protein 1 [Homo sapiens]	0	1.733	2.21465	1	1	1	1	587	63.5	4.68	2.27291e+07	0.07	0	1
4506787	ras GTPase-activating-like protein IQGAP1 [Homo sapiens]	0	8.055	2.2933	3	3	3	1	1657	189.1	6.48	1.41748e+07	0.075	67	3
6912638	ras suppressor protein 1 isoform 1 [Homo sapiens]	0	7.656	15.8845	3	3	3	1	277	31.5	8.65	3.63582e+07	0.501	56	3
7661922	ras-related protein Rab-21 [Homo sapiens]	0	8.571	6.66667	1	1	1	1	225	24.3	7.94	8.92117e+06	0.166	103	1
372266180	ras-related protein Rab-34, isoform NARR [Homo sapiens]	0	7.285	18.1818	2	2	2	1	198	21.1	12.16	2.09658e+07	0.334	0	2
403310653	ras-related protein Rap-2c isoform 1 precursor [Homo sapiens]	0.004	1.456	6.55738	1	1	1	1	183	20.7	4.94	1.66208e+06	0.212	0	1
21361416	ras-related protein R-Ras2 isoform a [Homo sapiens]	0.002	1.646	5.88235	1	1	1	1	204	23.4	6.01	2.20932e+06	0.166	32	1
18152785	reactive oxygen species modulator 1 [Homo sapiens]	0	6.576	31.6456	2	2	2	1	79	8.2	9.33	6.33648e+07	2.162	73	2
19923919	receptor expression-enhancing protein 6 [Homo sapiens]	0	3.438	11.413	2	3	2	1	184	20.7	8.56	2.46388e+07	0.874	41	2
344925832	redox-regulatory protein FAM213A isoform 1 precursor [Homo sapiens]	0	2.144	4.80349	1	1	1	1	229	25.7	8.84	4.91573e+06	0.166	47	1
15011918	renin receptor precursor [Homo sapiens]	0	1.808	3.14286	1	1	1	1	350	39	6.1	3.90801e+07	0.145	0	1
31881687	replication factor C subunit 4 [Homo sapiens]	0	8.266	8.53994	3	3	3	1	363	39.7	8.02	2.17256e+07	0.292	107	3
4506455	reticulocalbin-1 precursor [Homo sapiens]	0	3.913	3.92749	1	1	1	1	331	38.9	5	6.42111e+06	0.155	49	1
388240768	reticulon-3 isoform e [Homo sapiens]	0	6.417	2.22868	2	3	2	1	1032	112.5	4.96	8.07282e+07	0.093	88	2
24431935	reticulon-4 isoform A [Homo sapiens]	0	5.733	1.0906	1	1	1	1	1192	129.9	4.5	5.5782e+07	0.042	64	1
4505671	retinal rod rhodopsin-sensitive cGMP 3',5'-cyclic phosphodiesterase subunit delta [Homo sapiens]	0	3.222	12.6667	1	1	1	1	150	17.4	5.67	3.13923e+07	0.585	43	1
11055992	retinoid-inducible serine carboxypeptidase precursor [Homo sapiens]	0	2.378	3.31858	1	1	1	1	452	50.8	5.81	3.60115e+07	0.105	0	1
297374782	rho GDP-dissociation inhibitor 1 isoform a [Homo sapiens]	0	10.723	28.9216	3	3	3	1	204	23.2	5.11	5.65246e+07	0.638	68	3
123173757	ribonucleoprotein PTB-binding 1 [Homo sapiens]	0	3.757	2.77778	1	1	1	1	756	79.5	8.92	7.23883e+07	0.062	40	1
94536842	ribose-5-phosphate isomerase [Homo sapiens]	0	2.025	2.57235	1	1	1	1	311	33.2	8.54	1.77549e+07	0.122	42	1
118498359	ribosomal L1 domain-containing protein 1 [Homo sapiens]	0	11.123	9.38776	3	3	3	1	490	54.9	10.13	1.75736e+07	0.304	113	3
194328699	ribosomal RNA small subunit methyltransferase NEP1 [Homo sapiens]	0	5.143	10.2459	2	2	2	1	244	26.7	9.17	17768043	0.334	68	2
58331204	RING finger protein 150 precursor [Homo sapiens]	0.007	1.26	5.93607	1	1	1	1	438	48	5.27		0.155	0	1
242117971	RNA binding motif protein, X-linked-like-1 [Homo sapiens]	0	44.452	24.8718	9	17	1	1	390	42.1	9.89	13836622	1.512	420	9
225735591	RNA polymerase II-associated protein 3 isoform 1 [Homo sapiens]	0	7.298	4.3609	2	2	2	1	665	75.7	6.84	4.45333e+06	0.116	85	2
8400718	RNA-binding motif, single-stranded-interacting protein 1 isoform a [Homo sapiens]	0	2.549	3.69458	1	1	1	1	406	44.5	8.79	9.38795e+06	0.145	41	1
312032348	RNA-binding protein 12 [Homo sapiens]	0	2.027	1.50215	1	1	1	1	932	97.3	8.63	1.6921e+07	0.066	25	1
168229174	RNA-binding protein 27 [Homo sapiens]	0	4.308	1.13208	1	1	1	1	1060	118.6	9.19	5.7272e+06	0.048	73	1
34577107	RNA-binding protein 38 isoform a [Homo sapiens]	0	8.102	14.6444	3	3	3	1	239	25.5	8.65	2.11555e+07	1.371	85	3
35493811	RNA-binding protein 39 isoform a [Homo sapiens]	0	5.114	5.09434	2	2	2	1	530	59.3	10.1	1.1563e+07	0.179	56	2
93277122	RNA-binding protein 4 isoform 1 [Homo sapiens]	0	11.929	12.0879	2	2	2	1	364	40.3	7.08	2.32655e+07	0.212	82	2
8051631	RNA-binding protein Raly isoform 1 [Homo sapiens]	0	1.933	2.94118	1	1	1	1	306	32.4	9.17	2.32581e+07	0.122	40	1
34915990	RNA-binding protein with multiple splicing 2 [Homo sapiens]	0	2.959	6.69856	1	1	1	1	209	22.5	8.6		0.259	35	1
18379334	RNA-binding protein with serine-rich domain 1 [Homo sapiens]	0	5.231	4.91803	1	1	1	1	305	34.2	11.84	1.38561e+07	0.166	49	1
313569822	RPL17-C18orf32 protein isoform 1 [Homo sapiens]	0	3.985	11.4035	2	2	2	1	228	26.4	10.1	2.05248e+07	0.359	57	2
12056465	rRNA 2'-O-methyltransferase fibrillarin [Homo sapiens]	0.002	1.621	2.49221	1	1	1	1	321	33.8	10.18	3.07073e+07	0.105	38	1
126362983	RRP15-like protein [Homo sapiens]	0.018	1.087	3.19149	1	1	1	1	282	31.5	5.52	1.39187e+07	0.155	0	1
4506753	ruvB-like 1 [Homo sapiens]	0	2.248	4.82456	1	1	1	1	456	50.2	6.42	17613488	0.101	14	1
5730023	ruvB-like 2 [Homo sapiens]	0	5.241	4.75162	2	2	2	1	463	51.1	5.64	1.40425e+07	0.172	67	2
5174529	S-adenosylmethionine synthase isoform type-2 [Homo sapiens]	0	5.291	3.79747	1	1	1	1	395	43.6	6.48	16140460	0.105	65	1
321267469	scaffold attachment factor B1 isoform 1 [Homo sapiens]	0	7.406	5.01636	3	3	3	1	917	102.8	5.49	1.29719e+07	0.145	88	3
116256358	secretory carrier-associated membrane protein 1 [Homo sapiens]	0	9.072	9.76331	2	2	2	1	338	37.9	7.42	2.19856e+07	0.311	97	2
5730031	secretory carrier-associated membrane protein 2 [Homo sapiens]	0	2.435	3.64742	1	1	1	1	329	36.6	6.1	3.03109e+07	0.292	33	1
282396088	sel1 repeat-containing protein 1 [Homo sapiens]	0	6.949	4.7619	1	2	1	1	231	25.7	6.02	3.99231e+07	0.334	80	1
385137130	selenium-binding protein 1 isoform 3 [Homo sapiens]	0	1.704	2.72374	1	1	1	1	514	56.8	6.48	1.47632e+07	0.072	0	1
45439349	selenoprotein S [Homo sapiens]	0	2.878	6.34921	1	1	1	1	189	21.2	9.7	7.10577e+06	0.259	40	1
4507185	sepiapterin reductase [Homo sapiens]	0	3.207	7.27969	1	1	1	1	261	28	8.05	1.94699e+06	0.136	47	1
8922712	septin-11 [Homo sapiens]	0	5.449	6.29371	3	3	3	1	429	49.4	6.81	1.02985e+07	0.318	74	3
19923315	serine hydroxymethyltransferase, mitochondrial isoform 1 precursor [Homo sapiens]	0	4.584	3.57143	2	2	2	1	504	56	8.53	2.91208e+07	0.145	66	2
48255915	serine protease 58 precursor [Homo sapiens]	0.014	1.14	8.29876	1	1	1	1	241	27.1	6.84		0.212	0	1
7019477	serine protease HTRA2, mitochondrial isoform 1 preproprotein [Homo sapiens]	0.006	1.289	5.24017	1	1	1	1	458	48.8	10.07	3.20089e+06	0.089	0	1
4759100	serine/arginine-rich splicing factor 11 isoform 1 [Homo sapiens]	0	2.622	4.54545	2	2	2	1	484	53.5	10.52	1.62912e+07	0.311	34	2
4506901	serine/arginine-rich splicing factor 3 [Homo sapiens]	0	3.192	14.0244	2	2	1	1	164	19.3	11.65	6.13091e+07	0.585	36	2
72534660	serine/arginine-rich splicing factor 7 isoform 1 [Homo sapiens]	0	8.836	14.7059	3	3	2	1	238	27.4	11.82	4.22099e+07	0.54	91	3
4506903	serine/arginine-rich splicing factor 9 [Homo sapiens]	0	7.563	16.7421	4	4	3	1	221	25.5	8.65	1.77275e+07	0.778	77	4
4826878	serine/threonine-protein kinase OSR1 [Homo sapiens]	0	3.593	5.6926	2	2	2	1	527	58	6.43	1.13042e+07	0.172	31	2
4506017	serine/threonine-protein phosphatase 2A catalytic subunit alpha isoform [Homo sapiens]	0	1.866	3.55987	1	1	1	1	309	35.6	5.54	9.79806e+06	0.129	29	1
215272352	serine/threonine-protein phosphatase 2B catalytic subunit beta isoform isoform a [Homo sapiens]	0	3.334	2.28571	1	1	1	1	525	59.1	5.91		0.083	53	1
5453958	serine/threonine-protein phosphatase 5 isoform 1 [Homo sapiens]	0	6.262	5.61122	3	3	3	1	499	56.8	6.28	1.21909e+07	0.25	59	3
281604136	serine/threonine-protein phosphatase PGAM5, mitochondrial isoform 1 [Homo sapiens]	0.002	1.552	4.15225	1	1	1	1	289	32	8.68	20799412	0.129	36	1
16306548	serine--tRNA ligase, cytoplasmic [Homo sapiens]	0	1.779	1.75097	1	1	1	1	514	58.7	6.43	8.68451e+06	0.077	39	1
17998551	serpin B12 [Homo sapiens]	0.003	1.511	2.22222	1	1	1	1	405	46.2	5.53	1.73101e+07	0.116	37	1
5902072	serpin B3 [Homo sapiens]	0	6.232	4.87179	1	2	1	1	390	44.5	6.81	8.54903e+06	0.212	54	1
333360851	serpin H1 precursor [Homo sapiens]	0.006	1.32	3.11005	1	1	1	1	418	46.4	8.69	1.22757e+07	0.096	0	1
58331218	serrate RNA effector molecule homolog isoform a [Homo sapiens]	0	6.602	2.28311	2	2	2	1	876	100.6	5.96	1.0687e+07	0.096	93	2
13775198	SH3 domain-binding glutamic acid-rich-like protein 3 [Homo sapiens]	0	7.546	39.7849	3	3	3	1	93	10.4	4.93	1.13402e+08	2.981	67	3
226528280	short coiled-coil protein isoform 1 [Homo sapiens]	0	5.094	11.3208	1	1	1	1	159	18	8.85	39361166	0.389	55	1
5032117	sigma non-opioid intracellular receptor 1 isoform 1 [Homo sapiens]	0	4.123	12.1076	3	3	3	1	223	25.1	5.96	3.59566e+07	1.154	51	3
193290128	signal peptidase complex subunit 1 [Homo sapiens]	0	2.916	7.10059	1	1	1	1	169	18.3	8.72	9.74668e+06	1.154	27	1
162417971	signal peptidase complex subunit 2 [Homo sapiens]	0	2.424	3.9823	1	1	1	1	226	25	8.47	4.29314e+07	0.194	45	1
4507213	signal recognition particle 19 kDa protein isoform 1 [Homo sapiens]	0	4.279	10.4167	1	1	1	1	144	16.1	9.85	9.50628e+06	0.334	46	1
4507215	signal recognition particle 54 kDa protein isoform 1 [Homo sapiens]	0	3.82	2.18254	1	1	1	1	504	55.7	8.75	1.0567e+07	0.064	51	1
189571687	Sjoegren syndrome nuclear autoantigen 1 [Homo sapiens]	0	15.545	30.2521	3	3	3	1	119	13.6	5.38	6.24706e+07	1.154	195	3
5453838	Sjoegren syndrome/scleroderma autoantigen 1 [Homo sapiens]	0	4.433	7.53769	1	1	1	1	199	21.5	5.24	2.25895e+06	0.259	62	1
67003568	skin-specific protein 32 [Homo sapiens]	0	2.122	3.2	1	1	1	1	250	26.2	7.97	1.87059e+08	0.194	56	1
149588928	SLAIN motif-containing protein 2 [Homo sapiens]	0	3.939	6.71256	2	2	2	1	581	62.5	9.45	8.08629e+06	0.136	0	2
24308141	small glutamine-rich tetratricopeptide repeat-containing protein beta [Homo sapiens]	0	5.391	6.57895	2	2	2	1	304	33.4	4.92	1.91268e+07	0.425	59	2
224177528	small integral membrane protein 20 [Homo sapiens]	0.002	1.629	20.8955	1	1	1	1	67	7.7	9.86	2.85772e+07	0.778	24	1
4507133	small nuclear ribonucleoprotein G [Homo sapiens]	0	7.674	15.7895	1	2	1	1	76	8.5	8.88	1.53474e+08	2.162	63	1
5902102	small nuclear ribonucleoprotein Sm D1 [Homo sapiens]	0	3.054	10.9244	1	1	1	1	119	13.3	11.56	6.24272e+07	0.585	48	1
4759158	small nuclear ribonucleoprotein Sm D2 isoform 1 [Homo sapiens]	0	27.837	46.6102	6	12	6	1	118	13.5	9.91	3.67192e+08	4.995	349	6
54792065	small ubiquitin-related modifier 1 isoform a precursor [Homo sapiens]	0	2.133	15.8416	1	1	1	1	101	11.6	5.52	1.34424e+07	0.292	25	1
6912674	SNARE-associated protein Snapin [Homo sapiens]	0	10.84	26.4706	2	2	2	1	136	14.9	9.31	1.72086e+07	0.668	80	2
6912676	SNW domain-containing protein 1 [Homo sapiens]	0	7.563	10.2612	3	3	3	1	536	61.5	9.52	3.65193e+07	0.225	56	3
31542711	solute carrier family 35 member F6 precursor [Homo sapiens]	0.015	1.114	3.2345	1	1	1	1	371	40.2	6.93	8005962	0.155	0	1
18087845	sororin [Homo sapiens]	0	2.485	3.1746	1	1	1	1	252	27.6	9.61	2.08551e+07	0.145	64	1
371874557	sorting nexin-12 isoform 1 [Homo sapiens]	0.016	1.1	4.32099	1	1	1	1	162	18.9	8.44	2.53209e+07	0.233	34	1
63253298	spermidine synthase [Homo sapiens]	0	3.023	5.96026	2	2	2	1	302	33.8	5.49	7.55538e+06	0.311	34	2
25777713	S-phase kinase-associated protein 1 isoform b [Homo sapiens]	0	4.382	7.36196	1	1	1	1	163	18.6	4.54	33425014	0.212	55	1
112293285	spindlin-1 [Homo sapiens]	0	3.951	3.81679	1	1	1	1	262	29.6	6.96	1.93629e+07	0.136	68	1
13775200	splicing factor 3B subunit 5 [Homo sapiens]	0	7.353	15.1163	1	2	1	1	86	10.1	6.35	2.82873e+07	1.154	51	1
5803207	splicing factor U2AF 35 kDa subunit isoform a [Homo sapiens]	0	10.655	12.9167	2	2	2	1	240	27.9	8.81	8.86653e+06	0.468	127	2
6005926	splicing factor U2AF 65 kDa subunit isoform a [Homo sapiens]	0	4.401	4.42105	1	1	1	1	475	53.5	9.09	1.70421e+07	0.116	41	1
61743980	stabilin-2 precursor [Homo sapiens]	0.02	1.065	1.09761	1	2	1	1	2551	276.8	6.4	1.64448e+07	0.019	0	1
77404397	staphylococcal nuclease domain-containing protein 1 [Homo sapiens]	0	8.844	4.94505	3	3	3	1	910	101.9	7.17	9.60718e+06	0.122	74	3
224451142	stathmin isoform b [Homo sapiens]	0	5.747	12.6437	2	3	2	1	174	19.8	7.02	4.04785e+07	0.778	71	2
193211614	sterol-4-alpha-carboxylate 3-dehydrogenase, decarboxylating [Homo sapiens]	0.012	1.163	2.41287	1	1	1	1	373	41.9	8.06	3.62021e+06	0.093	0	1
374093219	stonin-2 isoform 2 [Homo sapiens]	0	1.812	0.978261	1	1	1	1	920	102.8	5.5	1.57835e+07	0.058	39	1
156416003	succinate dehydrogenase [ubiquinone] flavoprotein subunit, mitochondrial [Homo sapiens]	0.004	1.462	1.65663	1	1	1	1	664	72.6	7.39	7.02034e+06	0.064	0	1
115387094	succinate dehydrogenase [ubiquinone] iron-sulfur subunit, mitochondrial precursor [Homo sapiens]	0	5.983	6.42857	2	3	2	1	280	31.6	8.76	8.16326e+07	0.233	82	2
294862256	succinyl-CoA ligase [GDP-forming] subunit beta, mitochondrial isoform 1 precursor [Homo sapiens]	0	2.202	2.5	1	1	1	1	440	47.7	6.43		0.075	26	1
4507149	superoxide dismutase [Cu-Zn] [Homo sapiens]	0	8.283	23.3766	2	2	2	1	154	15.9	6.13	1.18136e+08	0.468	95	2
19557691	surfeit locus protein 4 [Homo sapiens]	0	9.925	6.69145	1	2	1	1	269	30.4	7.78	1.44358e+07	0.468	103	1
5032113	survival of motor neuron-related-splicing factor 30 [Homo sapiens]	0.004	1.452	5.04202	1	1	1	1	238	26.7	7.24	2.8553e+07	0.233	0	1
188536047	SWI/SNF complex subunit SMARCC1 [Homo sapiens]	0	2.029	1.08597	1	1	1	1	1105	122.8	5.76	6.10477e+06	0.038	27	1
325651836	SWI/SNF-related matrix-associated actin-dependent regulator of chromatin subfamily A member 5 [Homo sapiens]	0	3.62	2.09125	2	2	2	1	1052	121.8	8.09	2.9551e+07	0.07	28	2
22035696	synaptogyrin-1 isoform 1a [Homo sapiens]	0	2.968	5.15021	1	1	1	1	233	25.4	4.68	1.22078e+07	0.334	50	1
4759202	synaptogyrin-2 [Homo sapiens]	0	5.058	8.03571	2	2	2	1	224	24.8	4.94	2.79672e+07	0.585	81	2
18765729	synaptosomal-associated protein 23 isoform SNAP23A [Homo sapiens]	0	5.389	8.53081	1	1	1	1	211	23.3	5.01	1.91128e+07	0.179	62	1
28933465	syntaxin-12 [Homo sapiens]	0	5.697	8.69565	2	2	2	1	276	31.6	5.59	1.61673e+07	0.334	54	2
170932494	syntaxin-7 [Homo sapiens]	0	2.308	5.74713	1	1	1	1	261	29.8	5.55	7.56337e+06	0.179	26	1
156938343	talin-2 [Homo sapiens]	0	3.949	1.73092	2	2	1	1	2542	271.4	5.57	7.82427e+07	0.029	51	2
6678271	TAR DNA-binding protein 43 [Homo sapiens]	0	5.638	2.89855	1	1	1	1	414	44.7	6.19	16893066	0.129	65	1
11993943	tax1-binding protein 3 isoform 1 [Homo sapiens]	0	4.237	13.7097	1	1	1	1	124	13.7	8.48	33106738	0.389	60	1
167614488	TBC1 domain family member 10B [Homo sapiens]	0.002	1.559	0.866337	1	1	1	1	808	87.1	9.19	1.66626e+07	0.072	36	1
48762932	T-complex protein 1 subunit theta [Homo sapiens]	0	133.818	53.8321	27	55	27	1	548	59.6	5.6	1.21257e+09	10.189	1331	27
56676335	telomere-associated protein RIF1 isoform 1 [Homo sapiens]	0	5.662	1.17314	2	2	2	1	2472	274.3	5.52	1.52611e+07	0.033	60	2
6912530	tetraspanin-15 [Homo sapiens]	0.02	1.068	2.72109	1	1	1	1	294	33.1	5.48	23118582	0.179	0	1
4507541	tetraspanin-6 [Homo sapiens]	0	4.814	7.7551	2	2	2	1	245	27.5	8.1	3.44147e+07	0.359	62	2
9910354	THAP domain-containing protein 10 [Homo sapiens]	0.015	1.114	2.72374	1	1	1	1	257	28.3	8.6	1.86208e+07	0.179	34	1
7705696	thioredoxin domain-containing protein 12 precursor [Homo sapiens]	0	11.561	21.5116	3	3	3	1	172	19.2	5.4	4.68343e+07	0.701	116	3
42794771	thioredoxin domain-containing protein 5 isoform 1 precursor [Homo sapiens]	0	6.429	7.17593	2	2	2	1	432	47.6	5.97	1.57797e+07	0.186	72	2
21361403	thioredoxin, mitochondrial precursor [Homo sapiens]	0.001	1.662	9.03614	1	1	1	1	166	18.4	8.29	2.69284e+07	0.292	0	1
4759274	thioredoxin-like protein 1 [Homo sapiens]	0	5.784	5.19031	1	1	1	1	289	32.2	4.96	1.70674e+07	0.155	76	1
5729802	thioredoxin-like protein 4A [Homo sapiens]	0	3.184	12.6761	1	1	1	1	142	16.8	5.85	4.00323e+06	0.292	37	1
386642862	threonine--tRNA ligase, cytoplasmic isoform 2 [Homo sapiens]	0	3.212	2.91005	2	2	2	1	756	86.8	6.77	2.09653e+07	0.048	43	2
10863895	thymosin beta-10 [Homo sapiens]	0	2.912	31.8182	1	1	1	1	44	5	5.36	35539994	0.778	48	1
11056061	thymosin beta-4 [Homo sapiens]	0	1.969	25	1	1	1	1	44	5.1	5.06	53946872	0.778	31	1
21361619	toll-interacting protein [Homo sapiens]	0	2.557	4.74453	1	1	1	1	274	30.3	5.97	1.20486e+07	0.155	37	1
312922356	torsin-1A-interacting protein 2 isoform b [Homo sapiens]	0.006	1.295	2.34043	1	1	1	1	470	51.2	4.96		0.086	0	1
256985100	TRAM adaptor with GOLD domain isoform 1 precursor [Homo sapiens]	0	4.672	5.19802	2	2	2	1	404	46.1	5.12	1.17862e+07	0.212	41	2
192807323	transcription activator BRG1 isoform A [Homo sapiens]	0	3.549	0.83383	1	1	1	1	1679	188	8.19	1.33157e+07	0.028	46	1
5803191	transcription elongation factor A protein 1 isoform 1 [Homo sapiens]	0.019	1.076	2.99003	1	1	1	1	301	33.9	8.38	9.67476e+06	0.129	0	1
65505873	transcription elongation factor A protein-like 4 [Homo sapiens]	0	2.793	5.11628	1	1	1	1	215	24.6	5.2	3.8541e+06	0.166	36	1
46276893	transcription elongation factor B polypeptide 2 isoform b [Homo sapiens]	0	3.457	10.559	2	2	2	1	161	17.9	6.1	77670822	0.668	48	2
195546900	transcription elongation factor SPT5 isoform a [Homo sapiens]	0	5.903	3.03588	2	2	2	1	1087	120.9	5.06	1.74536e+07	0.083	40	2
56847620	transcription factor BTF3 homolog 4 isoform 1 [Homo sapiens]	0.003	1.508	7.59494	1	1	1	1	158	17.3	6.35	1.0204e+07	0.292	0	1
83641885	transcription factor BTF3 isoform A [Homo sapiens]	0	10.741	21.3592	2	2	2	1	206	22.2	9.38	3.07343e+07	0.425	86	2
27777636	transcription factor E2-alpha isoform E12 [Homo sapiens]	0	3.679	1.68196	1	1	1	1	654	67.6	6.47	6.56407e+06	0.093	68	1
33188461	transcription factor GATA-4 [Homo sapiens]	0	3.666	4.29864	1	1	1	1	442	44.5	9.26	8.99702e+06	0.145	49	1
38372901	transcription factor Sp1 isoform a [Homo sapiens]	0	5.047	3.56688	1	1	1	1	785	80.6	7.34	8.85487e+06	0.166	60	1
5454106	transcription initiation factor TFIID subunit 10 [Homo sapiens]	0	14.287	17.8899	2	2	2	1	218	21.7	6.57	3.13542e+07	0.668	152	2
21218438	transcriptional repressor p66-beta [Homo sapiens]	0	14.601	8.4317	3	3	2	1	593	65.2	9.7	2.79759e+07	0.199	115	3
384475521	transketolase isoform 2 [Homo sapiens]	0	2.131	1.90174	1	1	1	1	631	68.8	7.52	1.80915e+07	0.064	29	1
7705431	translation machinery-associated protein 7 [Homo sapiens]	0	2.269	29.6875	2	2	2	1	64	7.1	9.99	6.68284e+07	9	0	2
54607053	translational activator GCN1 [Homo sapiens]	0	2.011	0.711344	1	1	1	1	2671	292.5	7.43	3.24789e+06	0.013	23	1
4507669	translationally-controlled tumor protein [Homo sapiens]	0	3.094	7.55814	1	1	1	1	172	19.6	4.93	21567084	0.292	50	1
169404009	translocon-associated protein subunit alpha precursor [Homo sapiens]	0	5.032	5.24476	1	1	1	1	286	32.2	4.49	1.68159e+07	0.212	58	1
325301072	translocon-associated protein subunit delta isoform 1 precursor [Homo sapiens]	0	4.773	10.3261	1	2	1	1	184	20.2	5.81	9.15854e+07	0.52	56	1
209862889	transmembrane and ubiquitin-like domain-containing protein 1 [Homo sapiens]	0	2.398	4.87805	1	1	1	1	246	26.2	5.72	1.96496e+07	0.468	39	1
98986464	transmembrane emp24 domain-containing protein 10 precursor [Homo sapiens]	0	4.394	9.13242	2	2	2	1	219	25	7.44	5.96407e+07	0.425	51	2
5803149	transmembrane emp24 domain-containing protein 2 precursor [Homo sapiens]	0	2.761	4.47761	1	1	1	1	201	22.7	5.17	3.46154e+07	0.212	48	1
39725636	transmembrane emp24 domain-containing protein 9 precursor [Homo sapiens]	0	3.077	8.51064	1	2	1	1	235	27.3	8.02	8.06118e+06	0.155	32	1
40786402	transmembrane protein 179B precursor [Homo sapiens]	0	7.116	7.30594	1	1	1	1	219	23.5	7.85	23924095	0.292	77	1
224028279	transmembrane protein 205 [Homo sapiens]	0	4.016	8.99471	1	2	1	1	189	21.2	8.62	5.94597e+07	1.154	0	1
58331120	transmembrane protein 230 isoform 1 [Homo sapiens]	0	3.658	7.65027	1	1	1	1	183	19.9	9.22	1.60858e+07	0.259	56	1
22749499	transmembrane protein 256 precursor [Homo sapiens]	0.002	1.629	7.07965	1	1	1	1	113	11.7	8.94	58319179	1.154	44	1
7656934	transmembrane protein 258 [Homo sapiens]	0.006	1.359	10.1266	1	1	1	1	79	9.1	5.83	52506854	1.154	44	1
13236587	transmembrane protein 43 [Homo sapiens]	0.004	1.466	3.75	1	1	1	1	400	44.8	8.13	9.78899e+06	0.105	16	1
7705999	transmembrane protein 9 precursor [Homo sapiens]	0	3.665	10.3825	1	1	1	1	183	20.6	6.65	18379089	0.212	39	1
133925811	transportin-1 isoform 1 [Homo sapiens]	0	3.237	1.22494	1	1	1	1	898	102.3	4.98	8.83085e+06	0.055	42	1
20127408	trifunctional enzyme subunit alpha, mitochondrial precursor [Homo sapiens]	0	9.906	3.80079	2	2	2	1	763	82.9	9.04	9.69719e+06	0.108	86	2
4504327	trifunctional enzyme subunit beta, mitochondrial precursor [Homo sapiens]	0	4.331	3.37553	1	2	1	1	474	51.3	9.41	7.9165e+06	0.16	34	1
209869995	trifunctional purine biosynthetic protein adenosine-3 isoform 1 [Homo sapiens]	0	2.593	2.37624	1	1	1	1	1010	107.7	6.7		0.039	21	1
7657015	tRNA-splicing ligase RtcB homolog [Homo sapiens]	0	3.738	5.34653	3	3	3	1	505	55.2	7.23	1.12912e+07	0.259	40	3
171460948	TSC22 domain family protein 1 isoform 1 [Homo sapiens]	0	3.786	1.11836	1	1	1	1	1073	109.6	5.64	1.39068e+07	0.155	67	1
13376181	tubulin alpha chain-like 3 isoform 1 [Homo sapiens]	0	8.462	5.38117	2	2	1	1	446	49.9	6.05	1.71028e+07	0.194	101	2
4759212	tubulin-specific chaperone A [Homo sapiens]	0	4.915	18.5185	2	2	2	1	108	12.8	5.29	1.58286e+07	0.931	50	2
213972636	tumor suppressor p53-binding protein 1 isoform 1 [Homo sapiens]	0	3.816	0.60698	1	1	1	1	1977	214	4.7	2.83301e+06	0.022	58	1
6005846	twinfilin-2 [Homo sapiens]	0	2.166	5.44413	1	1	1	1	349	39.5	6.84		0.105	24	1
91105767	tyrosine-protein phosphatase non-receptor type substrate 1 precursor [Homo sapiens]	0	3.519	2.18254	1	1	1	1	504	54.9	6.98	1.87498e+06	0.077	64	1
50593002	U2 small nuclear ribonucleoprotein A' [Homo sapiens]	0	2.497	4.31373	1	1	1	1	255	28.4	8.62	32782274	0.166	54	1
221136939	U4/U6 small nuclear ribonucleoprotein Prp31 [Homo sapiens]	0	2.053	5.21042	1	1	1	1	499	55.4	5.78	1.06732e+07	0.093	32	1
40217847	U5 small nuclear ribonucleoprotein 200 kDa helicase [Homo sapiens]	0	7.357	2.05993	4	4	4	1	2136	244.4	6.06	1.04367e+07	0.075	60	4
5901998	U6 snRNA-associated Sm-like protein LSm6 [Homo sapiens]	0	2.977	13.75	1	1	1	1	80	9.1	9.58	2.63813e+07	0.468	43	1
16753203	ubiquilin-1 isoform 1 [Homo sapiens]	0	54.637	25.9762	10	16	5	1	589	62.5	5.11	1.41406e+08	9	327	10
25453484	ubiquinone biosynthesis protein COQ7 homolog isoform 1 [Homo sapiens]	0	5.562	13.3641	2	2	2	1	217	24.3	8.59	1.99495e+07	0.334	54	2
150378533	ubiquitin carboxyl-terminal hydrolase 7 [Homo sapiens]	0	1.835	0.998185	1	1	1	1	1102	128.2	5.55	5.38621e+06	0.034	22	1
21361091	ubiquitin carboxyl-terminal hydrolase isozyme L1 [Homo sapiens]	0	10.218	25.5605	3	3	3	1	223	24.8	5.48	7.69989e+07	0.638	76	3
29501813	ubiquitin fusion degradation protein 1 homolog isoform A [Homo sapiens]	0	21.863	23.4528	5	6	5	1	307	34.5	6.7	1.07321e+08	1.254	188	5
22325364	ubiquitin-associated protein 2 [Homo sapiens]	0	11.276	3.48525	3	3	3	1	1119	117	7.34	2.9003e+07	0.225	102	3
32967280	ubiquitin-conjugating enzyme E2 A isoform 1 [Homo sapiens]	0	6.231	11.1842	1	1	1	1	152	17.3	5.15	7.8777e+06	0.468	86	1
32967291	ubiquitin-conjugating enzyme E2 C isoform 5 [Homo sapiens]	0	4.547	54	2	2	1	1	50	5.1	10.83	1.90492e+08	0.778	62	2
4507775	ubiquitin-conjugating enzyme E2 D2 isoform 1 [Homo sapiens]	0	4.624	28.5714	3	3	1	1	147	16.7	7.83	1725105	2.981	59	3
33149324	ubiquitin-conjugating enzyme E2 D3 isoform 3 [Homo sapiens]	0	4.537	28.1879	3	3	1	1	149	16.9	7.74	92747590	2.981	65	3
4885417	ubiquitin-conjugating enzyme E2 K isoform 1 [Homo sapiens]	0	3.487	7.5	1	1	1	1	200	22.4	5.44	2.48988e+07	0.179	30	1
156416000	ubiquitin-fold modifier-conjugating enzyme 1 [Homo sapiens]	0.003	1.537	5.38922	1	1	1	1	167	19.4	7.4	3.47115e+07	0.212	46	1
7657667	ubiquitin-like protein 4A [Homo sapiens]	0	28.509	54.1401	8	16	8	1	157	17.8	8.66	3.72589e+08	9	269	8
4503659	ubiquitin-like protein fubi and ribosomal protein S30 precursor [Homo sapiens]	0	1.738	7.5188	1	1	1	1	133	14.4	10.17	3.43256e+08	0.468	40	1
21361517	UBX domain-containing protein 1 [Homo sapiens]	0	15.886	9.9359	2	3	2	1	312	35.1	5.35	4.84315e+07	0.585	153	2
21687153	uncharacterized protein C10orf35 [Homo sapiens]	0	4.174	9.91736	1	1	1	1	121	13.2	11.58	1.54049e+07	0.334	55	1
207438651	uncharacterized protein C12orf73 precursor [Homo sapiens]	0	4.473	46.4789	3	3	3	1	71	8	9.16	1.50449e+07	2.981	46	3
8923615	uncharacterized protein C14orf119 [Homo sapiens]	0	3.442	8.57143	1	1	1	1	140	16	4.94	1.01154e+07	0.389	46	1
110227846	uncharacterized protein C14orf142 [Homo sapiens]	0	4.314	18	1	1	1	1	100	10.9	4.27	3.04745e+07	0.585	59	1
153792793	uncharacterized protein C8orf59 [Homo sapiens]	0	4.573	13	1	1	1	1	100	11.4	10.46	9.48306e+06	0.334	45	1
39930541	uncharacterized protein C9orf142 [Homo sapiens]	0	10.326	16.1765	3	3	3	1	204	21.6	5.48	2.70917e+07	0.638	123	3
154240706	UPF0449 protein C19orf25 [Homo sapiens]	0.003	1.535	18.6441	1	1	1	1	118	12.9	5.07	15508119	0.292	0	1
33457348	UPF0556 protein C19orf10 precursor [Homo sapiens]	0.018	1.09	8.67052	1	1	1	1	173	18.8	6.68	8.81588e+06	0.389	0	1
209969692	UPF0693 protein C10orf32 [Homo sapiens]	0.003	1.495	16.0377	1	1	1	1	106	11.7	6.79	1.03257e+07	0.334	0	1
48255966	UTP--glucose-1-phosphate uridylyltransferase isoform a [Homo sapiens]	0.002	1.591	1.77165	1	1	1	1	508	56.9	8.15	5.58607e+06	0.075	37	1
63025214	vacuolar ATPase assembly integral membrane protein VMA21 [Homo sapiens]	0	2.286	11.8812	1	1	1	1	101	11.3	7.24	145177763	0.468	46	1
34452693	vacuolar protein sorting-associated protein 28 homolog isoform 2 [Homo sapiens]	0	4.133	4.29185	1	1	1	1	233	26.4	7.72	1.69471e+07	0.166	76	1
117168248	very-long-chain (3R)-3-hydroxyacyl-[acyl-carrier protein] dehydratase 3 [Homo sapiens]	0	7.9	9.66851	2	2	2	1	362	43.1	8.94	2.22868e+07	0.292	83	2
7705636	vesicle transport protein GOT1B [Homo sapiens]	0	2.008	10.1449	1	1	1	1	138	15.4	10.36	4455163	0.389	40	1
40786408	vesicle transport protein SFT2B [Homo sapiens]	0	3.233	6.25	1	1	1	1	160	17.8	9.13	2.21095e+07	0.334	65	1
49355757	vesicle transport protein SFT2C [Homo sapiens]	0	4.629	6.97674	1	1	1	1	215	21.8	9.89	19156633	0.233	43	1
172072620	vesicle-associated membrane protein 2 [Homo sapiens]	0	15.583	34.4828	3	3	1	1	116	12.7	8.13	19462995	2.981	173	3
94721250	vesicle-associated membrane protein-associated protein A isoform 1 [Homo sapiens]	0	9.149	12.585	3	3	2	1	294	32.6	8.91	2.42095e+07	0.501	82	3
4759302	vesicle-associated membrane protein-associated protein B/C isoform 1 [Homo sapiens]	0	13.778	17.284	3	3	2	1	243	27.2	7.3	2.19104e+07	0.54	142	3
380837121	vesicle-trafficking protein SEC22b precursor [Homo sapiens]	0	14.132	16.7442	3	3	3	1	215	24.7	8.51	2.92291e+07	0.701	143	3
5803023	vesicular integral-membrane protein VIP36 precursor [Homo sapiens]	0	3.352	9.55056	2	2	2	1	356	40.2	6.95	1.50545e+07	0.245	28	2
42716280	vigilin isoform a [Homo sapiens]	0	2.588	2.2082	2	2	2	1	1268	141.4	6.87	3.91072e+06	0.059	30	2
62414289	vimentin [Homo sapiens]	0	143.078	66.9528	31	54	27	1	466	53.6	5.12	8.51527e+08	16.191	1535	31
46309463	vitamin K epoxide reductase complex subunit 1-like protein 1 [Homo sapiens]	0	1.989	6.25	1	1	1	1	176	19.8	9.13	4.41536e+06	0.389	29	1
19913428	V-type proton ATPase subunit B, brain isoform [Homo sapiens]	0	2.17	1.56556	1	1	1	1	511	56.5	5.81	1.12804e+07	0.08	49	1
4757818	V-type proton ATPase subunit G 1 [Homo sapiens]	0	1.871	9.32203	1	1	1	1	118	13.7	8.79	1.26128e+07	0.468	0	1
17136148	V-type proton ATPase subunit S1 precursor [Homo sapiens]	0	2.489	3.40426	2	2	2	1	470	52	6.14	3.48412e+07	0.212	38	2
21281677	WD repeat-containing protein 36 [Homo sapiens]	0	4.532	1.26183	1	1	1	1	951	105.3	7.53	2.29327e+07	0.046	78	1
7706501	WW domain-binding protein 11 [Homo sapiens]	0	2.704	1.71607	1	1	1	1	641	70	8.38	2.04066e+07	0.08	42	1
24430132	WW domain-binding protein 2 [Homo sapiens]	0	7.31	10.728	2	2	2	1	261	28.1	5.91	3.29313e+07	0.585	81	2
10863945	X-ray repair cross-complementing protein 5 [Homo sapiens]	0	20.524	5.19126	2	3	2	1	732	82.7	5.81	1.21967e+07	0.166	150	2
224586882	Y-box-binding protein 3 isoform a [Homo sapiens]	0	7.494	9.13978	2	2	1	1	372	40.1	9.77	1.58338e+07	0.259	66	2
33620755	YEATS domain-containing protein 2 [Homo sapiens]	0	2.737	0.703235	1	1	1	1	1422	150.7	8.98	3.32635e+06	0.026	43	1
194306653	yorkie homolog isoform 1 [Homo sapiens]	0	2.385	1.5873	1	1	1	1	504	54.4	5.17	1.36839e+07	0.116	57	1
290542345	YTH domain family protein 2 isoform 1 [Homo sapiens]	0	10.822	4.66321	2	2	2	1	579	62.3	8.79	2.59549e+07	0.245	132	2
40804742	zinc finger CCCH domain-containing protein 14 isoform 1 [Homo sapiens]	0	3.908	3.80435	3	3	3	1	736	82.8	7.31	21271454	0.162	35	3
255652953	zinc finger CCCH domain-containing protein 18 [Homo sapiens]	0	10.86	3.35782	2	2	2	1	953	106.3	8.32	1.37429e+07	0.087	123	2
126723060	zinc finger CCCH domain-containing protein 4 [Homo sapiens]	0	1.695	1.61167	1	1	1	1	1303	140.2	6.27	1.11303e+07	0.045	0	1
27477136	zinc finger CCCH-type antiviral protein 1 isoform 1 [Homo sapiens]	0	4.911	3.32594	2	2	2	1	902	101.4	8.4	5.18892e+06	0.073	60	2
6912440	zinc finger protein 346 [Homo sapiens]	0	2.233	4.42177	1	1	1	1	294	32.9	9.09	6.92666e+06	0.155	41	1
409264581	zinc finger protein 598 [Homo sapiens]	0	3.016	1.54867	1	1	1	1	904	98.6	8.4	1.00808e+07	0.044	43	1
13376611	zinc finger protein 703 [Homo sapiens]	0	4.568	4.57627	2	2	1	1	590	58.2	8.79	7.73419e+06	0.202	53	2
94536866	zymogen granule protein 16 homolog B precursor [Homo sapiens]	0.004	1.422	4.32692	1	1	1	1	208	22.7	7.39	12268886	0.194	28	1
58530845	zyxin [Homo sapiens]	0	2.203	4.37063	1	1	1	1	572	61.2	6.67	1.42658e+07	0.105	0	1
