# Supplementary material for: OTUD5 cooperates with TRIM25 in transcriptional regulation and tumor progression via deubiquitination activity
Source: Nat Commun. 2020 Aug 21;11:4184. doi: 10.1038/s41467-020-17926-7 (PMC7442798; doi:10.1038/s41467-020-17926-7)
Supplement: Supplementary file 5 — Supplementary Data 2 [file 41467_2020_17926_MOESM5_ESM.xlsx]

## Sheet: Sheet1
The sequences of shRNAs targeting indicated genes
Control_F	TTTCTCCGAACGTGTCACGTTTCTTCAAGAGAAACGTGACACGTTCGGAGAATTTTTTC
Control_R	TCGAGAAAAAATTCTCCGAACGTGTCACGT TTCTCTCTTGAAAACGTGACACGTTCGGAGAAA
OTUB1_F	TCTCCGACTACCTTGTGGTCTATTCAAGAGATAGACCACAAGGTAGTCGGAGTTTTTTC
OTUB1_R	TCGAGAAAAAACTCCGACTACCTTGTGGTCTATCTCTTGAATAGACCACAAGGTAGTCGGAGA
OTUB2_F	TTTCCGTTTACCTGCTCTATAATTCAAGAGATTATAGAGCAGGTAAACGGAATTTTTTC
OTUB2_R	TCGAGAAAAA ATTCCGTTTA CCTGCTCTAT AATCTCTTGA ATTATAGAGC AGGTAAACGGAAA
OTUD1_F	TGGCTCAGTTGGCTCAGTAACGTTCAAGAGACGTTACTGAGCCAACTGAGCCTTTTTTC
OTUD1_R	TCGAGAAAAAAGGCTCAGTTGGCTCAGTAACGTCTCTTGAACGTTACTGAGCCAACTGAGCCA
YOD1_F	TGGCCAAGGACGGCACCCATGTTTCAAGAGAACATGGGTGCCGTCCTTGGCCTTTTTTC
YOD1_R	TCGAGAAAAAAGGCCAAGGACGGCACCCATGTTCTCTTGAAACATGGGTGCCGTCCTTGGCCA
OTUD3_F	TCAGAAGCGA AGCAGAGGCG AATTCAAGAG ATTCGCCTCT GCTTCGCTTC TGTTTTTTC
OTUD3_R	TCGAGAAAAA ACAGAAGCGA AGCAGAGGCG AATCTCTTGA ATTCGCCTCT GCTTCGCTTCTGA
OTUD4_F	TCTGTATGAG AAGGTATTTA AATTCAAGAG ATTTAAATAC CTTCTCATAC AGTTTTTTC
OTUD4_R	TCGAGAAAAA ACTGTATGAG AAGGTATTTA AATCTCTTGA ATTTAAATAC CTTCTCATACAGA
OTUD5_F	TTTTAATAAAGAAAAAATTCAATTCAAGAGATTGAATTTTTTCTTTATTAAATTTTTTC
OTUD5_R	TCGAGAAAAAATTTAATAAAGAAAAAATTCAATCTCTTGAATTGAATTTTTTCTTTATTAAAA
OTUD6A_F	TGGCAGGAGCTGGAGAAGTTCCTTCAAGAGAGGAACTTCTCCAGCTCCTGCCTTTTTTC
OTUD6A_R	TCGAGAAAAAAGGCAGGAGCTGGAGAAGTTCCTCTCTTGAAGGAACTTCTCCAGCTCCTGCCA
OTUD6B_F	TGGTCATTGA TAGCAAGTAA TTTTCAAGAG AAATTACTTG CTATCAATGA CCTTTTTTC
OTUD6B_R	TCGAGAAAAA AGGTCATTGA TAGCAAGTAA TTTCTCTTGA AAATTACTTG CTATCAATGACCA
OTUD7A_F	TCACAAGTCG CAGACCTACA TTCAAGAGAT GTAGGTCTGC GACTTGTGTT TTTTC
OTUD7A_R	TCGAGAAAAA ACACAAGTCG CAGACCTACA TCTCTTGAAT GTAGGTCTGC GACTTGTGA
OTUD7B_F	TACCGAGTGG CTGATTCCTA TATTCAAGAG ATATAGGAAT CAGCCACTCG GTTTTTTTC
OTUD7B_R	TCGAGAAAAA AACCGAGTGG CTGATTCCTA TATCTCTTGA ATATAGGAAT CAGCCACTCGGTA
TNFAIP3_F	TCTCAGTTTC GGGAGATCAT TTCAAGAGAA TGATCTCCCG AAACTGAGTT TTTTC
TNFAIP3_R	TCGAGAAAAA ACTCAGTTTC GGGAGATCAT TCTCTTGAAA TGATCTCCCG AAACTGAGA
VCPIP1_F	TCTGGTAACC CACACCTTGA TTCAAGAGAT CAAGGTGTGG GTTACCAGTT TTTTC
VCPIP1_R	TCGAGAAAAA ACTGGTAACC CACACCTTGA TCTCTTGAAT CAAGGTGTGG GTTACCAGA
ZRANB1_F	TGCCTCTCTTCATCAGAGAAAGTTCAAGAGACTTTCTCTGATGAAGAGAGGCTTTTTTC
ZRANB1_R	TCGAGAAAAAAGCCTCTCTTCATCAGAGAAAGTCTCTTGAACTTTCTCTGATGAAGAGAGGCA
TRIM25_F	TATGGATTTTCTCTAAGAGGAATTCAAGAGATTCCTCTTAGAGAAAATCCATTTTTTTC
TRIM25_R	TCGAGAAAAAAATGGATTTTCTCTAAGAGGAATCTCTTGAATTCCTCTTAGAGAAAATCCATA
The sequences of siRNAs used in the study
TRIM25 siRNA#1	AUGGAUUUUCUCUAAGAGGAA
TRIM25 siRNA#2	UAUGGAUUUUCUCUAAGAGGA
OTUD5 siRNA#1	AAAAAUUCAACAUUGAAGGCU
OTUD5 siRNA#2	UUUAAUAAAGAAAAAAUUCAA
PML siRNA	UCUCGAAAAAGACGUUAUCCA
