# Supplementary material for: OTUD5 cooperates with TRIM25 in transcriptional regulation and tumor progression via deubiquitination activity
Source: Nat Commun. 2020 Aug 21;11:4184. doi: 10.1038/s41467-020-17926-7 (PMC7442798; doi:10.1038/s41467-020-17926-7)
Supplement: Supplementary file 6 — Supplementary Data 3 [file 41467_2020_17926_MOESM6_ESM.xlsx]

## Sheet: supplementary data 3-1
	CTL1_count	CTL2_count	CTL3_count	T25_1_count	T25_2_count	T25_3_count	CTL1_tpm	CTL2_tpm	CTL3_tpm	T25_1_tpm	T25_2_tpm	T25_3_tpm	siControl_tpm	siTrim25_tpm	log2fc	pvalue	padjust	regulate	gene_name	length	description	cog	cog_description	KO_id	KO_name	paths	pfam	go	nr	swissprot	entrez
ENSG00000167772	632	637	504	1078	1427	1260	11	11.1	10.92	25.78	28.17	23.62	11.0067	25.8567	1.39365	2.343e-26	3.2474e-22	up	ANGPTL4	1879	angiopoietin like 4 [Source:HGNC Symbol;Acc:HGNC:16039]	ENOG410ZYS4(S:Function unknown)	ENOG410ZYS4(fibrinogen)	K08767	ANGPTL4, PGAR	map03320(PPAR signaling pathway)	PF00147.15(Fibrinogen_C:Fibrinogen beta and gamma chains, C-terminal globular domain)	GO:0001525(biological_process:angiogenesis); GO:0070328(biological_process:triglyceride homeostasis); GO:0005615(cellular_component:extracellular space); GO:0030154(biological_process:cell differentiation); GO:0051260(biological_process:protein homooligomerization); GO:0045766(biological_process:positive regulation of angiogenesis); GO:0051005(biological_process:negative regulation of lipoprotein…	AAQ88642.1(NL2 [Homo sapiens])	sp|Q9BY76|ANGL4_HUMAN(Angiopoietin-related protein 4 OS=Homo sapiens OX=9606 GN=ANGPTL4 PE=1 SV=2)	51129
ENSG00000185633	1062	1323	865	2062	2714	2291	35.75	43.89	36.5	96.72	100.89	81.9	38.7133	93.17	1.40564	1.03232e-22	7.15396e-19	up	NDUFA4L2	1200	NDUFA4, mitochondrial complex associated like 2 [Source:HGNC Symbol;Acc:HGNC:29836]	ENOG410XWHY(U:Intracellular trafficking, secretion, and vesicular transport)	ENOG410XWHY(NADH dehydrogenase (ubiquinone) 1 alpha subcomplex, 4-like 2)	K03948	NDUFA4	map00190(Oxidative phosphorylation); map04723(Retrograde endocannabinoid signaling); map04932(Non-alcoholic fatty liver disease (NAFLD)); map05010(Alzheimer disease); map05012(Parkinson disease); map05016(Huntington disease)		GO:0016021(cellular_component:integral component of membrane)	XP_014699461.1(PREDICTED: NADH dehydrogenase [ubiquinone] 1 alpha subcomplex subunit 4-like 2 [Equus asinus])	sp|Q4FZG9|NUA4L_MOUSE(NADH dehydrogenase [ubiquinone] 1 alpha subcomplex subunit 4-like 2 OS=Mus musculus OX=10090 GN=Ndufa4l2 PE=3 SV=1)	56901
ENSG00000104419	8000	8720	6615	11735	13534	13214	117.63	126.37	118.48	237.72	235.56	211.28	120.827	228.187	1.07107	4.09792e-22	1.89324e-18	up	NDRG1	3983	N-myc downstream regulated 1 [Source:HGNC Symbol;Acc:HGNC:7679]	ENOG410XSPF(S:Function unknown)	ENOG410XSPF(NDRG family member)	K18266	NDRG1			GO:0032287(biological_process:peripheral nervous system myelin maintenance); GO:0055038(cellular_component:recycling endosome membrane); GO:0005874(cellular_component:microtubule); GO:0070062(cellular_component:extracellular exosome); GO:0043209(cellular_component:myelin sheath); GO:0005813(cellular_component:centrosome); GO:0005634(cellular_component:nucleus); GO:0042981(biological_process:regul…	XP_011515093.1(protein NDRG1 isoform X1 [Homo sapiens])	sp|Q92597|NDRG1_HUMAN(Protein NDRG1 OS=Homo sapiens OX=9606 GN=NDRG1 PE=1 SV=1)	10397
ENSG00000258674	1268.33	1424.04	1433.17	2177.32	3215.81	3365.08	39	43.57	56.36	95.82	118.17	117.83	46.31	110.607	1.33293	3.79238e-19	1.31406e-15	up	AC011448.1	1100		COG0062(U:Intracellular trafficking, secretion, and vesicular transport)	COG0062(NADH dehydrogenase (Ubiquinone) 1 alpha subcomplex)	K11353	NDUFA13	map00190(Oxidative phosphorylation); map05012(Parkinson disease); map05010(Alzheimer disease); map04723(Retrograde endocannabinoid signaling); map05016(Huntington disease); map04714(Thermogenesis); map04932(Non-alcoholic fatty liver disease (NAFLD))	PF06212.9(GRIM-19:GRIM-19 protein); PF03853.12(YjeF_N:YjeF-related protein N-terminus)	GO:0016021(cellular_component:integral component of membrane); GO:0016020(cellular_component:membrane)	BAG61003.1(unnamed protein product [Homo sapiens])	sp|A6XGL0|YJEN3_HUMAN(YjeF N-terminal domain-containing protein 3 OS=Homo sapiens OX=9606 GN=YJEFN3 PE=1 SV=1)
ENSG00000107159	911.29	1145.9	847	1711.9	1923.56	1723.37	21.94	26.67	23.94	56.46	48.99	43.35	24.1833	49.6	1.19213	1.36482e-18	3.78328e-15	up	CA9	1618	carbonic anhydrase 9 [Source:HGNC Symbol;Acc:HGNC:1383]	COG3338(S:Function unknown)	COG3338(-)	K01672	CA	map00910(Nitrogen metabolism)	PF00194.18(Carb_anhydrase:Eukaryotic-type carbonic anhydrase)	GO:0031528(cellular_component:microvillus membrane); GO:0015701(biological_process:bicarbonate transport); GO:0016323(cellular_component:basolateral plasma membrane); GO:0046903(biological_process:secretion); GO:0042493(biological_process:response to drug); GO:0033574(biological_process:response to testosterone); GO:0002009(biological_process:morphogenesis of an epithelium); GO:0001666(biological…	NP_001207.2(carbonic anhydrase 9 precursor [Homo sapiens])	sp|Q16790|CAH9_HUMAN(Carbonic anhydrase 9 OS=Homo sapiens OX=9606 GN=CA9 PE=1 SV=2)	768
ENSG00000168528	824	847	732	1109	1175	1241	13.13	13.52	14.53	24.32	21	21.26	13.7267	22.1933	0.902431	1.00824e-15	2.32904e-12	up	SERINC2	2807	serine incorporator 2 [Source:HGNC Symbol;Acc:HGNC:23231]	ENOG410XP7K(S:Function unknown)	ENOG410XP7K(serine incorporator)					GO:0070062(cellular_component:extracellular exosome); GO:0016021(cellular_component:integral component of membrane); GO:1904219(biological_process:positive regulation of CDP-diacylglycerol-serine O-phosphatidyltransferase activity); GO:0006658(biological_process:phosphatidylserine metabolic process); GO:0015825(biological_process:L-serine transport); GO:1904222(biological_process:positive regulat…	NP_061035.2(serine incorporator 2 isoform 2 [Homo sapiens])	sp|Q96SA4|SERC2_HUMAN(Serine incorporator 2 OS=Homo sapiens OX=9606 GN=SERINC2 PE=2 SV=3)	347735
ENSG00000137331	3968.13	4007.19	3362.71	4573.95	4995.51	5488.68	112.17	112.39	117.7	177.6	157.83	166.02	114.087	167.15	0.774937	4.28319e-15	8.48072e-12	up	IER3	1350	immediate early response 3 [Source:HGNC Symbol;Acc:HGNC:5392]	ENOG410Z2E4(U:Intracellular trafficking, secretion, and vesicular transport)	ENOG410Z2E4(Immediate early response 3)					GO:0014066(biological_process:regulation of phosphatidylinositol 3-kinase signaling); GO:0005829(cellular_component:cytosol); GO:0016021(cellular_component:integral component of membrane); GO:0043066(biological_process:negative regulation of apoptotic process); GO:0005515(molecular_function:protein binding); GO:2001020(biological_process:regulation of response to DNA damage stimulus); GO:0009653(…	EAX03330.1(immediate early response 3, isoform CRA_b [Homo sapiens])	sp|P46695|IEX1_HUMAN(Radiation-inducible immediate-early gene IEX-1 OS=Homo sapiens OX=9606 GN=IER3 PE=1 SV=4)	8870
ENSG00000040731	1699	1222	1004	497	434	459	17.81	15.6	19.2	8.69	8.18	5.01	17.5367	7.29333	-1.00668	7.13208e-15	1.23563e-11	down	CDH10	3438	cadherin 10 [Source:HGNC Symbol;Acc:HGNC:1749]	ENOG410XQHI(S:Function unknown)	ENOG410XQHI(-)	K06802	CDH10		PF00028.14(Cadherin:Cadherin domain); PF01049.14(Cadherin_C:Cadherin cytoplasmic region); PF16184.2(Cadherin_3:Cadherin-like)	GO:0016337(biological_process:single organismal cell-cell adhesion); GO:0034332(biological_process:adherens junction organization); GO:0016021(cellular_component:integral component of membrane); GO:0005886(cellular_component:plasma membrane); GO:0005886(cellular_component:plasma membrane); GO:0007156(biological_process:homophilic cell adhesion via plasma membrane adhesion molecules); GO:0007155(b…	NP_006718.2(cadherin-10 isoform 1 preproprotein [Homo sapiens])	sp|Q9Y6N8|CAD10_HUMAN(Cadherin-10 OS=Homo sapiens OX=9606 GN=CDH10 PE=1 SV=2)	1008
ENSG00000142798	1769.92	1582.03	1489	2091.15	2160.99	2212.89	8.6	7.84	7.86	14.68	12.46	11.13	8.1	12.7567	0.784343	2.17897e-14	3.35562e-11	up	HSPG2	14327	heparan sulfate proteoglycan 2 [Source:HGNC Symbol;Acc:HGNC:5273]	ENOG410XTD2(S:Function unknown)	ENOG410XTD2(heparan sulfate proteoglycan)	K06255	HSPG2	map04512(ECM-receptor interaction); map05161(Hepatitis B); map05205(Proteoglycans in cancer)	PF07679.13(I-set:Immunoglobulin I-set domain); PF13927.3(Ig_3:Immunoglobulin domain); PF13895.3(Ig_2:Immunoglobulin domain); PF00047.22(ig:Immunoglobulin domain); PF07686.14(V-set:Immunoglobulin V-set domain); PF00052.15(Laminin_B:Laminin B (Domain IV)); PF00054.20(Laminin_G_1:Laminin G domain); PF02210.21(Laminin_G_2:Laminin G domain); PF00053.21(Laminin_EGF:Laminin EGF domain); PF00057.15(Ldl_r…	GO:0042157(biological_process:lipoprotein metabolic process); GO:0044267(biological_process:cellular protein metabolic process); GO:0008022(molecular_function:protein C-terminus binding); GO:0005796(cellular_component:Golgi lumen); GO:0005925(cellular_component:focal adhesion); GO:0070062(cellular_component:extracellular exosome); GO:0043202(cellular_component:lysosomal lumen); GO:0006027(biologi…	XP_016856611.1(basement membrane-specific heparan sulfate proteoglycan core protein isoform X4 [Homo sapiens])	sp|P98160|PGBM_HUMAN(Basement membrane-specific heparan sulfate proteoglycan core protein OS=Homo sapiens OX=9606 GN=HSPG2 PE=1 SV=4)	3339
ENSG00000134013	1197	1186	997	1480	1673	1610	11.19	10.77	11.91	21.69	17.79	17.48	11.29	18.9867	0.853791	2.7367e-14	3.79307e-11	up	LOXL2	3549	lysyl oxidase like 2 [Source:HGNC Symbol;Acc:HGNC:6666]	ENOG410XSN1(O:Posttranslational modification, protein turnover, chaperones)	ENOG410XSN1(Lysyl oxidase-like)	K00280	LOXL2_3_4		PF01186.14(Lysyl_oxidase:Lysyl oxidase); PF00530.15(SRCR:Scavenger receptor cysteine-rich domain); PF15494.3(SRCR_2:Scavenger receptor cysteine-rich domain)	GO:0003714(molecular_function:transcription corepressor activity); GO:0035064(molecular_function:methylated histone binding); GO:0004720(molecular_function:protein-lysine 6-oxidase activity); GO:0070492(molecular_function:oligosaccharide binding); GO:0018277(biological_process:protein deamination); GO:0043542(biological_process:endothelial cell migration); GO:0001666(biological_process:response t…	EAW63626.1(lysyl oxidase-like 2, isoform CRA_b [Homo sapiens])	sp|Q9Y4K0|LOXL2_HUMAN(Lysyl oxidase homolog 2 OS=Homo sapiens OX=9606 GN=LOXL2 PE=1 SV=1)	4017
ENSG00000109107	1080.72	1095.91	922.71	1415.63	1716	1517.07	23.08	22.77	26.92	42.04	41.46	40.83	24.2567	41.4433	0.930315	4.35129e-14	5.48262e-11	up	ALDOC	1982	aldolase, fructose-bisphosphate C [Source:HGNC Symbol;Acc:HGNC:418]	COG3588(G:Carbohydrate transport and metabolism)	COG3588(fructose-bisphosphate aldolase)	K01623	ALDO	map00010(Glycolysis / Gluconeogenesis); map00030(Pentose phosphate pathway); map00051(Fructose and mannose metabolism)	PF00274.16(Glycolytic:Fructose-bisphosphate aldolase class-I)	GO:0005856(cellular_component:cytoskeleton); GO:0070062(cellular_component:extracellular exosome); GO:0008092(molecular_function:cytoskeletal protein binding); GO:0005829(cellular_component:cytosol); GO:0005739(cellular_component:mitochondrion); GO:0061621(biological_process:canonical glycolysis); GO:0005739(cellular_component:mitochondrion); GO:0005515(molecular_function:protein binding); GO:000…	XP_004042047.1(PREDICTED: fructose-bisphosphate aldolase C isoform X1 [Gorilla gorilla gorilla])	sp|P09972|ALDOC_HUMAN(Fructose-bisphosphate aldolase C OS=Homo sapiens OX=9606 GN=ALDOC PE=1 SV=2)	230
ENSG00000268173	3748.4	3870.88	3307.09	4633.84	4587.23	5054.05	21.37	22.09	23.55	36.34	29.28	31.04	22.3367	32.22	0.750623	4.92867e-14	5.69261e-11	up	AC007192.1	5142		ENOG410XP6R(T:Signal transduction mechanisms)	ENOG410XP6R(Phosphoinositide-3-kinase, regulatory subunit)	K02649	PIK3R1_2_3	map04620(Toll-like receptor signaling pathway); map04923(Regulation of lipolysis in adipocytes); map04625(C-type lectin receptor signaling pathway); map04550(Signaling pathways regulating pluripotency of stem cells); map05220(Chronic myeloid leukemia); map04630(Jak-STAT signaling pathway); map05230(Central carbon metabolism in cancer); map05231(Choline metabolism in cancer); map05142(Chagas disea…	PF16454.2(PI3K_P85_iSH2:Phosphatidylinositol 3-kinase regulatory subunit P85 inter-SH2 domain); PF00017.21(SH2:SH2 domain); PF00620.24(RhoGAP:RhoGAP domain); PF00018.25(SH3_1:SH3 domain); PF14604.3(SH3_9:Variant SH3 domain)	GO:0036092(biological_process:phosphatidylinositol-3-phosphate biosynthetic process); GO:0051056(biological_process:regulation of small GTPase mediated signal transduction); GO:0008286(biological_process:insulin receptor signaling pathway); GO:0050900(biological_process:leukocyte migration); GO:0007165(biological_process:signal transduction); GO:0005925(cellular_component:focal adhesion); GO:0090…	O00459.2(RecName: Full=Phosphatidylinositol 3-kinase regulatory subunit beta; Short=PI3-kinase regulatory subunit beta; Short=PI3K regulatory subunit beta; Short=PtdIns-3-kinase regulatory subunit beta; AltName: Full=Phosphatidylinositol 3-kinase 85 kDa regulatory subunit beta; Short=PI3-kinase subunit p85-beta; Short=PtdIns-3-kinase regulatory subunit p85-beta)	sp|O00459|P85B_HUMAN(Phosphatidylinositol 3-kinase regulatory subunit beta OS=Homo sapiens OX=9606 GN=PIK3R2 PE=1 SV=2)
ENSG00000161638	2432	2104	1986	2687	3089	2976	31.12	26.94	28.28	45.57	46.21	43.27	28.78	45.0167	0.790904	1.39315e-13	1.48531e-10	up	ITGA5	4996	integrin subunit alpha 5 [Source:HGNC Symbol;Acc:HGNC:6141]	ENOG410XPVZ(S:Function unknown)	ENOG410XPVZ(Zinc finger protein)	K06484	ITGA5, CD49e	map04145(Phagosome); map04151(PI3K-Akt signaling pathway); map04510(Focal adhesion); map04512(ECM-receptor interaction); map04640(Hematopoietic cell lineage); map04810(Regulation of actin cytoskeleton); map05100(Bacterial invasion of epithelial cells); map05131(Shigellosis); map05133(Pertussis); map05205(Proteoglycans in cancer); map05206(MicroRNAs in cancer); map05410(Hypertrophic cardiomyopathy…		GO:0046718(biological_process:viral entry into host cell); GO:0009897(cellular_component:external side of plasma membrane); GO:0034113(biological_process:heterotypic cell-cell adhesion); GO:0005783(cellular_component:endoplasmic reticulum); GO:0005794(cellular_component:Golgi apparatus); GO:0005161(molecular_function:platelet-derived growth factor receptor binding); GO:0007613(biological_process:…	XP_016778761.1(integrin alpha-5 isoform X1 [Pan troglodytes])	sp|P08648|ITA5_HUMAN(Integrin alpha-5 OS=Homo sapiens OX=9606 GN=ITGA5 PE=1 SV=2)	3678
ENSG00000123143	3783	4054	3531	4666	5909	5827	43.57	48.56	54.23	71.38	76.35	74.51	48.7867	74.08	0.870527	3.03729e-13	3.00692e-10	up	PKN1	3518	protein kinase N1 [Source:HGNC Symbol;Acc:HGNC:9405]	ENOG410XNPH(T:Signal transduction mechanisms)	ENOG410XNPH(protein serine/threonine kinase activity)	K06071	PKN	map04151(PI3K-Akt signaling pathway); map05132(Salmonella infection)		GO:0042393(molecular_function:histone binding); GO:0005080(molecular_function:protein kinase C binding); GO:0050681(molecular_function:androgen receptor binding); GO:0017049(molecular_function:GTP-Rho binding); GO:0018105(biological_process:peptidyl-serine phosphorylation); GO:0007257(biological_process:activation of JUN kinase activity); GO:0016020(cellular_component:membrane); GO:0000166(molecu…	AAH94766.1(PKN1 protein [Homo sapiens])	sp|Q16512|PKN1_HUMAN(Serine/threonine-protein kinase N1 OS=Homo sapiens OX=9606 GN=PKN1 PE=1 SV=2)	5585
ENSG00000085662	31576	30976	26324	33519.1	37178.9	39998.5	777.79	760.89	807.74	1136.11	1034.31	1063.23	782.14	1077.88	0.689186	3.59771e-13	3.32428e-10	up	AKR1B1	1930	aldo-keto reductase family 1 member B [Source:HGNC Symbol;Acc:HGNC:381]	COG0656(S:Function unknown)	COG0656(reductase)	K00011	AKR1B	map00040(Pentose and glucuronate interconversions); map00051(Fructose and mannose metabolism); map00052(Galactose metabolism); map00561(Glycerolipid metabolism)		GO:0004032(molecular_function:alditol:NADP+ 1-oxidoreductase activity); GO:0043795(molecular_function:glyceraldehyde oxidoreductase activity); GO:0042629(cellular_component:mast cell granule); GO:0009414(biological_process:response to water deprivation); GO:0060135(biological_process:maternal process involved in female pregnancy); GO:0043220(cellular_component:Schmidt-Lanterman incisure); GO:0016…	BAD93033.1(aldo-keto reductase family 1, member B1 variant, partial [Homo sapiens])	sp|P15121|ALDR_HUMAN(Aldose reductase OS=Homo sapiens OX=9606 GN=AKR1B1 PE=1 SV=3)	231
ENSG00000105137	2938	3030	2499	3453	3770	3806	30.58	31.2	30.64	48.15	42.48	42.4	30.8067	44.3433	0.747866	9.23926e-13	8.00351e-10	up	SYDE1	3832	synapse defective Rho GTPase homolog 1 [Source:HGNC Symbol;Acc:HGNC:25824]	ENOG410XYAD(O:Posttranslational modification, protein turnover, chaperones)	ENOG410XYAD(synapse defective 1, Rho GTPase, homolog)	K20655	SYDE		PF00620.24(RhoGAP:RhoGAP domain)	GO:0005737(cellular_component:cytoplasm); GO:0051056(biological_process:regulation of small GTPase mediated signal transduction); GO:0005096(molecular_function:GTPase activator activity); GO:0005829(cellular_component:cytosol); GO:0090630(biological_process:activation of GTPase activity); GO:0007165(biological_process:signal transduction); GO:0043087(biological_process:regulation of GTPase activi…	EAW84461.1(synapse defective 1, Rho GTPase, homolog 1 (C. elegans), isoform CRA_a [Homo sapiens])	sp|Q6ZW31|SYDE1_HUMAN(Rho GTPase-activating protein SYDE1 OS=Homo sapiens OX=9606 GN=SYDE1 PE=1 SV=1)	85360
ENSG00000135250	1209	811	720	352	225	324	12.58	9.63	11.45	6.3	2.55	5.99	11.22	4.94667	-1.08132	1.07246e-12	8.74372e-10	down	SRPK2	3700	SRSF protein kinase 2 [Source:HGNC Symbol;Acc:HGNC:11306]	ENOG410XRBH(T:Signal transduction mechanisms)	ENOG410XRBH(SRSF protein kinase)	K08831	SRPK2		PF00069.22(Pkinase:Protein kinase domain); PF07714.14(Pkinase_Tyr:Protein tyrosine kinase)	GO:0035063(biological_process:nuclear speck organization); GO:0000245(biological_process:spliceosomal complex assembly); GO:0030154(biological_process:cell differentiation); GO:0010628(biological_process:positive regulation of gene expression); GO:0043525(biological_process:positive regulation of neuron apoptotic process); GO:0048024(biological_process:regulation of mRNA splicing, via spliceosome…	NP_001337671.1(SRSF protein kinase 2 isoform f [Homo sapiens])	sp|P78362|SRPK2_HUMAN(SRSF protein kinase 2 OS=Homo sapiens OX=9606 GN=SRPK2 PE=1 SV=3)	6733
ENSG00000114268	403.54	410	320	485	670	656	3.85	3.74	3.79	5.76	7.11	6.17	3.79333	6.34667	0.994125	1.34912e-12	1.03882e-09	up	PFKFB4	3586	6-phosphofructo-2-kinase/fructose-2,6-biphosphatase 4 [Source:HGNC Symbol;Acc:HGNC:8875]	COG0406(G:Carbohydrate transport and metabolism)	COG0406(Phosphoglycerate mutase)	K19030	PFKFB4	map00051(Fructose and mannose metabolism); map04152(AMPK signaling pathway)	PF01591.15(6PF2K:6-phosphofructo-2-kinase); PF00300.19(His_Phos_1:Histidine phosphatase superfamily (branch 1)); PF13671.3(AAA_33:AAA domain)	GO:0016311(biological_process:dephosphorylation); GO:0005829(cellular_component:cytosol); GO:0008152(biological_process:metabolic process); GO:0003824(molecular_function:catalytic activity); GO:0016311(biological_process:dephosphorylation); GO:0008152(biological_process:metabolic process); GO:0003824(molecular_function:catalytic activity); GO:0016787(molecular_function:hydrolase activity); GO:001…	NP_004558.1(6-phosphofructo-2-kinase/fructose-2,6-bisphosphatase 4 isoform b [Homo sapiens])	sp|Q16877|F264_HUMAN(6-phosphofructo-2-kinase/fructose-2,6-bisphosphatase 4 OS=Homo sapiens OX=9606 GN=PFKFB4 PE=2 SV=6)	5210
ENSG00000123384	1367	1099	1114	1446	1472	1709	4.49	3.45	4.4	5.98	4.94	5.47	4.11333	5.46333	0.734419	2.30129e-12	1.67873e-09	up	LRP1	14897	LDL receptor related protein 1 [Source:HGNC Symbol;Acc:HGNC:6692]	ENOG410XP34(S:Function unknown)	ENOG410XP34(beta-amyloid clearance)	K04550	LRP1, CD91	map05010(Alzheimer disease); map05144(Malaria)	PF00057.15(Ldl_recept_a:Low-density lipoprotein receptor domain class A); PF00058.14(Ldl_recept_b:Low-density lipoprotein receptor repeat class B); PF14670.3(FXa_inhibition:Coagulation Factor Xa inhibitory site); PF16472.2(DUF5050:Domain of unknown function (DUF5050)); PF08450.9(SGL:SMP-30/Gluconolaconase/LRE-like region); PF12662.4(cEGF:Complement Clr-like EGF-like); PF07645.12(EGF_CA:Calcium-bi…	GO:0007205(biological_process:protein kinase C-activating G-protein coupled receptor signaling pathway); GO:0014912(biological_process:negative regulation of smooth muscle cell migration); GO:0030425(cellular_component:dendrite); GO:0043524(biological_process:negative regulation of neuron apoptotic process); GO:0005905(cellular_component:clathrin-coated pit); GO:0051222(biological_process:positiv…	NP_002323.2(prolow-density lipoprotein receptor-related protein 1 preproprotein [Homo sapiens])	sp|Q07954|LRP1_HUMAN(Prolow-density lipoprotein receptor-related protein 1 OS=Homo sapiens OX=9606 GN=LRP1 PE=1 SV=2)	4035
ENSG00000130479	1204	1185	1061	1369	1565	1627	21.71	21.4	23	32.99	33.83	35.88	22.0367	34.2333	0.760287	6.73596e-12	4.66802e-09	up	MAP1S	3419	microtubule associated protein 1S [Source:HGNC Symbol;Acc:HGNC:15715]	ENOG410XRYM(S:Function unknown)	ENOG410XRYM(Microtubule-associated protein)	K10429	MAP1			GO:0030425(cellular_component:dendrite); GO:0048487(molecular_function:beta-tubulin binding); GO:0000226(biological_process:microtubule cytoskeleton organization); GO:0045202(cellular_component:synapse); GO:0003677(molecular_function:DNA binding); GO:0010848(biological_process:regulation of chromatin disassembly); GO:0005874(cellular_component:microtubule); GO:0030054(cellular_component:cell junc…	NP_060644.4(microtubule-associated protein 1S isoform 1 [Homo sapiens])	sp|Q66K74|MAP1S_HUMAN(Microtubule-associated protein 1S OS=Homo sapiens OX=9606 GN=MAP1S PE=1 SV=2)	55201
ENSG00000121060	3886	3314	2868	1596	1471	1776	20.5	17.85	18.91	11.76	8.71	10.2	19.0867	10.2233	-0.633354	7.44016e-12	4.9105e-09	down	TRIM25	5734	tripartite motif containing 25 [Source:HGNC Symbol;Acc:HGNC:12932]	ENOG410XQS1(O:Posttranslational modification, protein turnover, chaperones)	ENOG410XQS1(Tripartite motif containing 25)	K10652	TRIM25, EFP	map04064(NF-kappa B signaling pathway); map04622(RIG-I-like receptor signaling pathway); map05164(Influenza A)	PF00622.25(SPRY:SPRY domain); PF13765.3(PRY:SPRY-associated domain); PF13445.3(zf-RING_UBOX:RING-type zinc-finger); PF15227.3(zf-C3HC4_4:zinc finger of C3HC4-type, RING); PF00097.22(zf-C3HC4:Zinc finger, C3HC4 type (RING finger)); PF13639.3(zf-RING_2:Ring finger domain); PF13923.3(zf-C3HC4_2:Zinc finger, C3HC4 type (RING finger)); PF14634.3(zf-RING_5:zinc-RING finger domain); PF13920.3(zf-C3HC4_3…	GO:1902187(biological_process:negative regulation of viral release from host cell); GO:1902186(biological_process:regulation of viral release from host cell); GO:0036503(biological_process:ERAD pathway); GO:0016881(molecular_function:acid-amino acid ligase activity); GO:0046597(biological_process:negative regulation of viral entry into host cell); GO:0008270(molecular_function:zinc ion binding); …	BAD92231.1(tripartite motif-containing 25 variant, partial [Homo sapiens])	sp|Q14258|TRI25_HUMAN(E3 ubiquitin/ISG15 ligase TRIM25 OS=Homo sapiens OX=9606 GN=TRIM25 PE=1 SV=2)	7706
ENSG00000080824	34426.6	24811.6	20764.8	11722	11367.5	12107.2	372.39	273.2	283.01	184.81	149.22	146.53	309.533	160.187	-0.731133	1.07641e-11	6.7814e-09	down	HSP90AA1	3510	heat shock protein 90 alpha family class A member 1 [Source:HGNC Symbol;Acc:HGNC:5253]	COG0326(O:Posttranslational modification, protein turnover, chaperones)	COG0326(Molecular chaperone. Has ATPase activity (By similarity))	K04079	HSP90A, htpG	map04141(Protein processing in endoplasmic reticulum); map04151(PI3K-Akt signaling pathway); map04612(Antigen processing and presentation); map04621(NOD-like receptor signaling pathway); map04657(IL-17 signaling pathway); map04659(Th17 cell differentiation); map04914(Progesterone-mediated oocyte maturation); map04915(Estrogen signaling pathway); map05200(Pathways in cancer); map05215(Prostate can…	PF00183.15(HSP90:Hsp90 protein); PF02518.23(HATPase_c:Histidine kinase-, DNA gyrase B-, and HSP90-like ATPase); PF13589.3(HATPase_c_3:Histidine kinase-, DNA gyrase B-, and HSP90-like ATPase)	GO:0006457(biological_process:protein folding); GO:0061684(biological_process:chaperone-mediated autophagy); GO:0000086(biological_process:G2/M transition of mitotic cell cycle); GO:0018108(biological_process:peptidyl-tyrosine phosphorylation); GO:0031012(cellular_component:extracellular matrix); GO:0051022(molecular_function:Rho GDP-dissociation inhibitor binding); GO:0043627(biological_process:…	XP_010351937.1(PREDICTED: LOW QUALITY PROTEIN: heat shock protein HSP 90-alpha [Rhinopithecus roxellana])	sp|A5A6K9|HS90A_PANTR(Heat shock protein HSP 90-alpha OS=Pan troglodytes OX=9598 GN=HSP90AA1 PE=2 SV=1)	3320
ENSG00000142327	557	524	456	665	648	732	8.35	7.55	5.48	13.26	10	11.29	7.12667	11.5167	0.770554	1.18943e-11	7.16761e-09	up	RNPEPL1	5658	arginyl aminopeptidase like 1 [Source:HGNC Symbol;Acc:HGNC:10079]	COG0308(E:Amino acid transport and metabolism)	COG0308(aminopeptidase)	K09605	RNPEPL1		PF01433.17(Peptidase_M1:Peptidase family M1); PF09127.8(Leuk-A4-hydro_C:Leukotriene A4 hydrolase, C-terminal)	GO:0006508(biological_process:proteolysis); GO:0006508(biological_process:proteolysis); GO:0006508(biological_process:proteolysis); GO:0008233(molecular_function:peptidase activity); GO:0016787(molecular_function:hydrolase activity); GO:0046872(molecular_function:metal ion binding); GO:0008270(molecular_function:zinc ion binding); GO:0008237(molecular_function:metallopeptidase activity); GO:00082…	XP_020030536.1(arginyl aminopeptidase-like 1 isoform X1 [Castor canadensis])	sp|G5E872|RNPL1_MOUSE(Aminopeptidase RNPEPL1 OS=Mus musculus OX=10090 GN=Rnpepl1 PE=3 SV=2)	57140
ENSG00000159840	5144	5017	4276	5813	6089	5992	74.21	74.04	76.91	119.36	100.58	95.65	75.0533	105.197	0.684198	1.27588e-11	7.36824e-09	up	ZYX	2493	zyxin [Source:HGNC Symbol;Acc:HGNC:13200]	ENOG410Y3GP(O:Posttranslational modification, protein turnover, chaperones)	ENOG410Y3GP(Family with sequence similarity 131, member B)	K06273	ZYX	map04510(Focal adhesion)	PF00412.19(LIM:LIM domain); PF01258.14(zf-dskA_traR:Prokaryotic dksA/traR C4-type zinc finger)	GO:0005737(cellular_component:cytoplasm); GO:0001725(cellular_component:stress fiber); GO:0005925(cellular_component:focal adhesion); GO:0005515(molecular_function:protein binding); GO:0007229(biological_process:integrin-mediated signaling pathway); GO:0005634(cellular_component:nucleus); GO:0007160(biological_process:cell-matrix adhesion); GO:0005913(cellular_component:cell-cell adherens junctio…	AAA78902.1(ESP-2, partial [Homo sapiens])	sp|Q15942|ZYX_HUMAN(Zyxin OS=Homo sapiens OX=9606 GN=ZYX PE=1 SV=1)	7791
ENSG00000140525	2162	1514.58	1345.25	731.39	608.1	722.76	24.22	14.13	17.89	10.38	6.81	8.23	18.7467	8.47333	-0.819748	1.88666e-11	9.17171e-09	down	FANCI	4743	Fanconi anemia complementation group I [Source:HGNC Symbol;Acc:HGNC:25568]	ENOG410XSU9(S:Function unknown)	ENOG410XSU9(Fanconi anemia, complementation group I)	K10895	FANCI	map03460(Fanconi anemia pathway)	PF14678.3(FANCI_S4:FANCI solenoid 4); PF14680.3(FANCI_HD2:FANCI helical domain 2); PF14677.3(FANCI_S3:FANCI solenoid 3); PF14675.3(FANCI_S1:FANCI solenoid 1); PF14676.3(FANCI_S2:FANCI solenoid 2); PF14679.3(FANCI_HD1:FANCI helical domain 1); PF14674.3(FANCI_S1-cap:FANCI solenoid 1 cap)	GO:0005737(cellular_component:cytoplasm); GO:0070182(molecular_function:DNA polymerase binding); GO:0005515(molecular_function:protein binding); GO:0006281(biological_process:DNA repair); GO:0003677(molecular_function:DNA binding); GO:0005654(cellular_component:nucleoplasm); GO:0005829(cellular_component:cytosol); GO:0016020(cellular_component:membrane); GO:0005634(cellular_component:nucleus); GO…	NP_001106849.1(Fanconi anemia group I protein isoform 1 [Homo sapiens])	sp|Q9NVI1|FANCI_HUMAN(Fanconi anemia group I protein OS=Homo sapiens OX=9606 GN=FANCI PE=1 SV=4)	55215
ENSG00000177732	847	817	682	1008	974	1038	5.39	5.21	5.43	8.83	6.95	7.12	5.34333	7.63333	0.731682	1.7798e-11	9.17171e-09	up	SOX12	4630	SRY-box 12 [Source:HGNC Symbol;Acc:HGNC:11198]	ENOG4111TGC(B:Chromatin structure and dynamics); ENOG410XT0K(B:Chromatin structure and dynamics)	ENOG4111TGC(SRY (Sex determining region Y)-box); ENOG410XT0K(SRY (Sex determining region Y)-box)	K09268	SOX4_11_12		PF00505.16(HMG_box:HMG (high mobility group) box); PF09011.7(HMG_box_2:HMG-box domain)	GO:0045165(biological_process:cell fate commitment); GO:0032993(cellular_component:protein-DNA complex); GO:0021510(biological_process:spinal cord development); GO:0032993(cellular_component:protein-DNA complex); GO:0065004(biological_process:protein-DNA complex assembly); GO:0045944(biological_process:positive regulation of transcription from RNA polymerase II promoter); GO:0021510(biological_pr…	XP_014954973.1(PREDICTED: LOW QUALITY PROTEIN: transcription factor SOX-12 isoform X1 [Ovis aries])	sp|O15370|SOX12_HUMAN(Transcription factor SOX-12 OS=Homo sapiens OX=9606 GN=SOX12 PE=2 SV=2)	6666
ENSG00000130702	4280.01	4459.01	3945.04	5021.04	5335.03	5700.05	33.08	40.11	45.87	62.23	55.64	52.65	39.6867	56.84	0.701342	1.85059e-11	9.17171e-09	up	LAMA5	11426	laminin subunit alpha 5 [Source:HGNC Symbol;Acc:HGNC:6485]	ENOG410XRDC(S:Function unknown); ENOG410YNSE(S:Function unknown); ENOG410ZQIY(Z:Cytoskeleton); ENOG410ZVNS(S:Function unknown)	ENOG410XRDC(Laminin, alpha); ENOG410YNSE(Component of the spindle pole body (SPB) required for the proper execution of spindle pole body (SPB) duplication. Potential role in cross-linking filaments or anchoring other molecules. It is essential for growth (By similarity)); ENOG410ZQIY(Septation initiation); ENOG410ZVNS(Laminin, alpha)	K06240	LAMA3_5	map04151(PI3K-Akt signaling pathway); map04510(Focal adhesion); map04512(ECM-receptor interaction); map05145(Toxoplasmosis); map05146(Amoebiasis); map05200(Pathways in cancer); map05222(Small cell lung cancer)	PF00053.21(Laminin_EGF:Laminin EGF domain); PF06008.11(Laminin_I:Laminin Domain I); PF00055.14(Laminin_N:Laminin N-terminal (Domain VI)); PF02210.21(Laminin_G_2:Laminin G domain); PF00054.20(Laminin_G_1:Laminin G domain); PF06009.9(Laminin_II:Laminin Domain II); PF00052.15(Laminin_B:Laminin B (Domain IV)); PF13385.3(Laminin_G_3:Concanavalin A-like lectin/glucanases superfamily)	GO:0008037(biological_process:cell recognition); GO:0016331(biological_process:morphogenesis of embryonic epithelium); GO:0030324(biological_process:lung development); GO:0034446(biological_process:substrate adhesion-dependent cell spreading); GO:0030155(biological_process:regulation of cell adhesion); GO:0043260(cellular_component:laminin-11 complex); GO:0001755(biological_process:neural crest c…	NP_005551.3(laminin subunit alpha-5 precursor [Homo sapiens])	sp|O15230|LAMA5_HUMAN(Laminin subunit alpha-5 OS=Homo sapiens OX=9606 GN=LAMA5 PE=1 SV=8)	3911
ENSG00000116711	2215	1607	1289	665	702	729	23.57	17.1	17.11	9.73	8.36	8.34	19.26	8.81	-0.816395	1.8933e-11	9.17171e-09	down	PLA2G4A	2875	phospholipase A2 group IVA [Source:HGNC Symbol;Acc:HGNC:9035]	ENOG410XR72(I:Lipid transport and metabolism)	ENOG410XR72(phospholipase A2 group)	K16342	PLA2G4, CPLA2	map00564(Glycerophospholipid metabolism); map00565(Ether lipid metabolism); map00590(Arachidonic acid metabolism); map00591(Linoleic acid metabolism); map00592(alpha-Linolenic acid metabolism); map04010(MAPK signaling pathway); map04014(Ras signaling pathway); map04072(Phospholipase D signaling pathway); map04270(Vascular smooth muscle contraction); map04370(VEGF signaling pathway); map04611(Plat…	PF01735.15(PLA2_B:Lysophospholipase catalytic domain); PF00168.27(C2:C2 domain)	GO:0006654(biological_process:phosphatidic acid biosynthetic process); GO:0051384(biological_process:response to glucocorticoid); GO:0005783(cellular_component:endoplasmic reticulum); GO:0005789(cellular_component:endoplasmic reticulum membrane); GO:0009408(biological_process:response to heat); GO:0031340(biological_process:positive regulation of vesicle fusion); GO:0033280(biological_process:res…	XP_011507944.1(cytosolic phospholipase A2 isoform X2 [Homo sapiens])	sp|P47712|PA24A_HUMAN(Cytosolic phospholipase A2 OS=Homo sapiens OX=9606 GN=PLA2G4A PE=1 SV=2)	5321
ENSG00000173801	8096	7686	6973	8625	9674	9780	82.99	78.82	88.83	122.47	112.38	107.77	83.5467	114.207	0.673775	1.91904e-11	9.17171e-09	up	JUP	3497	junction plakoglobin [Source:HGNC Symbol;Acc:HGNC:6207]	COG0035(F:Nucleotide transport and metabolism)	COG0035(Catalyzes the conversion of uracil and 5-phospho-alpha- D-ribose 1-diphosphate (PRPP) to UMP and diphosphate (By similarity))	K10056	JUP	map05200(Pathways in cancer); map05202(Transcriptional misregulation in cancer); map05221(Acute myeloid leukemia); map05412(Arrhythmogenic right ventricular cardiomyopathy (ARVC))	PF00514.20(Arm:Armadillo/beta-catenin-like repeat); PF12717.4(Cnd1:non-SMC mitotic condensation complex subunit 1); PF09759.6(Atx10homo_assoc:Spinocerebellar ataxia type 10 protein domain); PF13646.3(HEAT_2:HEAT repeats); PF01602.17(Adaptin_N:Adaptin N terminal region)	GO:0086083(molecular_function:cell adhesive protein binding involved in bundle of His cell-Purkinje myocyte communication); GO:0015629(cellular_component:actin cytoskeleton); GO:0090263(biological_process:positive regulation of canonical Wnt signaling pathway); GO:0009898(cellular_component:cytoplasmic side of plasma membrane); GO:0014704(cellular_component:intercalated disc); GO:0007155(biologic…	AAH00441.2(JUP protein, partial [Homo sapiens])	sp|P14923|PLAK_HUMAN(Junction plakoglobin OS=Homo sapiens OX=9606 GN=JUP PE=1 SV=3)	3728
ENSG00000173674	5226.53	3804.23	3145.4	1844.13	1515.29	1827	44.39	33.69	33	19.19	13.46	18.3	37.0267	16.9833	-0.772686	2.60002e-11	1.20121e-08	down	EIF1AX	4427	eukaryotic translation initiation factor 1A, X-linked [Source:HGNC Symbol;Acc:HGNC:3250]	COG0361(J:Translation, ribosomal structure and biogenesis)	COG0361(however, it seems to stimulate more or less all the activities of the other two initiation factors, IF-2 and IF-3 (By similarity))	K03236	EIF1A	map03013(RNA transport)	PF01176.16(eIF-1a:Translation initiation factor 1A / IF-1)	GO:0005515(molecular_function:protein binding); GO:0006413(biological_process:translational initiation); GO:0006413(biological_process:translational initiation); GO:0006412(biological_process:translation); GO:0003743(molecular_function:translation initiation factor activity); GO:0003743(molecular_function:translation initiation factor activity); GO:0003723(molecular_function:RNA binding); GO:0003…	XP_015416540.1(PREDICTED: eukaryotic translation initiation factor 1A, X-chromosomal isoform X1 [Myotis davidii])	sp|Q5RA42|IF1AX_PONAB(Eukaryotic translation initiation factor 1A, X-chromosomal OS=Pongo abelii OX=9601 GN=EIF1AX PE=2 SV=3)	107984923
ENSG00000125966	374.5	434.71	307.19	516.85	560.08	574.43	3.09	3.59	3.16	5.87	5.18	5.11	3.28	5.38667	0.896542	3.21874e-11	1.43909e-08	up	MMP24	4414	matrix metallopeptidase 24 [Source:HGNC Symbol;Acc:HGNC:7172]	ENOG410XQ5D(S:Function unknown)	ENOG410XQ5D(-)	K08002	MMP24		PF00413.21(Peptidase_M10:Matrixin); PF00045.16(Hemopexin:Hemopexin); PF11857.5(DUF3377:Domain of unknown function (DUF3377)); PF01471.15(PG_binding_1:Putative peptidoglycan binding domain)	GO:0097150(biological_process:neuronal stem cell population maintenance); GO:0004222(molecular_function:metalloendopeptidase activity); GO:0070062(cellular_component:extracellular exosome); GO:0032588(cellular_component:trans-Golgi network membrane); GO:0005887(cellular_component:integral component of plasma membrane); GO:0098742(biological_process:cell-cell adhesion via plasma-membrane adhesion …	NP_006681.1(matrix metalloproteinase-24 preproprotein [Homo sapiens])	sp|Q9Y5R2|MMP24_HUMAN(Matrix metalloproteinase-24 OS=Homo sapiens OX=9606 GN=MMP24 PE=2 SV=1)	10893
ENSG00000136295	2953	2878	2710	3514	3772	3661	19.07	18.82	22.08	31.86	27.52	25.76	19.99	28.38	0.719162	6.16519e-11	2.6703e-08	up	TTYH3	4840	tweety family member 3 [Source:HGNC Symbol;Acc:HGNC:22222]	ENOG410ZNTN(U:Intracellular trafficking, secretion, and vesicular transport)	ENOG410ZNTN(chloride channel activity)				PF04906.10(Tweety:Tweety); PF05478.8(Prominin:Prominin)	GO:0005229(molecular_function:intracellular calcium activated chloride channel activity); GO:0070062(cellular_component:extracellular exosome); GO:0005886(cellular_component:plasma membrane); GO:0005886(cellular_component:plasma membrane); GO:0006811(biological_process:ion transport); GO:0016021(cellular_component:integral component of membrane); GO:0016020(cellular_component:membrane); GO:000681…	NP_079526.1(protein tweety homolog 3 [Homo sapiens])	sp|Q9C0H2|TTYH3_HUMAN(Protein tweety homolog 3 OS=Homo sapiens OX=9606 GN=TTYH3 PE=1 SV=3)	80727
ENSG00000111057	58863.5	61947	48847.8	63289.9	81796	78202.3	1280.15	1343.78	1315.32	1879.11	1982.97	1819.35	1313.08	1893.81	0.755925	6.69272e-11	2.81094e-08	up	KRT18	2088	keratin 18 [Source:HGNC Symbol;Acc:HGNC:6430]	ENOG4111DJ8(S:Function unknown)	ENOG4111DJ8(Keratin 18)	K07604	KRT1	map05130(Pathogenic Escherichia coli infection)		GO:0045095(cellular_component:keratin filament); GO:0034451(cellular_component:centriolar satellite); GO:0070062(cellular_component:extracellular exosome); GO:0005730(cellular_component:nucleolus); GO:0045104(biological_process:intermediate filament cytoskeleton organization); GO:0005882(cellular_component:intermediate filament); GO:0044822(molecular_function:poly(A) RNA binding); GO:0033209(biol…	PNI33018.1(KRT18 isoform 5 [Pan troglodytes])	sp|P05783|K1C18_HUMAN(Keratin, type I cytoskeletal 18 OS=Homo sapiens OX=9606 GN=KRT18 PE=1 SV=2)	3875
ENSG00000164897	2264	2369	1919	2546	2751	2856	59.97	61.37	60.07	90.39	81.11	79.93	60.47	83.81	0.683525	8.15689e-11	3.32513e-08	up	TMUB1	1563	transmembrane and ubiquitin like domain containing 1 [Source:HGNC Symbol;Acc:HGNC:21709]	ENOG4111WH7(O:Posttranslational modification, protein turnover, chaperones)	ENOG4111WH7(Transmembrane and ubiquitin-like domain containing)				PF00240.20(ubiquitin:Ubiquitin family); PF13881.3(Rad60-SLD_2:Ubiquitin-2 like Rad60 SUMO-like)	GO:0005737(cellular_component:cytoplasm); GO:0043232(cellular_component:intracellular non-membrane-bounded organelle); GO:0016020(cellular_component:membrane); GO:0005654(cellular_component:nucleoplasm); GO:0005515(molecular_function:protein binding); GO:0005886(cellular_component:plasma membrane); GO:0005654(cellular_component:nucleoplasm); GO:0005829(cellular_component:cytosol); GO:0016021(cell…	NP_113622.1(transmembrane and ubiquitin-like domain-containing protein 1 [Homo sapiens])	sp|Q9BVT8|TMUB1_HUMAN(Transmembrane and ubiquitin-like domain-containing protein 1 OS=Homo sapiens OX=9606 GN=TMUB1 PE=1 SV=1)	83590
ENSG00000171303	629	693	512	758	850	889	3.1	3.43	3.74	5.14	4.7	5.09	3.42333	4.97667	0.79613	9.37346e-11	3.71189e-08	up	KCNK3	6162	potassium two pore domain channel subfamily K member 3 [Source:HGNC Symbol;Acc:HGNC:6278]	ENOG410XRZJ(U:Intracellular trafficking, secretion, and vesicular transport)	ENOG410XRZJ(Potassium channel subfamily K member)	K04914	KCNK3, K2P3.1	map04925(Aldosterone synthesis and secretion)	PF07885.13(Ion_trans_2:Ion channel); PF00520.28(Ion_trans:Ion transport protein)	GO:0008022(molecular_function:protein C-terminus binding); GO:0071294(biological_process:cellular response to zinc ion); GO:0090102(biological_process:cochlea development); GO:0007420(biological_process:brain development); GO:0061337(biological_process:cardiac conduction); GO:0044548(molecular_function:S100 protein binding); GO:0051481(biological_process:negative regulation of cytosolic calcium i…	XP_016803699.1(potassium channel subfamily K member 3 [Pan troglodytes])	sp|O14649|KCNK3_HUMAN(Potassium channel subfamily K member 3 OS=Homo sapiens OX=9606 GN=KCNK3 PE=1 SV=1)	3777
ENSG00000115825	2945.51	1764.47	1620.63	873.56	698.94	796.19	20.81	11.89	14.13	9.16	5.59	6.42	15.61	7.05667	-0.914173	1.05464e-10	4.06037e-08	down	PRKD3	6111	protein kinase D3 [Source:HGNC Symbol;Acc:HGNC:9408]	ENOG410XQZ3(S:Function unknown)	ENOG410XQZ3(NADH dehydrogenase ubiquinone complex I, assembly factor 7)	K06070	PKD	map04015(Rap1 signaling pathway); map04925(Aldosterone synthesis and secretion)	PF00069.22(Pkinase:Protein kinase domain); PF07714.14(Pkinase_Tyr:Protein tyrosine kinase); PF00130.19(C1_1:Phorbol esters/diacylglycerol binding domain (C1 domain)); PF00169.26(PH:PH domain); PF14531.3(Kinase-like:Kinase-like); PF03107.13(C1_2:C1 domain); PF06293.11(Kdo:Lipopolysaccharide kinase (Kdo/WaaP) family)	GO:0005737(cellular_component:cytoplasm); GO:0006468(biological_process:protein phosphorylation); GO:0016020(cellular_component:membrane); GO:0007205(biological_process:protein kinase C-activating G-protein coupled receptor signaling pathway); GO:0005515(molecular_function:protein binding); GO:0035556(biological_process:intracellular signal transduction); GO:0016310(biological_process:phosphoryla…	NP_005804.1(serine/threonine-protein kinase D3 [Homo sapiens])	sp|O94806|KPCD3_HUMAN(Serine/threonine-protein kinase D3 OS=Homo sapiens OX=9606 GN=PRKD3 PE=1 SV=1)	23683
ENSG00000131094	285	360	327	548	623	495	7.68	9.63	10.92	20.29	18.77	14.28	9.41	17.78	1.0456	1.21063e-10	4.53497e-08	up	C1QL1	1295	complement C1q like 1 [Source:HGNC Symbol;Acc:HGNC:24182]	ENOG4111FAZ(O:Posttranslational modification, protein turnover, chaperones)	ENOG4111FAZ(Complement component 1, q subcomponent-like)				PF00386.18(C1q:C1q domain); PF01391.15(Collagen:Collagen triple helix repeat (20 copies))	GO:0005737(cellular_component:cytoplasm); GO:0007626(biological_process:locomotory behavior); GO:0099558(biological_process:maintenance of synapse structure); GO:0044301(cellular_component:climbing fiber); GO:0005581(cellular_component:collagen trimer); GO:0098793(cellular_component:presynapse); GO:0044301(cellular_component:climbing fiber); GO:0043083(cellular_component:synaptic cleft); GO:00057…	XP_006278645.2(PREDICTED: C1q-related factor [Alligator mississippiensis])	sp|O75973|C1QRF_HUMAN(C1q-related factor OS=Homo sapiens OX=9606 GN=C1QL1 PE=1 SV=1)	10882
ENSG00000168268	3527	3659	3086	3820	4395	4600	68.38	71.99	75.21	99.77	93.8	94.98	71.86	96.1833	0.683004	1.35927e-10	4.89188e-08	up	NT5DC2	2047	5'-nucleotidase domain containing 2 [Source:HGNC Symbol;Acc:HGNC:25717]	ENOG410XT8W(S:Function unknown)	ENOG410XT8W(5-nucleotidase domain containing)				PF05761.11(5_nucleotid:5' nucleotidase family)	GO:0016311(biological_process:dephosphorylation); GO:0046872(molecular_function:metal ion binding); GO:0008253(molecular_function:5'-nucleotidase activity); GO:0016311(biological_process:dephosphorylation); GO:0016787(molecular_function:hydrolase activity); GO:0046872(molecular_function:metal ion binding); GO:0008253(molecular_function:5'-nucleotidase activity)	NP_075059.1(5'-nucleotidase domain-containing protein 2 isoform 2 [Homo sapiens])	sp|Q9H857|NT5D2_HUMAN(5'-nucleotidase domain-containing protein 2 OS=Homo sapiens OX=9606 GN=NT5DC2 PE=1 SV=1)	64943
ENSG00000092621	25951	28106	23601	29668	37677	35675	438.77	489.18	495.7	687.89	711.58	647.4	474.55	682.29	0.759923	1.3765e-10	4.89188e-08	up	PHGDH	3180	phosphoglycerate dehydrogenase [Source:HGNC Symbol;Acc:HGNC:8923]	COG0111(E:Amino acid transport and metabolism)	COG0111(Dehydrogenase)	K00058	serA, PHGDH	map00260(Glycine, serine and threonine metabolism)	PF02826.16(2-Hacid_dh_C:D-isomer specific 2-hydroxyacid dehydrogenase, NAD binding domain); PF00389.27(2-Hacid_dh:D-isomer specific 2-hydroxyacid dehydrogenase, catalytic domain)	GO:0021782(biological_process:glial cell development); GO:0051287(molecular_function:NAD binding); GO:0070314(biological_process:G1 to G0 transition); GO:0031175(biological_process:neuron projection development); GO:0006566(biological_process:threonine metabolic process); GO:0006564(biological_process:L-serine biosynthetic process); GO:0070062(cellular_component:extracellular exosome); GO:0043209…	BAG52685.1(unnamed protein product [Homo sapiens])	sp|O43175|SERA_HUMAN(D-3-phosphoglycerate dehydrogenase OS=Homo sapiens OX=9606 GN=PHGDH PE=1 SV=4)	26227
ENSG00000137992	1234	840	735	393	339	385	7.54	5.26	4.7	3.49	2.3	2.84	5.83333	2.87667	-0.849013	2.10098e-10	7.27988e-08	down	DBT	10799	dihydrolipoamide branched chain transacylase E2 [Source:HGNC Symbol;Acc:HGNC:2698]	COG0508(C:Energy production and conversion)	COG0508(Dehydrogenase)	K09699	DBT, bkdB	map00280(Valine, leucine and isoleucine degradation); map00640(Propanoate metabolism)	PF00198.20(2-oxoacid_dh:2-oxoacid dehydrogenases acyltransferase (catalytic domain)); PF00364.19(Biotin_lipoyl:Biotin-requiring enzyme); PF02817.14(E3_binding:e3 binding domain)	GO:0031625(molecular_function:ubiquitin protein ligase binding); GO:0042645(cellular_component:mitochondrial nucleoid); GO:0034641(biological_process:cellular nitrogen compound metabolic process); GO:0005739(cellular_component:mitochondrion); GO:0005739(cellular_component:mitochondrion); GO:0008152(biological_process:metabolic process); GO:0016746(molecular_function:transferase activity, transfer…	NP_001909.3(lipoamide acyltransferase component of branched-chain alpha-keto acid dehydrogenase complex, mitochondrial precursor [Homo sapiens])	sp|P11182|ODB2_HUMAN(Lipoamide acyltransferase component of branched-chain alpha-keto acid dehydrogenase complex, mitochondrial OS=Homo sapiens OX=9606 GN=DBT PE=1 SV=3)	1629
ENSG00000001630	2047	1667	1438	813	642	869	20.21	16.38	17.59	11.07	6.95	9.02	18.06	9.01333	-0.71044	2.45301e-10	8.29238e-08	down	CYP51A1	3210	cytochrome P450 family 51 subfamily A member 1 [Source:HGNC Symbol;Acc:HGNC:2649]	COG2124(Q:Secondary metabolites biosynthesis, transport and catabolism)	COG2124(Cytochrome p450)	K05917	CYP51	map00100(Steroid biosynthesis)	PF00067.19(p450:Cytochrome P450)	GO:0070988(biological_process:demethylation); GO:0004497(molecular_function:monooxygenase activity); GO:0033488(biological_process:cholesterol biosynthetic process via 24,25-dihydrolanosterol); GO:0031090(cellular_component:organelle membrane); GO:0020037(molecular_function:heme binding); GO:0043231(cellular_component:intracellular membrane-bounded organelle); GO:0033488(biological_process:choles…	Q16850.3(RecName: Full=Lanosterol 14-alpha demethylase; Short=LDM; AltName: Full=CYPLI; AltName: Full=Cytochrome P450 51A1; AltName: Full=Cytochrome P450-14DM; Short=Cytochrome P45014DM; AltName: Full=Cytochrome P450LI; AltName: Full=Sterol 14-alpha demethylase)	sp|Q16850|CP51A_HUMAN(Lanosterol 14-alpha demethylase OS=Homo sapiens OX=9606 GN=CYP51A1 PE=1 SV=3)	1595
ENSG00000163283	1785.7	1691.65	1424.71	1913.69	1842.7	2024.57	25.53	21.92	24.24	36.06	26.31	31.98	23.8967	31.45	0.615878	2.72448e-10	8.99077e-08	up	ALPP	2971	alkaline phosphatase, placental [Source:HGNC Symbol;Acc:HGNC:439]	COG1785(K:Transcription)	COG1785(3'-5' exoribonuclease that releases 5'-nucleoside monophosphates and is involved in maturation of structured RNAs (By similarity))	K01077	E3.1.3.1, phoA, phoB	map00730(Thiamine metabolism); map00790(Folate biosynthesis)	PF00245.17(Alk_phosphatase:Alkaline phosphatase)	GO:0005515(molecular_function:protein binding); GO:0005886(cellular_component:plasma membrane); GO:0008270(molecular_function:zinc ion binding); GO:0016311(biological_process:dephosphorylation); GO:0016791(molecular_function:phosphatase activity); GO:0005886(cellular_component:plasma membrane); GO:0008152(biological_process:metabolic process); GO:0003824(molecular_function:catalytic activity); GO…	EAW70991.1(alkaline phosphatase, placental (Regan isozyme) [Homo sapiens])	sp|P05187|PPB1_HUMAN(Alkaline phosphatase, placental type OS=Homo sapiens OX=9606 GN=ALPP PE=1 SV=2)	250
ENSG00000197747	2886	2691	2238	2791	2893	3282	146.22	136.09	143.84	190.26	166.36	181.1	142.05	179.24	0.579105	2.92985e-10	9.44367e-08	up	S100A10	1202	S100 calcium binding protein A10 [Source:HGNC Symbol;Acc:HGNC:10487]	ENOG410YSSI(S:Function unknown)	ENOG410YSSI(structural constituent of epidermis)	K17274	S100A10		PF01023.16(S_100:S-100/ICaBP type calcium binding domain); PF13499.3(EF-hand_7:EF-hand domain pair); PF00036.29(EF-hand_1:EF hand); PF08726.7(EFhand_Ca_insen:Ca2+ insensitive EF hand); PF13833.3(EF-hand_8:EF-hand domain pair)	GO:0019897(cellular_component:extrinsic component of plasma membrane); GO:0043547(biological_process:positive regulation of GTPase activity); GO:0019897(cellular_component:extrinsic component of plasma membrane); GO:0005783(cellular_component:endoplasmic reticulum); GO:0051099(biological_process:positive regulation of binding); GO:0042493(biological_process:response to drug); GO:0005515(molecular…	XP_004852692.2(protein S100-A10-like [Heterocephalus glaber])	sp|P60903|S10AA_HUMAN(Protein S100-A10 OS=Homo sapiens OX=9606 GN=S100A10 PE=1 SV=2)	6281
ENSG00000141503	3024.87	3000	2465	3054	3402	3668.89	19.39	20.37	21.39	29.18	25.77	28.22	20.3833	27.7233	0.627634	3.09851e-10	9.5434e-08	up	MINK1	5299	misshapen like kinase 1 [Source:HGNC Symbol;Acc:HGNC:17565]	ENOG410XPHR(I:Lipid transport and metabolism)	ENOG410XPHR(Catalyzes the reversible phosphatidyl group transfer from one phosphatidylglycerol molecule to another to form cardiolipin (CL) (diphosphatidylglycerol) and glycerol (By similarity))	K04413	MINK			GO:0016310(biological_process:phosphorylation); GO:0030033(biological_process:microvillus assembly); GO:0030425(cellular_component:dendrite); GO:0030424(cellular_component:axon); GO:0022407(biological_process:regulation of cell-cell adhesion); GO:0046777(biological_process:protein autophosphorylation); GO:0030054(cellular_component:cell junction); GO:0070062(cellular_component:extracellular exoso…	BAD92687.1(misshapen/NIK-related kinase isoform 2 variant, partial [Homo sapiens])	sp|Q9JM52|MINK1_MOUSE(Misshapen-like kinase 1 OS=Mus musculus OX=10090 GN=Mink1 PE=1 SV=3)	50488
ENSG00000170421	86876.5	89471.4	70912.2	91562.1	120453	110081	1537.53	1577.73	1568.64	2245.7	2404.34	2108.25	1561.3	2252.76	0.74301	3.04779e-10	9.5434e-08	up	KRT8	2862	keratin 8 [Source:HGNC Symbol;Acc:HGNC:6446]	ENOG410YY6B(S:Function unknown)	ENOG410YY6B(structural constituent of epidermis)	K07605	KRT2			GO:0033209(biological_process:tumor necrosis factor-mediated signaling pathway); GO:0042383(cellular_component:sarcolemma); GO:0016363(cellular_component:nuclear matrix); GO:0051707(biological_process:response to other organism); GO:0045095(cellular_component:keratin filament); GO:0097191(biological_process:extrinsic apoptotic signaling pathway); GO:0005198(molecular_function:structural molecule …	AAH11373.2(KRT8 protein, partial [Homo sapiens])	sp|P05787|K2C8_HUMAN(Keratin, type II cytoskeletal 8 OS=Homo sapiens OX=9606 GN=KRT8 PE=1 SV=7)	3856
ENSG00000090372	1791	1882	1670	2068	2263	2413	19.35	22.03	23.66	32.76	27.56	28.58	21.68	29.6333	0.692973	3.41147e-10	1.02789e-07	up	STRN4	3628	striatin 4 [Source:HGNC Symbol;Acc:HGNC:15721]	ENOG410XR31(S:Function unknown)	ENOG410XR31(Striatin, calmodulin binding protein)	K17608	STRN1_3_4		PF08232.9(Striatin:Striatin family); PF00400.29(WD40:WD domain, G-beta repeat); PF12894.4(ANAPC4_WD40:Anaphase-promoting complex subunit 4 WD40 domain)	GO:0005737(cellular_component:cytoplasm); GO:0051721(molecular_function:protein phosphatase 2A binding); GO:0000159(cellular_component:protein phosphatase type 2A complex); GO:0043197(cellular_component:dendritic spine); GO:0016020(cellular_component:membrane); GO:0043234(cellular_component:protein complex); GO:0043197(cellular_component:dendritic spine); GO:0032403(molecular_function:protein com…	BAD92240.1(Zinedin variant, partial [Homo sapiens])	sp|Q9NRL3|STRN4_HUMAN(Striatin-4 OS=Homo sapiens OX=9606 GN=STRN4 PE=1 SV=2)	29888
ENSG00000248098	3504.76	3697	3038	3821.51	5121	4767.55	69.62	77.03	78.87	106.12	115.98	102.12	75.1733	108.073	0.771882	3.57233e-10	1.05346e-07	up	BCKDHA	2103	branched chain keto acid dehydrogenase E1, alpha polypeptide [Source:HGNC Symbol;Acc:HGNC:986]	COG1071(C:Energy production and conversion)	COG1071(Dehydrogenase)	K00166	BCKDHA, bkdA1	map00280(Valine, leucine and isoleucine degradation); map00640(Propanoate metabolism)	PF00676.17(E1_dh:Dehydrogenase E1 component); PF02775.18(TPP_enzyme_C:Thiamine pyrophosphate enzyme, C-terminal TPP binding domain)	GO:0046487(biological_process:glyoxylate metabolic process); GO:0034641(biological_process:cellular nitrogen compound metabolic process); GO:0009083(biological_process:branched-chain amino acid catabolic process); GO:0003863(molecular_function:3-methyl-2-oxobutanoate dehydrogenase (2-methylpropanoyl-transferring) activity); GO:0003826(molecular_function:alpha-ketoacid dehydrogenase activity); GO:…	NP_000700.1(2-oxoisovalerate dehydrogenase subunit alpha, mitochondrial isoform 1 precursor [Homo sapiens])	sp|P12694|ODBA_HUMAN(2-oxoisovalerate dehydrogenase subunit alpha, mitochondrial OS=Homo sapiens OX=9606 GN=BCKDHA PE=1 SV=2)	593
ENSG00000156802	2607	1480	1403	760	546	657	14.01	7.78	9.21	5.48	3.21	3.71	10.3333	4.13333	-0.958078	3.73706e-10	1.07908e-07	down	ATAD2	5565	ATPase family, AAA domain containing 2 [Source:HGNC Symbol;Acc:HGNC:30123]	COG0464(O:Posttranslational modification, protein turnover, chaperones)	COG0464(Aaa atpase)				PF00004.26(AAA:ATPase family associated with various cellular activities (AAA)); PF00439.22(Bromodomain:Bromodomain); PF01695.14(IstB_IS21:IstB-like ATP binding protein); PF07724.11(AAA_2:AAA domain (Cdc48 subfamily)); PF13191.3(AAA_16:AAA ATPase domain); PF05764.10(YL1:YL1 nuclear protein)	GO:0006355(biological_process:regulation of transcription, DNA-templated); GO:0006351(biological_process:transcription, DNA-templated); GO:0016787(molecular_function:hydrolase activity); GO:0006355(biological_process:regulation of transcription, DNA-templated); GO:0005654(cellular_component:nucleoplasm); GO:0005524(molecular_function:ATP binding); GO:0005524(molecular_function:ATP binding); GO:00…	XP_001148894.2(ATPase family AAA domain-containing protein 2 isoform X1 [Pan troglodytes])	sp|Q6PL18|ATAD2_HUMAN(ATPase family AAA domain-containing protein 2 OS=Homo sapiens OX=9606 GN=ATAD2 PE=1 SV=1)	29028
ENSG00000137699	5908	5665	4662	5982	6537	6548	98.22	92.49	94.92	130.51	117.3	110.98	95.21	119.597	0.612713	3.88715e-10	1.09951e-07	up	TRIM29	3328	tripartite motif containing 29 [Source:HGNC Symbol;Acc:HGNC:17274]	ENOG410YEFV(S:Function unknown)	ENOG410YEFV(tripartite motif containing 29)	K12010	TRIM29, ATDC		PF00643.21(zf-B_box:B-box zinc finger)	GO:1900181(biological_process:negative regulation of protein localization to nucleus); GO:0005737(cellular_component:cytoplasm); GO:0045111(cellular_component:intermediate filament cytoskeleton); GO:0005737(cellular_component:cytoplasm); GO:1900181(biological_process:negative regulation of protein localization to nucleus); GO:0000122(biological_process:negative regulation of transcription from RN…	NP_036233.2(tripartite motif-containing protein 29 isoform 1 [Homo sapiens])	sp|Q14134|TRI29_HUMAN(Tripartite motif-containing protein 29 OS=Homo sapiens OX=9606 GN=TRIM29 PE=1 SV=2)	23650
ENSG00000131747	5436	3004	2875	1562	1125	1436	40.96	21.51	24.52	13.62	9.24	9.52	28.9967	10.7933	-0.93816	3.97657e-10	1.10231e-07	down	TOP2A	5758	topoisomerase (DNA) II alpha [Source:HGNC Symbol;Acc:HGNC:11989]	COG0187(S:Function unknown)	COG0187(kelch-like)	K03164	TOP2	map01524(Platinum drug resistance)	PF00521.17(DNA_topoisoIV:DNA gyrase/topoisomerase IV, subunit A); PF16898.2(TOPRIM_C:C-terminal associated domain of TOPRIM); PF00204.22(DNA_gyraseB:DNA gyrase B); PF08070.8(DTHCT:DTHCT (NUC029) region); PF02518.23(HATPase_c:Histidine kinase-, DNA gyrase B-, and HSP90-like ATPase); PF01751.19(Toprim:Toprim domain)	GO:0008022(molecular_function:protein C-terminus binding); GO:0009330(cellular_component:DNA topoisomerase complex (ATP-hydrolyzing)); GO:0005080(molecular_function:protein kinase C binding); GO:0008144(molecular_function:drug binding); GO:0030263(biological_process:apoptotic chromosome condensation); GO:0044774(biological_process:mitotic DNA integrity checkpoint); GO:0000228(cellular_component:n…	AAA61209.1(DNA topoisomerase II (EC 5.99.1.3) [Homo sapiens])	sp|P11388|TOP2A_HUMAN(DNA topoisomerase 2-alpha OS=Homo sapiens OX=9606 GN=TOP2A PE=1 SV=3)	7153
ENSG00000163428	1521.45	945.25	891.07	473.92	388.02	411.76	5.54	3.45	4.06	2.37	1.58	1.62	4.35	1.85667	-0.894717	5.28431e-10	1.40847e-07	down	LRRC58	7903	leucine rich repeat containing 58 [Source:HGNC Symbol;Acc:HGNC:26968]	COG4886(K:Transcription)	COG4886(mediator complex subunit 25)				PF13855.3(LRR_8:Leucine rich repeat); PF12799.4(LRR_4:Leucine Rich repeats (2 copies)); PF14580.3(LRR_9:Leucine-rich repeat)		AAH13757.1(LRRC58 protein, partial [Homo sapiens])	sp|Q96CX6|LRC58_HUMAN(Leucine-rich repeat-containing protein 58 OS=Homo sapiens OX=9606 GN=LRRC58 PE=1 SV=2)	116064
ENSG00000138834	789	832	618	875	1005	1033	9.16	10.13	10	13.15	11.81	12.39	9.76333	12.45	0.739593	5.25866e-10	1.40847e-07	up	MAPK8IP3	5661	mitogen-activated protein kinase 8 interacting protein 3 [Source:HGNC Symbol;Acc:HGNC:6884]	ENOG410XQ19(S:Function unknown)	ENOG410XQ19(-)	K04436	MAPK8IP3, JIP3	map04010(MAPK signaling pathway)	PF09744.6(Jnk-SapK_ap_N:JNK_SAPK-associated protein-1); PF16471.2(JIP_LZII:JNK-interacting protein leucine zipper II); PF10186.6(Atg14:Vacuolar sorting 38 and autophagy-related subunit 14); PF15035.3(Rootletin:Ciliary rootlet component, centrosome cohesion)	GO:0019894(molecular_function:kinesin binding); GO:0030159(molecular_function:receptor signaling complex scaffold activity); GO:0030425(cellular_component:dendrite); GO:0009791(biological_process:post-embryonic development); GO:0008104(biological_process:protein localization); GO:0007411(biological_process:axon guidance); GO:0007257(biological_process:activation of JUN kinase activity); GO:000170…	NP_055948.2(C-Jun-amino-terminal kinase-interacting protein 3 isoform 1 [Homo sapiens])	sp|Q9UPT6|JIP3_HUMAN(C-Jun-amino-terminal kinase-interacting protein 3 OS=Homo sapiens OX=9606 GN=MAPK8IP3 PE=1 SV=3)	23162
ENSG00000126461	2183	2075	1906	2495	2676	2510	15.42	14.92	16.28	24.28	21.1	18.82	15.54	21.4	0.684283	7.06829e-10	1.84842e-07	up	SCAF1	4306	SR-related CTD associated factor 1 [Source:HGNC Symbol;Acc:HGNC:30403]	ENOG410YF5K(A:RNA processing and modification); ENOG410YZAI(A:RNA processing and modification); ENOG4111F4U(A:RNA processing and modification)	ENOG410YF5K(SR-related CTD-associated factor 1); ENOG410YZAI(SR-related CTD-associated factor 1); ENOG4111F4U(SR-related CTD-associated factor 1)					GO:0006397(biological_process:mRNA processing); GO:0006366(biological_process:transcription from RNA polymerase II promoter); GO:0019904(molecular_function:protein domain specific binding); GO:0005634(cellular_component:nucleus); GO:0008380(biological_process:RNA splicing); GO:0006397(biological_process:mRNA processing); GO:0003723(molecular_function:RNA binding)	XP_011525496.1(splicing factor, arginine/serine-rich 19 isoform X1 [Homo sapiens])	sp|Q9H7N4|SFR19_HUMAN(Splicing factor, arginine/serine-rich 19 OS=Homo sapiens OX=9606 GN=SCAF1 PE=1 SV=3)	58506
ENSG00000173237	4669	5080	4381	5220	7007	6796	140.19	151.2	162.76	215.27	235.24	218.18	151.383	222.897	0.770789	7.72371e-10	1.94637e-07	up	C11orf86	1187	chromosome 11 open reading frame 86 [Source:HGNC Symbol;Acc:HGNC:34442]	ENOG4111AXR(S:Function unknown)	ENOG4111AXR(chromosome 11 open reading frame 86)				PF15464.3(DUF4633:Domain of unknown function (DUF4633))		EAW74575.1(hCG2016955, partial [Homo sapiens])	sp|A6NJI1|CK086_HUMAN(Uncharacterized protein C11orf86 OS=Homo sapiens OX=9606 GN=C11orf86 PE=4 SV=2)	254439
ENSG00000057608	7831	6374	4959	3130	2722	3285	106.63	86.94	83.86	58.95	41.46	48.03	92.4767	49.48	-0.630178	7.60159e-10	1.94637e-07	down	GDI2	2499	GDP dissociation inhibitor 2 [Source:HGNC Symbol;Acc:HGNC:4227]	COG5044(O:Posttranslational modification, protein turnover, chaperones)	COG5044(GDP dissociation inhibitor)	K17255	GDI1_2			GO:0043547(biological_process:positive regulation of GTPase activity); GO:0005925(cellular_component:focal adhesion); GO:0016192(biological_process:vesicle-mediated transport); GO:0051056(biological_process:regulation of small GTPase mediated signal transduction); GO:0043209(cellular_component:myelin sheath); GO:0005093(molecular_function:Rab GDP-dissociation inhibitor activity); GO:0005829(cellu…	EDL32224.1(guanosine diphosphate (GDP) dissociation inhibitor 2, isoform CRA_c, partial [Mus musculus])	sp|P50399|GDIB_RAT(Rab GDP dissociation inhibitor beta OS=Rattus norvegicus OX=10116 GN=Gdi2 PE=1 SV=2)	2665
ENSG00000178209	18049	18361	15840	20590	20800	20901	35.93	36.72	41.6	59.76	46.72	45.12	38.0833	50.5333	0.626015	8.47979e-10	1.99248e-07	up	PLEC	15249	plectin [Source:HGNC Symbol;Acc:HGNC:9069]	COG5045(J:Translation, ribosomal structure and biogenesis); COG5069(Z:Cytoskeleton)	COG5045(Ribosomal protein); COG5069(Microtubule associated monoxygenase, calponin and LIM domain containing)	K10388	PLEC		PF00681.17(Plectin:Plectin repeat); PF00307.28(CH:Calponin homology (CH) domain); PF03501.12(S10_plectin:Plectin/S10 domain)	GO:0045111(cellular_component:intermediate filament cytoskeleton); GO:0042383(cellular_component:sarcolemma); GO:0070062(cellular_component:extracellular exosome); GO:0031581(biological_process:hemidesmosome assembly); GO:0044822(molecular_function:poly(A) RNA binding); GO:0016528(cellular_component:sarcoplasm); GO:0003779(molecular_function:actin binding); GO:0008307(molecular_function:structura…	NP_958784.1(plectin isoform 1b [Homo sapiens])	sp|Q15149|PLEC_HUMAN(Plectin OS=Homo sapiens OX=9606 GN=PLEC PE=1 SV=3)	5339
ENSG00000132003	854	842	839	1006	1124	1214	6.61	6.72	8.35	11.08	9.99	10.39	7.22667	10.4867	0.742259	8.29412e-10	1.99248e-07	up	ZSWIM4	4339	zinc finger SWIM-type containing 4 [Source:HGNC Symbol;Acc:HGNC:25704]	ENOG410XPZG(S:Function unknown)	ENOG410XPZG(Chromosome 19 open reading frame 53)					GO:0046872(molecular_function:metal ion binding); GO:0008270(molecular_function:zinc ion binding); GO:0008270(molecular_function:zinc ion binding)	NP_075560.2(zinc finger SWIM domain-containing protein 4 [Homo sapiens])	sp|Q9H7M6|ZSWM4_HUMAN(Zinc finger SWIM domain-containing protein 4 OS=Homo sapiens OX=9606 GN=ZSWIM4 PE=2 SV=3)	65249
ENSG00000103335	13538.7	12843.3	11123	13619.1	14689	14906.5	157.98	151.62	156.33	227.86	208.49	201.29	155.31	212.547	0.584392	8.48171e-10	1.99248e-07	up	PIEZO1	8072	piezo type mechanosensitive ion channel component 1 [Source:HGNC Symbol;Acc:HGNC:28993]	ENOG410YVF6(S:Function unknown)	ENOG410YVF6(Piezo-type mechanosensitive ion channel component)				PF12166.5(Piezo_RRas_bdg:Piezo non-specific cation channel, R-Ras-binding domain); PF15917.2(PIEZO:Piezo)	GO:0033634(biological_process:positive regulation of cell-cell adhesion mediated by integrin); GO:0005261(molecular_function:cation channel activity); GO:0031258(cellular_component:lamellipodium membrane); GO:0005886(cellular_component:plasma membrane); GO:0005886(cellular_component:plasma membrane); GO:0006811(biological_process:ion transport); GO:0005789(cellular_component:endoplasmic reticulum…	NP_001136336.2(piezo-type mechanosensitive ion channel component 1 [Homo sapiens])	sp|Q92508|PIEZ1_HUMAN(Piezo-type mechanosensitive ion channel component 1 OS=Homo sapiens OX=9606 GN=PIEZO1 PE=1 SV=4)	9780
ENSG00000063245	2460	2482	2036.13	2567	3086	3010.67	30.37	30.37	31.11	43.44	42.53	40.04	30.6167	42.0033	0.679585	8.37012e-10	1.99248e-07	up	EPN1	16219	epsin 1 [Source:HGNC Symbol;Acc:HGNC:21604]	ENOG410XSM0(S:Function unknown)	ENOG410XSM0(-)	K12471	EPN	map04144(Endocytosis)	PF01417.17(ENTH:ENTH domain); PF07651.13(ANTH:ANTH domain); PF02809.17(UIM:Ubiquitin interaction motif)	GO:0005515(molecular_function:protein binding); GO:0005886(cellular_component:plasma membrane); GO:0005829(cellular_component:cytosol); GO:0016020(cellular_component:membrane); GO:0005737(cellular_component:cytoplasm); GO:0005634(cellular_component:nucleus); GO:0005905(cellular_component:clathrin-coated pit); GO:0005886(cellular_component:plasma membrane); GO:0008289(molecular_function:lipid bind…	NP_476477.1(epsin-1 [Rattus norvegicus])	sp|O88339|EPN1_RAT(Epsin-1 OS=Rattus norvegicus OX=10116 GN=Epn1 PE=1 SV=1)	29924
ENSG00000114346	2243	1333	1242.83	670	520	676	19.17	11.88	14.07	7.98	4.78	6.27	15.04	6.34333	-0.872662	9.58359e-10	2.21381e-07	down	ECT2	4406	epithelial cell transforming 2 [Source:HGNC Symbol;Acc:HGNC:3155]	ENOG410XRV9(T:Signal transduction mechanisms)	ENOG410XRV9(epithelial cell transforming sequence 2)	K20704	ECT2, ARHGEF31		PF00621.17(RhoGEF:RhoGEF domain); PF12738.4(PTCB-BRCT:twin BRCT domain); PF00533.23(BRCT:BRCA1 C Terminus (BRCT) domain)	GO:0005089(molecular_function:Rho guanyl-nucleotide exchange factor activity); GO:0070830(biological_process:bicellular tight junction assembly); GO:0032147(biological_process:activation of protein kinase activity); GO:0017048(molecular_function:Rho GTPase binding); GO:0004871(molecular_function:signal transducer activity); GO:0035023(biological_process:regulation of Rho protein signal transducti…	NP_060568.3(protein ECT2 isoform b [Homo sapiens])	sp|Q9H8V3|ECT2_HUMAN(Protein ECT2 OS=Homo sapiens OX=9606 GN=ECT2 PE=1 SV=4)	1894
ENSG00000024422	1800	1647	1425	1855	2046	1974	15.15	14.36	15.41	22.69	19.48	17.83	14.9733	20	0.646385	9.91743e-10	2.25337e-07	up	EHD2	3585	EH domain containing 2 [Source:HGNC Symbol;Acc:HGNC:3243]	ENOG410XYGB(S:Function unknown)	ENOG410XYGB(glioma tumor suppressor candidate region gene 1)	K12469	EHD2	map04144(Endocytosis)	PF12763.4(EF-hand_4:Cytoskeletal-regulatory complex EF hand); PF16880.2(EHD_N:N-terminal EH-domain containing protein); PF00350.20(Dynamin_N:Dynamin family); PF01926.20(MMR_HSR1:50S ribosome-binding GTPase)	GO:0055038(cellular_component:recycling endosome membrane); GO:0007596(biological_process:blood coagulation); GO:0030036(biological_process:actin cytoskeleton organization); GO:0019898(cellular_component:extrinsic component of membrane); GO:0005901(cellular_component:caveola); GO:2001137(biological_process:positive regulation of endocytic recycling); GO:0003676(molecular_function:nucleic acid bin…	XP_022440928.1(EH domain-containing protein 2 isoform X1 [Delphinapterus leucas])	sp|Q9NZN4|EHD2_HUMAN(EH domain-containing protein 2 OS=Homo sapiens OX=9606 GN=EHD2 PE=1 SV=2)	30846
ENSG00000150054	1138	737	750	383	303	347	6.54	4.24	5.48	3.29	1.96	2.15	5.42	2.46667	-0.859866	1.04619e-09	2.33875e-07	down	MPP7	5080	membrane palmitoylated protein 7 [Source:HGNC Symbol;Acc:HGNC:26542]	COG0194(J:Translation, ribosomal structure and biogenesis)	COG0194(Ribosomal protein S21)				PF00625.18(Guanylate_kin:Guanylate kinase); PF02828.13(L27:L27 domain); PF00595.21(PDZ:PDZ domain (Also known as DHR or GLGF)); PF07653.14(SH3_2:Variant SH3 domain); PF00018.25(SH3_1:SH3 domain); PF13180.3(PDZ_2:PDZ domain)	GO:0097025(cellular_component:MPP7-DLG1-LIN7 complex); GO:0009967(biological_process:positive regulation of signal transduction); GO:0031334(biological_process:positive regulation of protein complex assembly); GO:0035591(molecular_function:signaling adaptor activity); GO:0005515(molecular_function:protein binding); GO:0030054(cellular_component:cell junction); GO:0009967(biological_process:positi…	NP_775767.2(MAGUK p55 subfamily member 7 [Homo sapiens])	sp|Q5T2T1|MPP7_HUMAN(MAGUK p55 subfamily member 7 OS=Homo sapiens OX=9606 GN=MPP7 PE=1 SV=1)	143098
ENSG00000104812	2419	2296	1929	2410	2746	2753	22.98	20.04	21.94	30.44	28.45	26.83	21.6533	28.5733	0.627567	1.07931e-09	2.37449e-07	up	GYS1	3574	glycogen synthase 1 [Source:HGNC Symbol;Acc:HGNC:4706]	COG0438(P:Inorganic ion transport and metabolism)	COG0438(Stores iron in a soluble, non-toxic, readily available form. Important for iron homeostasis (By similarity))	K00693	GYS	map00500(Starch and sucrose metabolism); map04151(PI3K-Akt signaling pathway); map04152(AMPK signaling pathway); map04910(Insulin signaling pathway); map04922(Glucagon signaling pathway); map04931(Insulin resistance)	PF05693.10(Glycogen_syn:Glycogen synthase); PF13439.3(Glyco_transf_4:Glycosyltransferase Family 4); PF08323.8(Glyco_transf_5:Starch synthase catalytic domain); PF00534.17(Glycos_transf_1:Glycosyl transferases group 1); PF13579.3(Glyco_trans_4_4:Glycosyl transferase 4-like domain); PF13692.3(Glyco_trans_1_4:Glycosyl transferases group 1)	GO:0007507(biological_process:heart development); GO:0004373(molecular_function:glycogen (starch) synthase activity); GO:0016234(cellular_component:inclusion body); GO:0005737(cellular_component:cytoplasm); GO:0007507(biological_process:heart development); GO:0005978(biological_process:glycogen biosynthetic process); GO:0005978(biological_process:glycogen biosynthetic process); GO:0005977(biologi…	NP_002094.2(glycogen [starch] synthase, muscle isoform 1 [Homo sapiens])	sp|P13807|GYS1_HUMAN(Glycogen [starch] synthase, muscle OS=Homo sapiens OX=9606 GN=GYS1 PE=1 SV=2)	2997
ENSG00000141522	10456	11053	8883	11188	13463	13002.2	187.69	200.95	213.98	285.63	279.39	257.14	200.873	274.053	0.675335	1.17055e-09	2.5338e-07	up	ARHGDIA	1906	Rho GDP dissociation inhibitor alpha [Source:HGNC Symbol;Acc:HGNC:678]	ENOG4111K44(O:Posttranslational modification, protein turnover, chaperones)	ENOG4111K44(Rho GDP dissociation inhibitor (GDI))	K12462	ARHGDI, RHOGDI	map04722(Neurotrophin signaling pathway); map04962(Vasopressin-regulated water reabsorption)	PF02115.14(Rho_GDI:RHO protein GDP dissociation inhibitor)	GO:2000249(biological_process:regulation of actin cytoskeleton reorganization); GO:0006928(biological_process:movement of cell or subcellular component); GO:0005515(molecular_function:protein binding); GO:0043547(biological_process:positive regulation of GTPase activity); GO:0050790(biological_process:regulation of catalytic activity); GO:0005737(cellular_component:cytoplasm); GO:0005737(cellular…	XP_003931694.2(PREDICTED: rho GDP-dissociation inhibitor 1 isoform X1 [Saimiri boliviensis boliviensis])	sp|Q4R4J0|GDIR1_MACFA(Rho GDP-dissociation inhibitor 1 OS=Macaca fascicularis OX=9541 GN=ARHGDIA PE=2 SV=1)	396
ENSG00000118193	579	323	359	148	133.08	143	2.35	1.31	1.82	0.81	0.61	0.61	1.82667	0.676667	-1.02246	1.18829e-09	2.5338e-07	down	KIF14	7274	kinesin family member 14 [Source:HGNC Symbol;Acc:HGNC:19181]	COG5059(Z:Cytoskeleton)	COG5059(Kinesin family member)	K17915	KIF14		PF00225.20(Kinesin:Kinesin motor domain); PF16796.2(Microtub_bd:Microtubule binding); PF16183.2(Kinesin_assoc:Kinesin-associated); PF00498.23(FHA:FHA domain)	GO:0034446(biological_process:substrate adhesion-dependent cell spreading); GO:0007018(biological_process:microtubule-based movement); GO:0030155(biological_process:regulation of cell adhesion); GO:0021772(biological_process:olfactory bulb development); GO:0032147(biological_process:activation of protein kinase activity); GO:0007019(biological_process:microtubule depolymerization); GO:0021766(bio…	NP_055690.1(kinesin-like protein KIF14 isoform 1 [Homo sapiens])	sp|Q15058|KIF14_HUMAN(Kinesin-like protein KIF14 OS=Homo sapiens OX=9606 GN=KIF14 PE=1 SV=1)	9928
ENSG00000104885	1131.78	1000.91	897.43	1181.32	1153.04	1255.82	4.94	4.31	5.22	6.85	5.53	5.48	4.82333	5.95333	0.620484	1.33965e-09	2.81327e-07	up	DOT1L	7436	DOT1 like histone lysine methyltransferase [Source:HGNC Symbol;Acc:HGNC:24948]	ENOG410XSYC(B:Chromatin structure and dynamics)	ENOG410XSYC(Histone methyltransferase that specifically methylates histone H3 to form H3K79me. This methylation is required for telomere silencing and for the pachytene checkpoint during the meiotic cell cycle by allowing the recruitment of RAD9 to double strand breaks. Nucleosomes are preferred as substrate compared to free histones (By similarity))	K11427	DOT1L, DOT1	map00310(Lysine degradation); map05202(Transcriptional misregulation in cancer)	PF08123.10(DOT1:Histone methylation protein DOT1)	GO:0034729(biological_process:histone H3-K79 methylation); GO:0042054(molecular_function:histone methyltransferase activity); GO:0005515(molecular_function:protein binding); GO:0016569(biological_process:covalent chromatin modification); GO:0003677(molecular_function:DNA binding); GO:0032259(biological_process:methylation); GO:0016740(molecular_function:transferase activity); GO:0008168(molecular…	NP_115871.1(histone-lysine N-methyltransferase, H3 lysine-79 specific [Homo sapiens])	sp|Q8TEK3|DOT1L_HUMAN(Histone-lysine N-methyltransferase, H3 lysine-79 specific OS=Homo sapiens OX=9606 GN=DOT1L PE=1 SV=2)	84444
ENSG00000116489	4859.99	3414.94	2897.99	1710.87	1479.96	1855.85	50.45	34.86	36.82	24	16.71	20.66	40.71	20.4567	-0.694846	1.41964e-09	2.93674e-07	down	CAPZA1	3020	capping actin protein of muscle Z-line alpha subunit 1 [Source:HGNC Symbol;Acc:HGNC:1488]	ENOG410ZAWX(O:Posttranslational modification, protein turnover, chaperones)	ENOG410ZAWX(capping protein (actin filament) muscle Z-line, alpha)	K10364	CAPZA	map04144(Endocytosis)	PF01267.14(F-actin_cap_A:F-actin capping protein alpha subunit)	GO:0008290(cellular_component:F-actin capping protein complex); GO:0070062(cellular_component:extracellular exosome); GO:0045087(biological_process:innate immune response); GO:0007596(biological_process:blood coagulation); GO:0005515(molecular_function:protein binding); GO:0008290(cellular_component:F-actin capping protein complex); GO:0051693(biological_process:actin filament capping); GO:005101…	XP_004853789.1(F-actin-capping protein subunit alpha-1 isoform X1 [Heterocephalus glaber])	sp|P52907|CAZA1_HUMAN(F-actin-capping protein subunit alpha-1 OS=Homo sapiens OX=9606 GN=CAPZA1 PE=1 SV=3)	829
ENSG00000178531	1412	1435	1419	2047	1898	1807	38.84	39.17	48.34	77.35	58.38	53.19	42.1167	62.9733	0.772435	1.59419e-09	3.24934e-07	up	CTXN1	1274	cortexin 1 [Source:HGNC Symbol;Acc:HGNC:31108]	ENOG41129SJ(U:Intracellular trafficking, secretion, and vesicular transport)	ENOG41129SJ(cortexin 1)				PF11057.5(Cortexin:Cortexin of kidney)	GO:0016021(cellular_component:integral component of membrane); GO:0016020(cellular_component:membrane); GO:0031224(cellular_component:intrinsic component of membrane)	EAW68956.1(cortexin 1, partial [Homo sapiens])	sp|P60606|CTXN1_HUMAN(Cortexin-1 OS=Homo sapiens OX=9606 GN=CTXN1 PE=3 SV=1)	404217
ENSG00000067225	113702	115067	92947	117875	145455	133258	1808.9	1809.46	1829.8	2539.61	2511.97	2252.37	1816.05	2434.65	0.672093	1.96368e-09	3.94443e-07	up	PKM	3016	pyruvate kinase, muscle [Source:HGNC Symbol;Acc:HGNC:9021]	COG0469(G:Carbohydrate transport and metabolism)	COG0469(Pyruvate kinase)	K00873	PK, pyk	map00010(Glycolysis / Gluconeogenesis); map00230(Purine metabolism); map00620(Pyruvate metabolism); map04922(Glucagon signaling pathway); map04930(Type II diabetes mellitus); map05203(Viral carcinogenesis); map05230(Central carbon metabolism in cancer)		GO:0014870(biological_process:response to muscle inactivity); GO:0031012(cellular_component:extracellular matrix); GO:0061621(biological_process:canonical glycolysis); GO:0043403(biological_process:skeletal muscle tissue regeneration); GO:0005929(cellular_component:cilium); GO:0032868(biological_process:response to insulin); GO:0001666(biological_process:response to hypoxia); GO:0030955(molecular…	AAH35198.1(Pyruvate kinase, muscle [Homo sapiens])	sp|P14618|KPYM_HUMAN(Pyruvate kinase PKM OS=Homo sapiens OX=9606 GN=PKM PE=1 SV=4)	5315
ENSG00000165732	8176	5387	4595	2817	2207	2602	51.11	33.7	35.87	24.21	15.45	17.52	40.2267	19.06	-0.774388	2.03902e-09	4.03726e-07	down	DDX21	4829	DExD-box helicase 21 [Source:HGNC Symbol;Acc:HGNC:2744]	COG0513(L:Replication, recombination and repair)	COG0513(purine NTP-dependent helicase activity)	K16911	DDX21		PF00270.26(DEAD:DEAD/DEAH box helicase); PF08152.9(GUCT:GUCT (NUC152) domain); PF00271.28(Helicase_C:Helicase conserved C-terminal domain); PF04851.12(ResIII:Type III restriction enzyme, res subunit); PF13604.3(AAA_30:AAA domain); PF14617.3(CMS1:U3-containing 90S pre-ribosomal complex subunit); PF16203.2(ERCC3_RAD25_C:ERCC3/RAD25/XPB C-terminal helicase)	GO:0010501(biological_process:RNA secondary structure unwinding); GO:0005730(cellular_component:nucleolus); GO:0043330(biological_process:response to exogenous dsRNA); GO:0009615(biological_process:response to virus); GO:0044822(molecular_function:poly(A) RNA binding); GO:0016020(cellular_component:membrane); GO:0004004(molecular_function:ATP-dependent RNA helicase activity); GO:0019843(molecular…	NP_004719.2(nucleolar RNA helicase 2 isoform 1 [Homo sapiens])	sp|Q9NR30|DDX21_HUMAN(Nucleolar RNA helicase 2 OS=Homo sapiens OX=9606 GN=DDX21 PE=1 SV=5)	9188
ENSG00000171490	4899	4006	3185	2013	1596	2058	90.09	71.62	65.29	45.9	30.17	37.77	75.6667	37.9467	-0.652896	2.1268e-09	4.15176e-07	down	RSL1D1	5483	ribosomal L1 domain containing 1 [Source:HGNC Symbol;Acc:HGNC:24534]	ENOG4111W39(S:Function unknown)	ENOG4111W39(Ribosomal L1 domain containing 1)	K14775	UTP30, RSL1D1		PF00687.18(Ribosomal_L1:Ribosomal protein L1p/L10e family)	GO:0005730(cellular_component:nucleolus); GO:2000772(biological_process:regulation of cellular senescence); GO:0044822(molecular_function:poly(A) RNA binding); GO:0016020(cellular_component:membrane); GO:0030686(cellular_component:90S preribosome); GO:0005730(cellular_component:nucleolus); GO:0048027(molecular_function:mRNA 5'-UTR binding); GO:0003730(molecular_function:mRNA 3'-UTR binding); GO:0…	AAH19069.2(RSL1D1 protein, partial [Homo sapiens])	sp|Q5RCE6|RL1D1_PONAB(Ribosomal L1 domain-containing protein 1 OS=Pongo abelii OX=9601 GN=RSL1D1 PE=2 SV=2)	26156
ENSG00000149925	59529	63814	50181.5	64230	81765	74491	1978.25	2076.89	2013.17	2811.49	2940.75	2555.11	2022.77	2769.12	0.707518	2.19519e-09	4.22575e-07	up	ALDOA	2534	aldolase, fructose-bisphosphate A [Source:HGNC Symbol;Acc:HGNC:414]	COG3588(G:Carbohydrate transport and metabolism)	COG3588(fructose-bisphosphate aldolase)	K01623	ALDO	map00010(Glycolysis / Gluconeogenesis); map00030(Pentose phosphate pathway); map00051(Fructose and mannose metabolism); map04066(HIF-1 signaling pathway)		GO:0015629(cellular_component:actin cytoskeleton); GO:0051289(biological_process:protein homotetramerization); GO:0046716(biological_process:muscle cell cellular homeostasis); GO:0006941(biological_process:striated muscle contraction); GO:0061621(biological_process:canonical glycolysis); GO:0006096(biological_process:glycolytic process); GO:0006094(biological_process:gluconeogenesis); GO:0031430(…	XP_021788040.1(fructose-bisphosphate aldolase A [Papio anubis])	sp|P04075|ALDOA_HUMAN(Fructose-bisphosphate aldolase A OS=Homo sapiens OX=9606 GN=ALDOA PE=1 SV=2)	226
ENSG00000204673	2554	2652.37	2310.35	2898	3000	3128.41	43.14	44.66	48.8	68.48	57.93	57.01	45.5333	61.14	0.630511	2.51973e-09	4.78404e-07	up	AKT1S1	3640	AKT1 substrate 1 [Source:HGNC Symbol;Acc:HGNC:28426]	ENOG41121RI(S:Function unknown)	ENOG41121RI(AKT1 substrate 1 (Proline-rich))	K16184	AKT1S1, PRAS40	map04140(Autophagy - animal); map04150(mTOR signaling pathway); map04152(AMPK signaling pathway); map04211(Longevity regulating pathway); map04213(Longevity regulating pathway - multiple species)	PF15798.2(PRAS:Proline-rich AKT1 substrate 1)	GO:0005654(cellular_component:nucleoplasm); GO:0045792(biological_process:negative regulation of cell size); GO:0031931(cellular_component:TORC1 complex); GO:1900034(biological_process:regulation of cellular response to heat); GO:0005829(cellular_component:cytosol); GO:0050794(biological_process:regulation of cellular process); GO:0043523(biological_process:regulation of neuron apoptotic process)…	XP_004015431.1(PREDICTED: proline-rich AKT1 substrate 1 isoform X2 [Ovis aries])	sp|Q96B36|AKTS1_HUMAN(Proline-rich AKT1 substrate 1 OS=Homo sapiens OX=9606 GN=AKT1S1 PE=1 SV=1)	84335
ENSG00000108424	8661.86	6275.94	5426.42	3377.46	2600.11	3175.36	56.2	40.1	43.27	31.94	19.35	20.77	46.5233	24.02	-0.69947	2.80808e-09	5.25947e-07	down	KPNB1	6139	karyopherin subunit beta 1 [Source:HGNC Symbol;Acc:HGNC:6400]	COG5215(U:Intracellular trafficking, secretion, and vesicular transport)	COG5215(Importin)	K14293	KPNB1, IPO1	map03013(RNA transport)	PF02985.19(HEAT:HEAT repeat); PF13513.3(HEAT_EZ:HEAT-like repeat); PF03810.16(IBN_N:Importin-beta N-terminal domain); PF00514.20(Arm:Armadillo/beta-catenin-like repeat); PF13646.3(HEAT_2:HEAT repeats); PF12717.4(Cnd1:non-SMC mitotic condensation complex subunit 1)	GO:0006610(biological_process:ribosomal protein import into nucleus); GO:0090307(biological_process:mitotic spindle assembly); GO:0008270(molecular_function:zinc ion binding); GO:0071782(cellular_component:endoplasmic reticulum tubular network); GO:0034399(cellular_component:nuclear periphery); GO:0040001(biological_process:establishment of mitotic spindle localization); GO:0030953(biological_pro…	XP_012621422.2(importin subunit beta-1 [Microcebus murinus])	sp|Q14974|IMB1_HUMAN(Importin subunit beta-1 OS=Homo sapiens OX=9606 GN=KPNB1 PE=1 SV=2)	3837
ENSG00000182378	4244	3954	3607	4124	5011	5069	40.35	35.7	42.12	52.41	50.92	49.91	39.39	51.08	0.634842	2.88382e-09	5.27841e-07	up	PLCXD1	5507	phosphatidylinositol specific phospholipase C X domain containing 1 [Source:HGNC Symbol;Acc:HGNC:23148]	ENOG410Z30Q(O:Posttranslational modification, protein turnover, chaperones)	ENOG410Z30Q(Phosphatidylinositol-specific phospholipase C X domain containing)				PF00388.16(PI-PLC-X:Phosphatidylinositol-specific phospholipase C, X domain)	GO:0006629(biological_process:lipid metabolic process); GO:0006629(biological_process:lipid metabolic process); GO:0005737(cellular_component:cytoplasm); GO:0008081(molecular_function:phosphoric diester hydrolase activity); GO:0008081(molecular_function:phosphoric diester hydrolase activity)	XP_024097344.1(PI-PLC X domain-containing protein 1 isoform X1 [Pongo abelii])	sp|Q9NUJ7|PLCX1_HUMAN(PI-PLC X domain-containing protein 1 OS=Homo sapiens OX=9606 GN=PLCXD1 PE=2 SV=1)	55344
ENSG00000079313	946.78	843.79	833.76	1115.24	952.91	1193.09	8.54	6.95	8.86	13.28	12.44	12.05	8.11667	12.59	0.670156	2.89437e-09	5.27841e-07	up	REXO1	4591	RNA exonuclease 1 homolog [Source:HGNC Symbol;Acc:HGNC:24616]	COG0847(L:Replication, recombination and repair); ENOG410XZPH(S:Function unknown)	COG0847(DNA polymerase iii); ENOG410XZPH(REX1, RNA exonuclease 1 homolog (S. cerevisiae))	K14570	REX1, REXO1, RNH70	map03008(Ribosome biogenesis in eukaryotes)	PF15870.2(EloA-BP1:ElonginA binding-protein 1)	GO:0090305(biological_process:nucleic acid phosphodiester bond hydrolysis); GO:0004527(molecular_function:exonuclease activity); GO:0005634(cellular_component:nucleus); GO:0003676(molecular_function:nucleic acid binding); GO:0016604(cellular_component:nuclear body); GO:0090305(biological_process:nucleic acid phosphodiester bond hydrolysis); GO:0016787(molecular_function:hydrolase activity); GO:00…	NP_065746.3(RNA exonuclease 1 homolog [Homo sapiens])	sp|Q8N1G1|REXO1_HUMAN(RNA exonuclease 1 homolog OS=Homo sapiens OX=9606 GN=REXO1 PE=1 SV=3)	57455
ENSG00000032444	2924	3027	2723	3184	3840	3843	46.97	46.82	50.6	66.18	65.03	63.18	48.13	64.7967	0.680927	3.02742e-09	5.44936e-07	up	PNPLA6	4617	patatin like phospholipase domain containing 6 [Source:HGNC Symbol;Acc:HGNC:16268]	COG0664(T:Signal transduction mechanisms)	COG0664(transcriptional regulator, crp fnr family)	K14676	NTE, NRE	map00564(Glycerophospholipid metabolism)	PF00027.26(cNMP_binding:Cyclic nucleotide-binding domain); PF01734.19(Patatin:Patatin-like phospholipase)	GO:0009887(biological_process:animal organ morphogenesis); GO:0016021(cellular_component:integral component of membrane); GO:0005789(cellular_component:endoplasmic reticulum membrane); GO:0046475(biological_process:glycerophospholipid catabolic process); GO:0006629(biological_process:lipid metabolic process); GO:0016042(biological_process:lipid catabolic process); GO:0008152(biological_process:me…	NP_006693.3(neuropathy target esterase isoform b [Homo sapiens])	sp|Q8IY17|PLPL6_HUMAN(Neuropathy target esterase OS=Homo sapiens OX=9606 GN=PNPLA6 PE=1 SV=2)	10908
ENSG00000185236	1797	1764	1615.83	1932.98	2096.93	2193.98	34.3	33.13	39.05	50.6	44.95	44.67	35.4933	46.74	0.63107	3.07782e-09	5.46905e-07	up	RAB11B	1751	RAB11B, member RAS oncogene family [Source:HGNC Symbol;Acc:HGNC:9761]	COG1100(S:Function unknown)	COG1100(GTP-binding Protein)	K07905	RAB11B	map04144(Endocytosis); map04152(AMPK signaling pathway); map04962(Vasopressin-regulated water reabsorption)	PF00071.19(Ras:Ras family); PF08477.10(Roc:Ras of Complex, Roc, domain of DAPkinase); PF00025.18(Arf:ADP-ribosylation factor family); PF01926.20(MMR_HSR1:50S ribosome-binding GTPase); PF13401.3(AAA_22:AAA domain); PF03193.13(DUF258:Protein of unknown function, DUF258); PF00009.24(GTP_EFTU:Elongation factor Tu GTP binding domain)	GO:0055038(cellular_component:recycling endosome membrane); GO:0035773(biological_process:insulin secretion involved in cellular response to glucose stimulus); GO:1990126(biological_process:retrograde transport, endosome to plasma membrane); GO:0016235(cellular_component:aggresome); GO:0005739(cellular_component:mitochondrion); GO:2001135(biological_process:regulation of endocytic recycling); GO:…	XP_003793707.1(ras-related protein Rab-11B [Otolemur garnettii])	sp|Q3MHP2|RB11B_BOVIN(Ras-related protein Rab-11B OS=Bos taurus OX=9913 GN=RAB11B PE=2 SV=3)	9230
ENSG00000105556	496	453	347	528	573	574	8.32	7.53	6.72	11.33	9.42	9.52	7.52333	10.09	0.734061	3.24333e-09	5.54971e-07	up	MIER2	6884	MIER family member 2 [Source:HGNC Symbol;Acc:HGNC:29210]	ENOG410Y9DJ(I:Lipid transport and metabolism)	ENOG410Y9DJ(PHOsphatase)				PF01448.21(ELM2:ELM2 domain); PF00249.28(Myb_DNA-binding:Myb-like DNA-binding domain)	GO:0006355(biological_process:regulation of transcription, DNA-templated); GO:0005634(cellular_component:nucleus); GO:0006355(biological_process:regulation of transcription, DNA-templated); GO:0006351(biological_process:transcription, DNA-templated); GO:0003677(molecular_function:DNA binding); GO:0005634(cellular_component:nucleus); GO:0003677(molecular_function:DNA binding)	NP_060020.1(mesoderm induction early response protein 2 isoform 1 [Homo sapiens])	sp|Q8N344|MIER2_HUMAN(Mesoderm induction early response protein 2 OS=Homo sapiens OX=9606 GN=MIER2 PE=1 SV=2)	54531
ENSG00000184922	2492.63	2400.34	2177.96	2580.06	2644.21	2959.05	29.63	26.61	33.24	40.38	34.83	38.09	29.8267	37.7667	0.581935	3.17636e-09	5.54971e-07	up	FMNL1	4919	formin like 1 [Source:HGNC Symbol;Acc:HGNC:1212]	ENOG410Y3DT(S:Function unknown); ENOG410YG3D(S:Function unknown)	ENOG410Y3DT(formin-like); ENOG410YG3D(Drf_FH3)					GO:0003779(molecular_function:actin binding); GO:0008360(biological_process:regulation of cell shape); GO:0017048(molecular_function:Rho GTPase binding); GO:0030036(biological_process:actin cytoskeleton organization)	XP_010381934.1(PREDICTED: formin-like protein 1 [Rhinopithecus roxellana])	sp|O95466|FMNL1_HUMAN(Formin-like protein 1 OS=Homo sapiens OX=9606 GN=FMNL1 PE=1 SV=3)	752
ENSG00000142459	1345	1456	1353	1561	1886	2029	10.78	12.2	16.25	17.53	17.2	17.69	13.0767	17.4733	0.736097	3.23387e-09	5.54971e-07	up	EVI5L	3855	ecotropic viral integration site 5 like [Source:HGNC Symbol;Acc:HGNC:30464]	ENOG410YWJY(J:Translation, ribosomal structure and biogenesis)	ENOG410YWJY(Exosome complex)	K20242	EVI5		PF00566.15(RabGAP-TBC:Rab-GTPase-TBC domain)	GO:0031338(biological_process:regulation of vesicle fusion); GO:0005096(molecular_function:GTPase activator activity); GO:0006886(biological_process:intracellular protein transport); GO:0090630(biological_process:activation of GTPase activity); GO:0017137(molecular_function:Rab GTPase binding); GO:0005622(cellular_component:intracellular); GO:0005515(molecular_function:protein binding); GO:000509…	XP_017735435.1(PREDICTED: EVI5-like protein isoform X2 [Rhinopithecus bieti])	sp|Q96CN4|EVI5L_HUMAN(EVI5-like protein OS=Homo sapiens OX=9606 GN=EVI5L PE=1 SV=1)	115704
ENSG00000108055	1608	891	835	453	333	426	11.61	6.44	7.53	4.5	2.69	3.31	8.52667	3.5	-0.930585	3.60946e-09	6.02737e-07	down	SMC3	4114	structural maintenance of chromosomes 3 [Source:HGNC Symbol;Acc:HGNC:2468]	COG1196(J:Translation, ribosomal structure and biogenesis)	COG1196(ribosomal large subunit biogenesis)	K06669	SMC3, CSPG6	map04110(Cell cycle); map04114(Oocyte meiosis)	PF02463.16(SMC_N:RecF/RecN/SMC N terminal domain); PF06470.10(SMC_hinge:SMC proteins Flexible Hinge Domain); PF13175.3(AAA_15:AAA ATPase domain); PF13304.3(AAA_21:AAA domain, putative AbiEii toxin, Type IV TA system); PF13476.3(AAA_23:AAA domain)	GO:0000785(cellular_component:chromatin); GO:0007165(biological_process:signal transduction); GO:0007064(biological_process:mitotic sister chromatid cohesion); GO:0051301(biological_process:cell division); GO:0005737(cellular_component:cytoplasm); GO:0007126(biological_process:meiotic nuclear division); GO:0045502(molecular_function:dynein binding); GO:0006281(biological_process:DNA repair); GO:0…	CAD59554.1(TPA: SMC3 protein [Bos taurus])	sp|Q9UQE7|SMC3_HUMAN(Structural maintenance of chromosomes protein 3 OS=Homo sapiens OX=9606 GN=SMC3 PE=1 SV=2)	9126
ENSG00000159363	816	811	691	868	979	1024	10.99	10.75	10.56	15.26	13.83	14.52	10.7667	14.5367	0.671135	3.60726e-09	6.02737e-07	up	ATP13A2	3981	ATPase 13A2 [Source:HGNC Symbol;Acc:HGNC:30213]	ENOG410XRCA(U:Intracellular trafficking, secretion, and vesicular transport)	ENOG410XRCA(ATPase (type)	K13526	ATP13A2		PF00122.17(E1-E2_ATPase:E1-E2 ATPase); PF12409.5(P5-ATPase:P5-type ATPase cation transporter); PF00702.23(Hydrolase:haloacid dehalogenase-like hydrolase); PF13246.3(Cation_ATPase:Cation transport ATPase (P-type))	GO:1904714(biological_process:regulation of chaperone-mediated autophagy); GO:0033157(biological_process:regulation of intracellular protein transport); GO:0012506(cellular_component:vesicle membrane); GO:0006812(biological_process:cation transport); GO:0005515(molecular_function:protein binding); GO:0005765(cellular_component:lysosomal membrane); GO:0005765(cellular_component:lysosomal membrane)…	NP_001135445.1(cation-transporting ATPase 13A2 isoform 2 [Homo sapiens])	sp|Q9NQ11|AT132_HUMAN(Cation-transporting ATPase 13A2 OS=Homo sapiens OX=9606 GN=ATP13A2 PE=1 SV=2)	23400
ENSG00000099822	930	915	863	1197	1145	1124	8.22	8.09	9.52	14.56	11.34	10.7	8.61	12.2	0.710775	3.99159e-09	6.49314e-07	up	HCN2	3408	hyperpolarization activated cyclic nucleotide gated potassium channel 2 [Source:HGNC Symbol;Acc:HGNC:4846]	ENOG410XPSE(U:Intracellular trafficking, secretion, and vesicular transport)	ENOG410XPSE(Potassium voltage-gated channel, subfamily H (Eag-related), member)	K04955	HCN2	map04024(cAMP signaling pathway)	PF00520.28(Ion_trans:Ion transport protein); PF08412.7(Ion_trans_N:Ion transport protein N-terminal); PF00027.26(cNMP_binding:Cyclic nucleotide-binding domain)	GO:0030552(molecular_function:cAMP binding); GO:0005222(molecular_function:intracellular cAMP activated cation channel activity); GO:0071805(biological_process:potassium ion transmembrane transport); GO:0042391(biological_process:regulation of membrane potential); GO:0006814(biological_process:sodium ion transport); GO:0005886(cellular_component:plasma membrane); GO:0005886(cellular_component:pla…	AAC28444.2(hyperpolarization-activated, cyclic nucleotide-gated channel 2 [Homo sapiens])	sp|Q9UL51|HCN2_HUMAN(Potassium/sodium hyperpolarization-activated cyclic nucleotide-gated channel 2 OS=Homo sapiens OX=9606 GN=HCN2 PE=1 SV=3)	610
ENSG00000090060	2243	1511	1305	753	675	771	19.36	14.83	17.91	14.13	11.26	9.54	17.3667	11.6433	-0.735355	4.02893e-09	6.49314e-07	down	PAPOLA	4519	poly(A) polymerase alpha [Source:HGNC Symbol;Acc:HGNC:14981]	COG5186(A:RNA processing and modification)	COG5186(polyA polymerase)	K14376	PAP	map03015(mRNA surveillance pathway)	PF04928.14(PAP_central:Poly(A) polymerase central domain); PF04926.12(PAP_RNA-bind:Poly(A) polymerase predicted RNA binding domain); PF01909.20(NTP_transf_2:Nucleotidyltransferase domain)	GO:0000398(biological_process:mRNA splicing, via spliceosome); GO:0005737(cellular_component:cytoplasm); GO:0031440(biological_process:regulation of mRNA 3'-end processing); GO:0005634(cellular_component:nucleus); GO:0000287(molecular_function:magnesium ion binding); GO:0004652(molecular_function:polynucleotide adenylyltransferase activity); GO:0031123(biological_process:RNA 3'-end processing); G…	BAG63716.1(unnamed protein product [Homo sapiens])	sp|P51003|PAPOA_HUMAN(Poly(A) polymerase alpha OS=Homo sapiens OX=9606 GN=PAPOLA PE=1 SV=4)	10914
ENSG00000100345	11683	10223	9094	11443	11424	11719	46.14	40.35	46.04	62.81	52.03	51.89	44.1767	55.5767	0.544637	3.98327e-09	6.49314e-07	up	MYH9	7501	myosin heavy chain 9 [Source:HGNC Symbol;Acc:HGNC:7579]	COG5022(Z:Cytoskeleton)	COG5022(Apolipoprotein L)	K10352	MYH	map04530(Tight junction); map04810(Regulation of actin cytoskeleton); map05132(Salmonella infection)	PF01576.16(Myosin_tail_1:Myosin tail); PF00063.18(Myosin_head:Myosin head (motor domain)); PF02736.16(Myosin_N:Myosin N-terminal SH3-like domain); PF00612.24(IQ:IQ calmodulin-binding motif); PF16516.2(CC2-LZ:Leucine zipper of domain CC2 of NEMO, NF-kappa-B essential modulator)	GO:0008360(biological_process:regulation of cell shape); GO:0031032(biological_process:actomyosin structure organization); GO:0032796(biological_process:uropod organization); GO:0003779(molecular_function:actin binding); GO:0030220(biological_process:platelet formation); GO:0031594(cellular_component:neuromuscular junction); GO:0050900(biological_process:leukocyte migration); GO:0005903(cellular_…	NP_002464.1(myosin-9 [Homo sapiens])	sp|P35579|MYH9_HUMAN(Myosin-9 OS=Homo sapiens OX=9606 GN=MYH9 PE=1 SV=4)	4627
ENSG00000052802	964	671	610	320	260	357	13.69	9.8	10.63	6.17	4.32	5.61	11.3733	5.36667	-0.792382	4.3838e-09	6.75105e-07	down	MSMO1	2269	methylsterol monooxygenase 1 [Source:HGNC Symbol;Acc:HGNC:10545]	COG3000(I:Lipid transport and metabolism)	COG3000(fatty acid hydroxylase)	K07750	MESO1, ERG25	map00100(Steroid biosynthesis)	PF04116.10(FA_hydroxylase:Fatty acid hydroxylase superfamily)	GO:0006633(biological_process:fatty acid biosynthetic process); GO:0016126(biological_process:sterol biosynthetic process); GO:0000254(molecular_function:C-4 methylsterol oxidase activity); GO:0016021(cellular_component:integral component of membrane); GO:0005506(molecular_function:iron ion binding); GO:0006629(biological_process:lipid metabolic process); GO:0005789(cellular_component:endoplasmic…	NP_006736.1(methylsterol monooxygenase 1 isoform 1 [Homo sapiens])	sp|Q15800|MSMO1_HUMAN(Methylsterol monooxygenase 1 OS=Homo sapiens OX=9606 GN=MSMO1 PE=1 SV=1)	6307
ENSG00000099624	5462	6229	5410	6790	7645	7402.01	343.19	398.11	362.99	506.57	489.43	438.77	368.097	478.257	0.702699	4.26771e-09	6.75105e-07	up	ATP5D	1587	ATP synthase, H+ transporting, mitochondrial F1 complex, delta subunit [Source:HGNC Symbol;Acc:HGNC:837]	COG0355(C:Energy production and conversion); ENOG4110Q7A(S:Function unknown)	COG0355(Produces ATP from ADP in the presence of a proton gradient across the membrane (By similarity)); ENOG4110Q7A(-)	K02134	ATPeF1D, ATP5D, ATP16	map00190(Oxidative phosphorylation); map05010(Alzheimer disease); map05012(Parkinson disease); map05016(Huntington disease)		GO:0045261(cellular_component:proton-transporting ATP synthase complex, catalytic core F(1)); GO:0015986(biological_process:ATP synthesis coupled proton transport); GO:0043531(molecular_function:ADP binding); GO:0046933(molecular_function:proton-transporting ATP synthase activity, rotational mechanism); GO:0000275(cellular_component:mitochondrial proton-transporting ATP synthase complex, catalyti…	XP_008964616.1(PREDICTED: ATP synthase subunit delta, mitochondrial, partial [Pan paniscus])	sp|P30049|ATPD_HUMAN(ATP synthase subunit delta, mitochondrial OS=Homo sapiens OX=9606 GN=ATP5F1D PE=1 SV=2)	513
ENSG00000105520	1184	1080	965	1182	1450	1384	14.76	13.38	14.41	21.01	19.79	18.52	14.1833	19.7733	0.680028	4.35133e-09	6.75105e-07	up	PLPPR2	2727	phospholipid phosphatase related 2 [Source:HGNC Symbol;Acc:HGNC:29566]	COG0671(S:Function unknown)	COG0671(coiled-coil domain containing 159)	K19581	LPPR1_2_5		PF01569.18(PAP2:PAP2 superfamily)	GO:0016787(molecular_function:hydrolase activity); GO:0016021(cellular_component:integral component of membrane); GO:0016020(cellular_component:membrane); GO:0005887(cellular_component:integral component of plasma membrane); GO:0007165(biological_process:signal transduction); GO:0008195(molecular_function:phosphatidate phosphatase activity); GO:0042577(molecular_function:lipid phosphatase activit…	XP_007168994.1(PREDICTED: lipid phosphate phosphatase-related protein type 2-like isoform X5 [Balaenoptera acutorostrata scammoni])	sp|Q96GM1|PLPR2_HUMAN(Phospholipid phosphatase-related protein type 2 OS=Homo sapiens OX=9606 GN=PLPPR2 PE=2 SV=1)	64748
ENSG00000056097	3789	2732	2372	1465	1132	1274	26.73	19.97	21.15	13.91	9.5	9.51	22.6167	10.9733	-0.734425	4.32115e-09	6.75105e-07	down	ZFR	4738	zinc finger RNA binding protein [Source:HGNC Symbol;Acc:HGNC:17277]	ENOG410XPBY(S:Function unknown)	ENOG410XPBY(zinc finger RNA binding protein)	K13203	ZFR		PF07528.11(DZF:DZF domain); PF12874.4(zf-met:Zinc-finger of C2H2 type); PF12171.5(zf-C2H2_jaz:Zinc-finger double-stranded RNA-binding)	GO:0005515(molecular_function:protein binding); GO:0005694(cellular_component:chromosome); GO:0003677(molecular_function:DNA binding); GO:0008270(molecular_function:zinc ion binding); GO:0005737(cellular_component:cytoplasm); GO:0005634(cellular_component:nucleus); GO:0003723(molecular_function:RNA binding); GO:0003723(molecular_function:RNA binding); GO:0003676(molecular_function:nucleic acid bi…	EAX10791.1(zinc finger RNA binding protein, isoform CRA_c [Homo sapiens])	sp|Q96KR1|ZFR_HUMAN(Zinc finger RNA-binding protein OS=Homo sapiens OX=9606 GN=ZFR PE=1 SV=2)	51663
ENSG00000256028	64.41	64.11	62.29	123.37	107.52	135.82	0.33	0.33	0.4	0.88	0.63	0.76	0.353333	0.756667	1.12738	4.65609e-09	7.09158e-07	up	AC026362.1	5618		ENOG410Y4QU(O:Posttranslational modification, protein turnover, chaperones)	ENOG410Y4QU(Procollagen-lysine 2-oxoglutarate 5-dioxygenase)					GO:0031418(molecular_function:L-ascorbic acid binding); GO:0005506(molecular_function:iron ion binding); GO:0016705(molecular_function:oxidoreductase activity, acting on paired donors, with incorporation or reduction of molecular oxygen); GO:0051213(molecular_function:dioxygenase activity); GO:0055114(biological_process:oxidation-reduction process)	PNI57404.1(OGFOD2 isoform 2 [Pan troglodytes])	sp|Q6N063|OGFD2_HUMAN(2-oxoglutarate and iron-dependent oxygenase domain-containing protein 2 OS=Homo sapiens OX=9606 GN=OGFOD2 PE=2 SV=2)
ENSG00000132842	1400	952	880	463	456	487	9.64	8.28	9.49	5.66	4.93	4.21	9.13667	4.93333	-0.737363	4.87523e-09	7.34463e-07	down	AP3B1	5838	adaptor related protein complex 3 beta 1 subunit [Source:HGNC Symbol;Acc:HGNC:566]	COG5096(U:Intracellular trafficking, secretion, and vesicular transport)	COG5096(The coatomer is a cytosolic protein complex that binds to dilysine motifs and reversibly associates with Golgi non- clathrin-coated vesicles, which further mediate biosynthetic protein transport from the ER, via the Golgi up to the trans Golgi network. Coatomer complex is required for budding from Golgi membranes, and is essential for the retrograde Golgi-to-ER transport of dilysine-tagge…	K12397	AP3B	map04142(Lysosome)	PF01602.17(Adaptin_N:Adaptin N terminal region); PF14796.3(AP3B1_C:Clathrin-adaptor complex-3 beta-1 subunit C-terminal); PF14797.3(SEEEED:Serine-rich region of AP3B1, clathrin-adaptor complex); PF12717.4(Cnd1:non-SMC mitotic condensation complex subunit 1); PF13646.3(HEAT_2:HEAT repeats)	GO:0030665(cellular_component:clathrin-coated vesicle membrane); GO:0005794(cellular_component:Golgi apparatus); GO:0007596(biological_process:blood coagulation); GO:0030742(molecular_function:GTP-dependent protein binding); GO:0016192(biological_process:vesicle-mediated transport); GO:0051138(biological_process:positive regulation of NK T cell differentiation); GO:0006886(biological_process:intr…	ALQ33885.1(adaptor-related protein complex 3 beta 1 subunit isoform 2 [Homo sapiens])	sp|O00203|AP3B1_HUMAN(AP-3 complex subunit beta-1 OS=Homo sapiens OX=9606 GN=AP3B1 PE=1 SV=3)	8546
ENSG00000196878	2317	2059	2027	2452	2560	2590	18.9	15.66	20.73	24.6	24.11	23.02	18.43	23.91	0.6175	5.06817e-09	7.46238e-07	up	LAMB3	4305	laminin subunit beta 3 [Source:HGNC Symbol;Acc:HGNC:6490]	ENOG410XPEG(U:Intracellular trafficking, secretion, and vesicular transport)	ENOG410XPEG(laminin beta)	K06244	LAMB3	map04151(PI3K-Akt signaling pathway); map04510(Focal adhesion); map04512(ECM-receptor interaction); map05145(Toxoplasmosis); map05146(Amoebiasis); map05200(Pathways in cancer); map05222(Small cell lung cancer)	PF00055.14(Laminin_N:Laminin N-terminal (Domain VI)); PF00053.21(Laminin_EGF:Laminin EGF domain); PF06009.9(Laminin_II:Laminin Domain II)	GO:0005610(cellular_component:laminin-5 complex); GO:0035987(biological_process:endodermal cell differentiation); GO:0031581(biological_process:hemidesmosome assembly); GO:0050873(biological_process:brown fat cell differentiation); GO:0005198(molecular_function:structural molecule activity); GO:0007155(biological_process:cell adhesion); GO:0005610(cellular_component:laminin-5 complex); GO:0005604…	NP_000219.2(laminin subunit beta-3 precursor [Homo sapiens])	sp|Q13751|LAMB3_HUMAN(Laminin subunit beta-3 OS=Homo sapiens OX=9606 GN=LAMB3 PE=1 SV=1)	3914
ENSG00000103495	6729.14	6928.73	6118.26	7655.1	7658.98	7961.08	119.53	124.12	131.91	173.86	170.53	171.37	125.187	171.92	0.604001	5.11491e-09	7.46238e-07	up	MAZ	2698	MYC associated zinc finger protein [Source:HGNC Symbol;Acc:HGNC:6914]	COG5048(S:Function unknown)	COG5048(Zinc finger protein)				PF13894.3(zf-C2H2_4:C2H2-type zinc finger); PF00096.23(zf-C2H2:Zinc finger, C2H2 type); PF13465.3(zf-H2C2_2:Zinc-finger double domain); PF12874.4(zf-met:Zinc-finger of C2H2 type); PF13912.3(zf-C2H2_6:C2H2-type zinc finger)	GO:0000979(molecular_function:RNA polymerase II core promoter sequence-specific DNA binding); GO:0003676(molecular_function:nucleic acid binding); GO:0005515(molecular_function:protein binding); GO:0006355(biological_process:regulation of transcription, DNA-templated); GO:0006351(biological_process:transcription, DNA-templated); GO:0003677(molecular_function:DNA binding); GO:0046872(molecular_fun…	XP_017651301.1(PREDICTED: LOW QUALITY PROTEIN: myc-associated zinc finger protein [Nannospalax galili])	sp|P56270|MAZ_HUMAN(Myc-associated zinc finger protein OS=Homo sapiens OX=9606 GN=MAZ PE=1 SV=1)	4150
ENSG00000161714	3791.09	3971	3284	3940.06	4357.97	4704	39.52	43.64	42.94	60.32	50.45	61.71	42.0333	57.4933	0.604068	5.10553e-09	7.46238e-07	up	PLCD3	6107	phospholipase C delta 3 [Source:HGNC Symbol;Acc:HGNC:9061]	ENOG410XPSW(I:Lipid transport and metabolism)	ENOG410XPSW(Adds a myristoyl group to the N-terminal glycine residue of certain cellular proteins (By similarity))	K05857	PLCD	map00562(Inositol phosphate metabolism); map04020(Calcium signaling pathway); map04070(Phosphatidylinositol signaling system); map04919(Thyroid hormone signaling pathway); map04933(AGE-RAGE signaling pathway in diabetic complications)	PF00388.16(PI-PLC-X:Phosphatidylinositol-specific phospholipase C, X domain); PF00387.16(PI-PLC-Y:Phosphatidylinositol-specific phospholipase C, Y domain); PF14788.3(EF-hand_10:EF hand); PF09279.8(EF-hand_like:Phosphoinositide-specific phospholipase C, efhand-like); PF00168.27(C2:C2 domain)	GO:0042127(biological_process:regulation of cell proliferation); GO:0004435(molecular_function:phosphatidylinositol phospholipase C activity); GO:0046872(molecular_function:metal ion binding); GO:0016020(cellular_component:membrane); GO:0005829(cellular_component:cytosol); GO:0060716(biological_process:labyrinthine layer blood vessel development); GO:0042127(biological_process:regulation of cell …	NP_588614.1(1-phosphatidylinositol 4,5-bisphosphate phosphodiesterase delta-3 [Homo sapiens])	sp|Q8N3E9|PLCD3_HUMAN(1-phosphatidylinositol 4,5-bisphosphate phosphodiesterase delta-3 OS=Homo sapiens OX=9606 GN=PLCD3 PE=1 SV=3)	113026
ENSG00000004399	2651	2406	2250	2626	2769	2978	27.64	26.04	30.02	34.48	35.36	35.55	27.9	35.13	0.571264	5.37233e-09	7.7563e-07	up	PLXND1	7094	plexin D1 [Source:HGNC Symbol;Acc:HGNC:9107]	ENOG410ZUMY(U:Intracellular trafficking, secretion, and vesicular transport); ENOG410XR88(U:Intracellular trafficking, secretion, and vesicular transport)	ENOG410ZUMY(plexin D1); ENOG410XR88(plexin D1)	K06822	PLXND		PF08337.9(Plexin_cytopl:Plexin cytoplasmic RasGAP domain); PF01403.16(Sema:Sema domain); PF01833.21(TIG:IPT/TIG domain); PF01437.22(PSI:Plexin repeat)	GO:0043542(biological_process:endothelial cell migration); GO:0003151(biological_process:outflow tract morphogenesis); GO:0032092(biological_process:positive regulation of protein binding); GO:0030334(biological_process:regulation of cell migration); GO:0002116(cellular_component:semaphorin receptor complex); GO:0003279(biological_process:cardiac septum development); GO:0060976(biological_process…	Q9Y4D7.3(RecName: Full=Plexin-D1; Flags: Precursor)	sp|Q9Y4D7|PLXD1_HUMAN(Plexin-D1 OS=Homo sapiens OX=9606 GN=PLXND1 PE=1 SV=3)	23129
ENSG00000137076	5644	5109	4472	5256	5466	5994	29.61	32.5	34.59	44.67	40.84	44.73	32.2333	43.4133	0.518773	5.61819e-09	8.02764e-07	up	TLN1	8823	talin 1 [Source:HGNC Symbol;Acc:HGNC:11845]	ENOG410XQ0V(Z:Cytoskeleton)	ENOG410XQ0V(Tropomyosin)	K06271	TLN	map04015(Rap1 signaling pathway); map04510(Focal adhesion); map04611(Platelet activation); map05166(Human T-cell leukemia virus 1 infection)	PF08913.7(VBS:Vinculin Binding Site); PF01608.14(I_LWEQ:I/LWEQ domain); PF09141.7(Talin_middle:Talin, middle domain); PF16511.2(FERM_f0:N-terminal or F0 domain of Talin-head FERM); PF09379.7(FERM_N:FERM N-terminal domain); PF00373.15(FERM_M:FERM central domain); PF00887.16(ACBP:Acyl CoA binding protein); PF02174.14(IRS:PTB domain (IRS-1 type))	GO:0005200(molecular_function:structural constituent of cytoskeleton); GO:0005911(cellular_component:cell-cell junction); GO:0006928(biological_process:movement of cell or subcellular component); GO:0017166(molecular_function:vinculin binding); GO:0007043(biological_process:cell-cell junction assembly); GO:0005925(cellular_component:focal adhesion); GO:0005925(cellular_component:focal adhesion); …	NP_006280.3(talin-1 [Homo sapiens])	sp|Q9Y490|TLN1_HUMAN(Talin-1 OS=Homo sapiens OX=9606 GN=TLN1 PE=1 SV=3)	7094
ENSG00000246705	1287	1352	1149	1304	1902	2023	93.09	95.55	101.48	129.98	154.64	154.92	96.7067	146.513	0.792599	6.01214e-09	8.50288e-07	up	H2AFJ	3107	H2A histone family member J [Source:HGNC Symbol;Acc:HGNC:14456]	COG5262(B:Chromatin structure and dynamics)	COG5262(histone h2a)	K11251	H2A	map05034(Alcoholism); map05322(Systemic lupus erythematosus); map04217(Necroptosis)	PF16211.2(Histone_H2A_C:C-terminus of histone H2A); PF00125.21(Histone:Core histone H2A/H2B/H3/H4)	GO:0005694(cellular_component:chromosome); GO:0000786(cellular_component:nucleosome); GO:0000786(cellular_component:nucleosome); GO:0046982(molecular_function:protein heterodimerization activity); GO:0003677(molecular_function:DNA binding); GO:0003677(molecular_function:DNA binding); GO:0005634(cellular_component:nucleus); GO:0005634(cellular_component:nucleus)	EHH66112.1(Histone H2A.J [Macaca fascicularis])	sp|Q96KK5|H2A1H_HUMAN(Histone H2A type 1-H OS=Homo sapiens OX=9606 GN=HIST1H2AH PE=1 SV=3)
ENSG00000104881	1117	1064	975	1425	1313	1256	20.65	18.79	22.08	37.11	28.92	27.48	20.5067	31.17	0.700599	6.1695e-09	8.6373e-07	up	PPP1R13L	3118	protein phosphatase 1 regulatory subunit 13 like [Source:HGNC Symbol;Acc:HGNC:18838]	ENOG410Y17W(T:Signal transduction mechanisms); ENOG4111EAS(S:Function unknown)	ENOG410Y17W(apoptotic process); ENOG4111EAS(-)				PF12796.4(Ank_2:Ankyrin repeats (3 copies)); PF14604.3(SH3_9:Variant SH3 domain); PF00023.27(Ank:Ankyrin repeat); PF00018.25(SH3_1:SH3 domain); PF13606.3(Ank_3:Ankyrin repeat); PF13857.3(Ank_5:Ankyrin repeats (many copies)); PF13637.3(Ank_4:Ankyrin repeats (many copies)); PF07653.14(SH3_2:Variant SH3 domain)	GO:0005737(cellular_component:cytoplasm); GO:0045597(biological_process:positive regulation of cell differentiation); GO:0003215(biological_process:cardiac right ventricle morphogenesis); GO:0045171(cellular_component:intercellular bridge); GO:0035264(biological_process:multicellular organism growth); GO:0048871(biological_process:multicellular organismal homeostasis); GO:0000122(biological_proce…	XP_512747.4(relA-associated inhibitor isoform X1 [Pan troglodytes])	sp|Q8WUF5|IASPP_HUMAN(RelA-associated inhibitor OS=Homo sapiens OX=9606 GN=PPP1R13L PE=1 SV=4)	10848
ENSG00000112576	4470	4465	3719	4355	5009	5334	70.67	69.87	72.23	94.17	88.37	90.27	70.9233	90.9367	0.588797	7.01465e-09	9.62605e-07	up	CCND3	2394	cyclin D3 [Source:HGNC Symbol;Acc:HGNC:1585]	ENOG410XRKC(D:Cell cycle control, cell division, chromosome partitioning)	ENOG410XRKC((DC) complex that phosphorylates and inhibits members of the retinoblastoma (RB) protein family including RB1 and regulates the cell-cycle during G(1) S transition. Phosphorylation of RB1 allows dissociation of the transcription factor E2F from the RB E2F complex and the subsequent transcription of E2F target genes which are responsible for the progression through the G(1) phase. Hypo…	K10152	CCND3	map04110(Cell cycle); map04115(p53 signaling pathway); map04151(PI3K-Akt signaling pathway); map04310(Wnt signaling pathway); map04390(Hippo signaling pathway); map04510(Focal adhesion); map04630(Jak-STAT signaling pathway); map05162(Measles); map05166(Human T-cell leukemia virus 1 infection); map05203(Viral carcinogenesis)	PF00134.20(Cyclin_N:Cyclin, N-terminal domain); PF02984.16(Cyclin_C:Cyclin, C-terminal domain)	GO:0005737(cellular_component:cytoplasm); GO:0005654(cellular_component:nucleoplasm); GO:0007049(biological_process:cell cycle); GO:0000307(cellular_component:cyclin-dependent protein kinase holoenzyme complex); GO:0042098(biological_process:T cell proliferation); GO:0019901(molecular_function:protein kinase binding); GO:0005515(molecular_function:protein binding); GO:0005925(cellular_component:f…	NP_001274356.1(G1/S-specific cyclin-D3 isoform 5 [Homo sapiens])	sp|P30281|CCND3_HUMAN(G1/S-specific cyclin-D3 OS=Homo sapiens OX=9606 GN=CCND3 PE=1 SV=2)	896
ENSG00000087088	1892	2014	1713	1987	2535	2625	106.48	109.15	118.68	143.82	162.75	152.39	111.437	152.987	0.697445	6.99819e-09	9.62605e-07	up	BAX	1358	BCL2 associated X, apoptosis regulator [Source:HGNC Symbol;Acc:HGNC:959]	ENOG4112738(U:Intracellular trafficking, secretion, and vesicular transport)	ENOG4112738(Bcl2-associated X protein)	K02159	BAX	map01521(EGFR tyrosine kinase inhibitor resistance); map01522(Endocrine resistance); map01524(Platinum drug resistance); map04071(Sphingolipid signaling pathway); map04115(p53 signaling pathway); map04141(Protein processing in endoplasmic reticulum); map04210(Apoptosis); map04211(Longevity regulating pathway); map04215(Apoptosis - multiple species); map04722(Neurotrophin signaling pathway); map04…	PF00452.16(Bcl-2:Apoptosis regulator proteins, Bcl-2 family)	GO:2001234(biological_process:negative regulation of apoptotic signaling pathway); GO:0009636(biological_process:response to toxic substance); GO:0048678(biological_process:response to axon injury); GO:0005789(cellular_component:endoplasmic reticulum membrane); GO:0007008(biological_process:outer mitochondrial membrane organization); GO:0043524(biological_process:negative regulation of neuron apo…	NP_004315.1(apoptosis regulator BAX isoform beta [Homo sapiens])	sp|Q07812|BAX_HUMAN(Apoptosis regulator BAX OS=Homo sapiens OX=9606 GN=BAX PE=1 SV=1)	581
ENSG00000065054	706	740	590	775	883	903	14.33	15.95	14.95	21.62	20.88	21.49	15.0767	21.33	0.69024	7.10986e-09	9.66104e-07	up	SLC9A3R2	2194	SLC9A3 regulator 2 [Source:HGNC Symbol;Acc:HGNC:11076]	ENOG4111V58(K:Transcription); ENOG4110SZZ(K:Transcription)	ENOG4111V58(solute carrier family 9, subfamily A (NHE3, cation proton antiporter 3), member 3 regulator 2); ENOG4110SZZ(solute carrier family 9, subfamily A (NHE3, cation proton antiporter 3), member 3 regulator 2)	K13358	SLC9A3R2, NHERF2	map04960(Aldosterone-regulated sodium reabsorption)	PF00595.21(PDZ:PDZ domain (Also known as DHR or GLGF)); PF09007.8(EBP50_C:EBP50, C-terminal); PF13180.3(PDZ_2:PDZ domain)	GO:0043234(cellular_component:protein complex); GO:0005737(cellular_component:cytoplasm); GO:0008022(molecular_function:protein C-terminus binding); GO:0016020(cellular_component:membrane); GO:0070062(cellular_component:extracellular exosome); GO:0016324(cellular_component:apical plasma membrane); GO:0005634(cellular_component:nucleus); GO:0006461(biological_process:protein complex assembly); GO:…	AAH14513.2(SLC9A3R2 protein, partial [Homo sapiens])	sp|Q15599|NHRF2_HUMAN(Na(+)/H(+) exchange regulatory cofactor NHE-RF2 OS=Homo sapiens OX=9606 GN=SLC9A3R2 PE=1 SV=2)	9351
ENSG00000110321	16157	11132	9647	6082	4759	5584	199.71	139.7	162.21	115.93	63.08	75.63	167.207	84.88	-0.706138	7.19879e-09	9.68692e-07	down	EIF4G2	6769	eukaryotic translation initiation factor 4 gamma 2 [Source:HGNC Symbol;Acc:HGNC:3297]	ENOG410ZIZB(J:Translation, ribosomal structure and biogenesis); ENOG410XS4P(J:Translation, ribosomal structure and biogenesis)	ENOG410ZIZB(Eukaryotic translation initiation factor 4 gamma); ENOG410XS4P(Eukaryotic translation initiation factor 4 gamma)	K03260	EIF4G	map03013(RNA transport); map05416(Viral myocarditis)		GO:0006413(biological_process:translational initiation); GO:0003743(molecular_function:translation initiation factor activity)	EAW68554.1(eukaryotic translation initiation factor 4 gamma, 2, isoform CRA_c [Homo sapiens])	sp|Q95L46|IF4G2_BOVIN(Eukaryotic translation initiation factor 4 gamma 2 OS=Bos taurus OX=9913 GN=EIF4G2 PE=2 SV=2)	1982
ENSG00000196924	39742	39577	33644	40249	46078	45126	271.35	277.8	302.04	395.98	371.39	341.93	283.73	369.767	0.593564	7.39157e-09	9.75688e-07	up	FLNA	8486	filamin A [Source:HGNC Symbol;Acc:HGNC:3754]	COG5069(Z:Cytoskeleton)	COG5069(Microtubule associated monoxygenase, calponin and LIM domain containing)	K04437	FLNA	map04010(MAPK signaling pathway); map04510(Focal adhesion); map05132(Salmonella infection); map05205(Proteoglycans in cancer)	PF00630.16(Filamin:Filamin/ABP280 repeat); PF00307.28(CH:Calponin homology (CH) domain)	GO:0017160(molecular_function:Ral GTPase binding); GO:0030030(biological_process:cell projection organization); GO:0031852(molecular_function:mu-type opioid receptor binding); GO:0042789(biological_process:mRNA transcription from RNA polymerase II promoter); GO:0050821(biological_process:protein stabilization); GO:0034988(molecular_function:Fc-gamma receptor I complex binding); GO:0042177(biologi…	NP_001447.2(filamin-A isoform 1 [Homo sapiens])	sp|P21333|FLNA_HUMAN(Filamin-A OS=Homo sapiens OX=9606 GN=FLNA PE=1 SV=4)	2316
ENSG00000175573	594	655	553	684	860	874	12.57	13.82	14.57	19.89	20.39	19.8	13.6533	20.0267	0.76123	7.34634e-09	9.75688e-07	up	C11orf68	1619	chromosome 11 open reading frame 68 [Source:HGNC Symbol;Acc:HGNC:28801]	ENOG4112CDG(S:Function unknown)	ENOG4112CDG(Chromosome 11 open reading frame 68)				PF08939.7(DUF1917:Domain of unknown function (DUF1917))	GO:0044822(molecular_function:poly(A) RNA binding); GO:0005515(molecular_function:protein binding); GO:0003723(molecular_function:RNA binding); GO:0005515(molecular_function:protein binding)	XP_018891652.1(PREDICTED: UPF0696 protein C11orf68 homolog isoform X1 [Gorilla gorilla gorilla])	sp|Q9H3H3|CK068_HUMAN(UPF0696 protein C11orf68 OS=Homo sapiens OX=9606 GN=C11orf68 PE=1 SV=2)	83638
ENSG00000172780	899.42	853.57	840.77	1017.24	1054.29	1136.47	7.25	5.65	6.95	9.44	8.08	8.1	6.61667	8.54	0.662108	7.59462e-09	9.87638e-07	up	RAB43	4467	RAB43, member RAS oncogene family [Source:HGNC Symbol;Acc:HGNC:19983]	ENOG410XQN5(S:Function unknown)	ENOG410XQN5(jumonji domain containing)	K07930	RAB43		PF00071.19(Ras:Ras family); PF08477.10(Roc:Ras of Complex, Roc, domain of DAPkinase); PF00025.18(Arf:ADP-ribosylation factor family)	GO:0005794(cellular_component:Golgi apparatus); GO:0007030(biological_process:Golgi organization); GO:0070062(cellular_component:extracellular exosome); GO:0030670(cellular_component:phagocytic vesicle membrane); GO:1901998(biological_process:toxin transport); GO:0003924(molecular_function:GTPase activity); GO:0005515(molecular_function:protein binding); GO:0005525(molecular_function:GTP binding)…	NP_940892.1(ras-related protein Rab-43 isoform a [Homo sapiens])	sp|Q86YS6|RAB43_HUMAN(Ras-related protein Rab-43 OS=Homo sapiens OX=9606 GN=RAB43 PE=1 SV=1)	339122
ENSG00000283977	6.32	2.48	2.78	14.05	73.37	32.93	0.53	0.21	0.29	1.61	6.84	2.9	0.343333	3.78333	1.52133	7.64549e-09	9.87638e-07	up	AC084337.2	595		ENOG4111TUA(O:Posttranslational modification, protein turnover, chaperones)	ENOG4111TUA(mitochondrial import inner membrane translocase, subunit)	K17779	TIM10B		PF02953.12(zf-Tim10_DDP:Tim10/DDP family zinc finger)	GO:0005739(cellular_component:mitochondrion); GO:0046872(molecular_function:metal ion binding); GO:0015031(biological_process:protein transport); GO:0006810(biological_process:transport); GO:0006626(biological_process:protein targeting to mitochondrion); GO:0042719(cellular_component:mitochondrial intermembrane space protein transporter complex); GO:0005739(cellular_component:mitochondrion); GO:0…	NP_036324.1(mitochondrial import inner membrane translocase subunit Tim10 B [Homo sapiens])	sp|Q9Y5J6|T10B_HUMAN(Mitochondrial import inner membrane translocase subunit Tim10 B OS=Homo sapiens OX=9606 GN=TIMM10B PE=1 SV=1)
ENSG00000180488	1021.99	656	593	318	288	303.99	5.25	3.38	4	2.48	1.57	1.69	4.21	1.91333	-0.82548	7.69588e-09	9.87638e-07	down	MIGA1	6409	mitoguardin 1 [Source:HGNC Symbol;Acc:HGNC:24741]	ENOG410Y4ER(S:Function unknown)	ENOG410Y4ER(family with sequence similarity 73, member)				PF10265.6(DUF2217:Uncharacterized conserved protein (DUF2217))	GO:0008053(biological_process:mitochondrial fusion); GO:0016021(cellular_component:integral component of membrane); GO:0016020(cellular_component:membrane); GO:0008053(biological_process:mitochondrial fusion); GO:0016021(cellular_component:integral component of membrane); GO:0008053(biological_process:mitochondrial fusion); GO:0005741(cellular_component:mitochondrial outer membrane); GO:0045203(c…	NP_001257313.1(mitoguardin 1 isoform 2 [Homo sapiens])	sp|Q8NAN2|MIGA1_HUMAN(Mitoguardin 1 OS=Homo sapiens OX=9606 GN=MIGA1 PE=1 SV=1)	374986
ENSG00000160999	273	273	240	364	396	355	3.35	3.45	3.67	6.17	5.44	4.68	3.49	5.43	0.832703	8.00408e-09	1.01777e-06	up	SH2B2	2113	SH2B adaptor protein 2 [Source:HGNC Symbol;Acc:HGNC:17381]	ENOG41102PH(T:Signal transduction mechanisms)	ENOG41102PH(SH2B adaptor protein)	K07193	APS, SH2B2	map04722(Neurotrophin signaling pathway); map04910(Insulin signaling pathway)	PF08916.8(Phe_ZIP:Phenylalanine zipper); PF00017.21(SH2:SH2 domain); PF00169.26(PH:PH domain)	GO:0019221(biological_process:cytokine-mediated signaling pathway); GO:0019222(biological_process:regulation of metabolic process); GO:0007596(biological_process:blood coagulation); GO:0046578(biological_process:regulation of Ras protein signal transduction); GO:0030036(biological_process:actin cytoskeleton organization); GO:0005070(molecular_function:SH3/SH2 adaptor activity); GO:0001725(cellula…	NP_066189.3(SH2B adapter protein 2 isoform 1 [Homo sapiens])	sp|O14492|SH2B2_HUMAN(SH2B adapter protein 2 OS=Homo sapiens OX=9606 GN=SH2B2 PE=1 SV=2)	10603
ENSG00000099821	5515.9	5892.82	4823.35	5715.14	7042.63	7104.26	62.4	76.37	69.58	96.64	94.03	87.67	69.45	92.78	0.652821	8.36423e-09	1.05389e-06	up	POLRMT	3835	RNA polymerase mitochondrial [Source:HGNC Symbol;Acc:HGNC:9200]	COG5108(K:Transcription)	COG5108(DNA-dependent RNA polymerase catalyzes the transcription of DNA into RNA using the four ribonucleoside triphosphates as substrates (By similarity))	K10908	POLRMT, RPO41		PF00940.16(RNA_pol:DNA-dependent RNA polymerase); PF14700.3(RPOL_N:DNA-directed RNA polymerase N-terminal)	GO:0005739(cellular_component:mitochondrion); GO:0003899(molecular_function:DNA-directed RNA polymerase activity); GO:0006351(biological_process:transcription, DNA-templated); GO:0005739(cellular_component:mitochondrion); GO:0003677(molecular_function:DNA binding); GO:0005739(cellular_component:mitochondrion); GO:0016740(molecular_function:transferase activity); GO:0003723(molecular_function:RNA …	EAW61178.1(polymerase (RNA) mitochondrial (DNA directed), isoform CRA_b [Homo sapiens])	sp|O00411|RPOM_HUMAN(DNA-directed RNA polymerase, mitochondrial OS=Homo sapiens OX=9606 GN=POLRMT PE=1 SV=2)	5442
ENSG00000005889	867	551	471	258	202	263	5.22	3.07	3.78	2.77	1.19	1.54	4.02333	1.83333	-0.876476	8.79716e-09	1.09846e-06	down	ZFX	7558	zinc finger protein, X-linked [Source:HGNC Symbol;Acc:HGNC:12869]	COG5048(S:Function unknown)	COG5048(Zinc finger protein)				PF04704.10(Zfx_Zfy_act:Zfx / Zfy transcription activation region); PF00096.23(zf-C2H2:Zinc finger, C2H2 type); PF13465.3(zf-H2C2_2:Zinc-finger double domain); PF13894.3(zf-C2H2_4:C2H2-type zinc finger); PF13909.3(zf-H2C2_5:C2H2-type zinc-finger domain)	GO:0003700(molecular_function:transcription factor activity, sequence-specific DNA binding); GO:0005634(cellular_component:nucleus); GO:0003713(molecular_function:transcription coactivator activity); GO:0006355(biological_process:regulation of transcription, DNA-templated); GO:0000977(molecular_function:RNA polymerase II regulatory region sequence-specific DNA binding); GO:0003677(molecular_funct…	AAA61309.1(zinc finger protein [Homo sapiens])	sp|P17010|ZFX_HUMAN(Zinc finger X-chromosomal protein OS=Homo sapiens OX=9606 GN=ZFX PE=2 SV=2)	7543
ENSG00000109606	5308	4080	3331	2131	1817	2139	56.35	43.02	44.02	30.85	21.42	24.03	47.7967	25.4333	-0.619944	9.40959e-09	1.15413e-06	down	DHX15	3028	DEAH-box helicase 15 [Source:HGNC Symbol;Acc:HGNC:2738]	COG1643(K:Transcription)	COG1643(peroxisome proliferator-activated receptor gamma, coactivator 1 alpha)	K12820	DHX15, PRP43	map03040(Spliceosome)		GO:0008026(molecular_function:ATP-dependent helicase activity); GO:0005524(molecular_function:ATP binding); GO:0003676(molecular_function:nucleic acid binding)	XP_017722116.1(PREDICTED: pre-mRNA-splicing factor ATP-dependent RNA helicase DHX15 [Rhinopithecus bieti])	sp|Q5RAZ4|DHX15_PONAB(Pre-mRNA-splicing factor ATP-dependent RNA helicase DHX15 OS=Pongo abelii OX=9601 GN=DHX15 PE=2 SV=2)	1665
ENSG00000134590	1481	1409	1159	1543	1678	1598	45.1	42.57	43.81	64.38	57.23	52.08	43.8267	57.8967	0.627736	9.38574e-09	1.15413e-06	up	RTL8C	1181	retrotransposon Gag like 8C [Source:HGNC Symbol;Acc:HGNC:2569]	ENOG41113F5(S:Function unknown); ENOG4111CTT(S:Function unknown)	ENOG41113F5(Family with sequence similarity 127, member); ENOG4111CTT(-)				PF16297.2(DUF4939:Domain of unknown function (DUF4939))	GO:0005515(molecular_function:protein binding)	NP_001071639.1(retrotransposon Gag-like protein 8B [Homo sapiens])	sp|A6ZKI3|RTL8C_HUMAN(Retrotransposon Gag-like protein 8B OS=Homo sapiens OX=9606 GN=RTL8C PE=1 SV=1)	8933
ENSG00000198837	1143	1060	1005	1241	1248	1326	9.38	8.54	9.56	16.61	12.57	13.89	9.16	14.3567	0.617292	1.00065e-08	1.20601e-06	up	DENND4B	5706	DENN domain containing 4B [Source:HGNC Symbol;Acc:HGNC:29044]	ENOG410XRZT(S:Function unknown)	ENOG410XRZT(DENN MADD domain containing 4B)	K20163	DENND4		PF02141.18(DENN:DENN (AEX-3) domain); PF03456.15(uDENN:uDENN domain); PF03455.16(dDENN:dDENN domain); PF13041.3(PPR_2:PPR repeat family)	GO:0005794(cellular_component:Golgi apparatus); GO:0043547(biological_process:positive regulation of GTPase activity); GO:0043547(biological_process:positive regulation of GTPase activity); GO:0005794(cellular_component:Golgi apparatus); GO:0005794(cellular_component:Golgi apparatus); GO:0005634(cellular_component:nucleus); GO:0005794(cellular_component:Golgi apparatus); GO:0005085(molecular_func…	XP_005245735.1(DENN domain-containing protein 4B isoform X2 [Homo sapiens])	sp|O75064|DEN4B_HUMAN(DENN domain-containing protein 4B OS=Homo sapiens OX=9606 GN=DENND4B PE=1 SV=4)	9909
ENSG00000095303	192	149	145	231	227	255	1.33	0.95	1.09	2.01	1.57	1.63	1.12333	1.73667	0.868842	9.96636e-09	1.20601e-06	up	PTGS1	5375	prostaglandin-endoperoxide synthase 1 [Source:HGNC Symbol;Acc:HGNC:9604]	ENOG410XPZ3(J:Translation, ribosomal structure and biogenesis)	ENOG410XPZ3(Responsible for the release of ribosomes from messenger RNA at the termination of protein biosynthesis. May increase the efficiency of translation by recycling ribosomes from one round of translation to another (By similarity))	K00509	PTGS1, COX1	map00590(Arachidonic acid metabolism); map04611(Platelet activation); map04726(Serotonergic synapse); map04923(Regulation of lipolysis in adipocytes)	PF03098.12(An_peroxidase:Animal haem peroxidase); PF00008.24(EGF:EGF-like domain)	GO:0035633(biological_process:maintenance of permeability of blood-brain barrier); GO:0045907(biological_process:positive regulation of vasoconstriction); GO:0032811(biological_process:negative regulation of epinephrine secretion); GO:0007612(biological_process:learning); GO:0007613(biological_process:memory); GO:0005789(cellular_component:endoplasmic reticulum membrane); GO:0006805(biological_pr…	NP_001258297.1(prostaglandin G/H synthase 1 isoform 6 [Homo sapiens])	sp|Q8HZR1|PGH1_CANLF(Prostaglandin G/H synthase 1 OS=Canis lupus familiaris OX=9615 GN=PTGS1 PE=1 SV=2)	5742
ENSG00000002822	1159	1129	916	1162	1330	1341	19.68	18.83	19.35	27.81	25.34	22.57	19.2867	25.24	0.630697	1.01586e-08	1.21378e-06	up	MAD1L1	2991	MAD1 mitotic arrest deficient like 1 [Source:HGNC Symbol;Acc:HGNC:6762]	ENOG410ZCEV(S:Function unknown)	ENOG410ZCEV(Mitotic spindle assembly checkpoint protein)	K06638		map04110(Cell cycle); map04914(Progesterone-mediated oocyte maturation); map05203(Viral carcinogenesis)	PF05557.10(MAD:Mitotic checkpoint protein)	GO:0042130(biological_process:negative regulation of T cell proliferation); GO:0005737(cellular_component:cytoplasm); GO:0072686(cellular_component:mitotic spindle); GO:0090235(biological_process:regulation of metaphase plate congression); GO:0015629(cellular_component:actin cytoskeleton); GO:0005643(cellular_component:nuclear pore); GO:0005813(cellular_component:centrosome); GO:0005829(cellular_…	AAD24498.1(mitotic checkpoint protein isoform MAD1a [Homo sapiens])	sp|Q9Y6D9|MD1L1_HUMAN(Mitotic spindle assembly checkpoint protein MAD1 OS=Homo sapiens OX=9606 GN=MAD1L1 PE=1 SV=2)	8379
ENSG00000114416	3220	2334	1906	1140	1081	1259	48.02	36.52	34.65	21.39	20.11	20.13	39.73	20.5433	-0.649837	1.0419e-08	1.23425e-06	down	FXR1	8711	FMR1 autosomal homolog 1 [Source:HGNC Symbol;Acc:HGNC:4023]	ENOG410ZDJG(J:Translation, ribosomal structure and biogenesis)	ENOG410ZDJG((ribosomal) protein)	K15516	FMR	map03013(RNA transport)	PF16096.2(FXR_C1:Fragile X-related 1 protein C-terminal region 2); PF16097.2(FXR_C3:Fragile X-related 1 protein C-terminal region 3); PF12235.5(FXMRP1_C_core:Fragile X-related 1 protein core C terminal); PF00013.26(KH_1:KH domain); PF05641.9(Agenet:Agenet domain)	GO:0048471(cellular_component:perinuclear region of cytoplasm); GO:0043197(cellular_component:dendritic spine); GO:0043034(cellular_component:costamere); GO:0035770(cellular_component:ribonucleoprotein granule); GO:0030425(cellular_component:dendrite); GO:0030424(cellular_component:axon); GO:0005844(cellular_component:polysome); GO:0005737(cellular_component:cytoplasm); GO:0005634(cellular_compon…	XP_006869881.1(PREDICTED: fragile X mental retardation syndrome-related protein 1 isoform X1 [Chrysochloris asiatica])	sp|P51114|FXR1_HUMAN(Fragile X mental retardation syndrome-related protein 1 OS=Homo sapiens OX=9606 GN=FXR1 PE=1 SV=3)	8087
ENSG00000215030	116.78	114.92	150.49	187.61	212.42	321.18	8.7	8.34	13.64	19.15	17.65	25.24	10.2267	20.68	1.08143	1.07296e-08	1.26028e-06	up	AC073621.1	636		COG4352(J:Translation, ribosomal structure and biogenesis)	COG4352(cytoplasmic translation)	K02873	RP-L13e, RPL13	map03010(Ribosome)		GO:0019083(biological_process:viral transcription); GO:0005840(cellular_component:ribosome); GO:0022625(cellular_component:cytosolic large ribosomal subunit); GO:0005634(cellular_component:nucleus); GO:0016020(cellular_component:membrane); GO:0006614(biological_process:SRP-dependent cotranslational protein targeting to membrane); GO:0006412(biological_process:translation); GO:0003735(molecular_fu…	XP_001140497.2(60S ribosomal protein L13 [Pan troglodytes])	sp|P26373|RL13_HUMAN(60S ribosomal protein L13 OS=Homo sapiens OX=9606 GN=RPL13 PE=1 SV=4)
ENSG00000046604	2056	1369	1240	711	541	750	10.27	6.85	7.74	4.89	3.03	4.14	8.28667	4.02	-0.753849	1.1043e-08	1.28618e-06	down	DSG2	5831	desmoglein 2 [Source:HGNC Symbol;Acc:HGNC:3049]	ENOG410XQHI(U:Intracellular trafficking, secretion, and vesicular transport)	ENOG410XQHI(Cadherins are calcium dependent cell adhesion proteins (By similarity))	K07597	DSG2	map05412(Arrhythmogenic right ventricular cardiomyopathy (ARVC))	PF00028.14(Cadherin:Cadherin domain); PF16184.2(Cadherin_3:Cadherin-like)	GO:0003165(biological_process:Purkinje myocyte development); GO:0016021(cellular_component:integral component of membrane); GO:0007156(biological_process:homophilic cell adhesion via plasma membrane adhesion molecules); GO:0016328(cellular_component:lateral plasma membrane); GO:0070062(cellular_component:extracellular exosome); GO:0016324(cellular_component:apical plasma membrane); GO:0009986(cel…	NP_001934.2(desmoglein-2 preproprotein [Homo sapiens])	sp|Q14126|DSG2_HUMAN(Desmoglein-2 OS=Homo sapiens OX=9606 GN=DSG2 PE=1 SV=2)	1829
ENSG00000196365	13024	14311	11895	14029	18058	17306	159.19	187.17	195.68	250.57	271.61	249.44	180.68	257.207	0.686306	1.16474e-08	1.34528e-06	up	LONP1	3236	lon peptidase 1, mitochondrial [Source:HGNC Symbol;Acc:HGNC:9479]	COG0466(O:Posttranslational modification, protein turnover, chaperones)	COG0466(ATP-dependent serine protease that mediates the selective degradation of mutant and abnormal proteins as well as certain short-lived regulatory proteins. Required for cellular homeostasis and for survival from DNA damage and developmental changes induced by stress. Degrades polypeptides processively to yield small peptide fragments that are 5 to 10 amino acids long. Binds to DNA in a doub…	K08675	PRSS15, PIM1		PF05362.10(Lon_C:Lon protease (S16) C-terminal proteolytic domain); PF02190.13(LON_substr_bdg:ATP-dependent protease La (LON) substrate-binding domain); PF00004.26(AAA:ATPase family associated with various cellular activities (AAA)); PF07728.11(AAA_5:AAA domain (dynein-related subfamily)); PF07724.11(AAA_2:AAA domain (Cdc48 subfamily)); PF05496.9(RuvB_N:Holliday junction DNA helicase ruvB N-termi…	GO:0004176(molecular_function:ATP-dependent peptidase activity); GO:0004252(molecular_function:serine-type endopeptidase activity); GO:0042645(cellular_component:mitochondrial nucleoid); GO:0010044(biological_process:response to aluminum ion); GO:0043565(molecular_function:sequence-specific DNA binding); GO:0070182(molecular_function:DNA polymerase binding); GO:0001666(biological_process:response…	NP_004784.2(lon protease homolog, mitochondrial isoform 1 precursor [Homo sapiens])	sp|P36776|LONM_HUMAN(Lon protease homolog, mitochondrial OS=Homo sapiens OX=9606 GN=LONP1 PE=1 SV=2)	9361
ENSG00000273184	222.07	225.76	226.9	271.53	333.58	447.03	6.98	7.24	8.91	12.05	12.06	14.93	7.71	13.0133	0.912495	1.18037e-08	1.35206e-06	up	AC010655.4	707		ENOG410YAN4(S:Function unknown)	ENOG410YAN4(Methyltransferase like)					GO:0016427(molecular_function:tRNA (cytosine) methyltransferase activity); GO:0030488(biological_process:tRNA methylation); GO:0032259(biological_process:methylation); GO:0008168(molecular_function:methyltransferase activity)	BAG63980.1(unnamed protein product [Homo sapiens])	sp|Q6P1Q9|MET2B_HUMAN(Methyltransferase-like protein 2B OS=Homo sapiens OX=9606 GN=METTL2B PE=1 SV=3)
ENSG00000144381	23396	17971	14115	9243.01	8197	9303	305.49	234.65	231.71	166.26	119.05	130.79	257.283	138.7	-0.607201	1.19509e-08	1.35771e-06	down	HSPD1	2455	heat shock protein family D (Hsp60) member 1 [Source:HGNC Symbol;Acc:HGNC:5261]	COG0459(O:Posttranslational modification, protein turnover, chaperones)	COG0459(Prevents misfolding and promotes the refolding and proper assembly of unfolded polypeptides generated under stress conditions (By similarity))	K04077	groEL, HSPD1	map03018(RNA degradation); map04940(Type I diabetes mellitus); map05134(Legionellosis); map05152(Tuberculosis)	PF00118.21(Cpn60_TCP1:TCP-1/cpn60 chaperonin family)	GO:0002842(biological_process:positive regulation of T cell mediated immune response to tumor cell); GO:0006458(biological_process:'de novo' protein folding); GO:0050821(biological_process:protein stabilization); GO:0005905(cellular_component:clathrin-coated pit); GO:0016887(molecular_function:ATPase activity); GO:0030135(cellular_component:coated vesicle); GO:0005737(cellular_component:cytoplasm…	XP_012355092.1(PREDICTED: 60 kDa heat shock protein, mitochondrial isoform X1 [Nomascus leucogenys])	sp|P10809|CH60_HUMAN(60 kDa heat shock protein, mitochondrial OS=Homo sapiens OX=9606 GN=HSPD1 PE=1 SV=2)	3329
ENSG00000079246	9146	7247	5905	3755	3141	4096	81.56	64.56	65.79	45.4	31.52	39.56	70.6367	38.8267	-0.587368	1.2231e-08	1.37823e-06	down	XRCC5	3761	X-ray repair cross complementing 5 [Source:HGNC Symbol;Acc:HGNC:12833]	ENOG410YKH9(L:Replication, recombination and repair)	ENOG410YKH9(X-ray repair complementing defective repair in Chinese hamster cells 5)	K10885	XRCC5, KU80, G22P2	map03450(Non-homologous end-joining)	PF03731.12(Ku_N:Ku70/Ku80 N-terminal alpha/beta domain); PF02735.13(Ku:Ku70/Ku80 beta-barrel domain); PF08785.8(Ku_PK_bind:Ku C terminal domain like); PF03730.11(Ku_C:Ku70/Ku80 C-terminal arm)	GO:0008022(molecular_function:protein C-terminus binding); GO:0071480(biological_process:cellular response to gamma radiation); GO:0071481(biological_process:cellular response to X-ray); GO:0000783(cellular_component:nuclear telomere cap complex); GO:0044877(molecular_function:macromolecular complex binding); GO:0000784(cellular_component:nuclear chromosome, telomeric region); GO:0043564(cellular…	EAW70563.1(X-ray repair complementing defective repair in Chinese hamster cells 5 (double-strand-break rejoining; Ku autoantigen, 80kDa), isoform CRA_b [Homo sapiens])	sp|P13010|XRCC5_HUMAN(X-ray repair cross-complementing protein 5 OS=Homo sapiens OX=9606 GN=XRCC5 PE=1 SV=3)	7520
ENSG00000203950	1197	1131	1009	1205	1316	1398	74.25	68.26	74.45	89.86	87.26	87.07	72.32	88.0633	0.602303	1.24103e-08	1.38715e-06	up	RTL8A	1244	retrotransposon Gag like 8A [Source:HGNC Symbol;Acc:HGNC:24514]	ENOG41113F5(S:Function unknown)	ENOG41113F5(Family with sequence similarity 127, member)				PF16297.2(DUF4939:Domain of unknown function (DUF4939))	GO:0005515(molecular_function:protein binding)	EAX11737.1(hCG14613, isoform CRA_a, partial [Homo sapiens])	sp|Q9BWD3|RTL8A_HUMAN(Retrotransposon Gag-like protein 8A OS=Homo sapiens OX=9606 GN=RTL8A PE=1 SV=3)	26071
ENSG00000198816	933	977	859	1121	1093	1174	15.34	16.02	17.58	25.34	20.12	20.73	16.3133	22.0633	0.650419	1.26045e-08	1.39759e-06	up	ZNF358	1954	zinc finger protein 358 [Source:HGNC Symbol;Acc:HGNC:16838]	COG5048(S:Function unknown)	COG5048(Zinc finger protein)				PF13465.3(zf-H2C2_2:Zinc-finger double domain); PF00096.23(zf-C2H2:Zinc finger, C2H2 type); PF13894.3(zf-C2H2_4:C2H2-type zinc finger); PF13912.3(zf-C2H2_6:C2H2-type zinc finger); PF05605.9(zf-Di19:Drought induced 19 protein (Di19), zinc-binding); PF09723.7(Zn-ribbon_8:Zinc ribbon domain)	GO:0019827(biological_process:stem cell population maintenance); GO:0021915(biological_process:neural tube development); GO:0006355(biological_process:regulation of transcription, DNA-templated); GO:0006351(biological_process:transcription, DNA-templated); GO:0003677(molecular_function:DNA binding); GO:0046872(molecular_function:metal ion binding); GO:0005634(cellular_component:nucleus); GO:00036…	EAW69036.1(hCG22250, isoform CRA_b [Homo sapiens])	sp|Q9NW07|ZN358_HUMAN(Zinc finger protein 358 OS=Homo sapiens OX=9606 GN=ZNF358 PE=1 SV=2)	140467
ENSG00000130517	691	607	568	676	780	844	4.71	4.39	4.21	6.01	5.37	5.56	4.43667	5.64667	0.66256	1.28017e-08	1.40819e-06	up	PGPEP1	7092	pyroglutamyl-peptidase I [Source:HGNC Symbol;Acc:HGNC:13568]	COG2039(O:Posttranslational modification, protein turnover, chaperones)	COG2039(Removes 5-oxoproline from various penultimate amino acid residues except L-proline (By similarity))	K01304	pcp		PF01470.14(Peptidase_C15:Pyroglutamyl peptidase)	GO:0005829(cellular_component:cytosol); GO:0006508(biological_process:proteolysis); GO:0006508(biological_process:proteolysis); GO:0006508(biological_process:proteolysis); GO:0008234(molecular_function:cysteine-type peptidase activity); GO:0008233(molecular_function:peptidase activity); GO:0005829(cellular_component:cytosol); GO:0016787(molecular_function:hydrolase activity); GO:0005737(cellular_…	NP_060182.1(pyroglutamyl-peptidase 1 isoform 1 [Homo sapiens])	sp|Q9NXJ5|PGPI_HUMAN(Pyroglutamyl-peptidase 1 OS=Homo sapiens OX=9606 GN=PGPEP1 PE=1 SV=1)	54858
ENSG00000064205	5100	5345	4367	5298	6605	6226	118.37	124.69	127.58	172.81	176.08	155.97	123.547	168.287	0.655963	1.30658e-08	1.42592e-06	up	WISP2	2759	WNT1 inducible signaling pathway protein 2 [Source:HGNC Symbol;Acc:HGNC:12770]	ENOG410YSW1(U:Intracellular trafficking, secretion, and vesicular transport)	ENOG410YSW1(WNT1 inducible signaling pathway protein 2)					GO:0005178(molecular_function:integrin binding); GO:0005615(cellular_component:extracellular space); GO:0044421(cellular_component:extracellular region part); GO:0060548(biological_process:negative regulation of cell death); GO:0016021(cellular_component:integral component of membrane); GO:0005578(cellular_component:proteinaceous extracellular matrix); GO:0007267(biological_process:cell-cell sign…	XP_011743337.1(WNT1-inducible-signaling pathway protein 2-like [Macaca nemestrina])	sp|O76076|WISP2_HUMAN(WNT1-inducible-signaling pathway protein 2 OS=Homo sapiens OX=9606 GN=WISP2 PE=1 SV=1)	8839
ENSG00000151461	831	549	467	255	221	263	4.67	3.33	3.28	2.52	1.4	1.6	3.76	1.84	-0.826847	1.35018e-08	1.46199e-06	down	UPF2	5569	UPF2 regulator of nonsense transcripts homolog (yeast) [Source:HGNC Symbol;Acc:HGNC:17854]	ENOG410XQ1E(S:Function unknown)	ENOG410XQ1E(UPF2 regulator of nonsense transcripts homolog (yeast))	K14327	UPF2, RENT2	map03013(RNA transport); map03015(mRNA surveillance pathway)	PF02854.16(MIF4G:MIF4G domain); PF04050.11(Upf2:Up-frameshift suppressor 2)	GO:0035145(cellular_component:exon-exon junction complex); GO:0000184(biological_process:nuclear-transcribed mRNA catabolic process, nonsense-mediated decay); GO:0031100(biological_process:animal organ regeneration); GO:0042162(molecular_function:telomeric DNA binding); GO:0005829(cellular_component:cytosol); GO:0001889(biological_process:liver development); GO:0003723(molecular_function:RNA bind…	NP_056357.1(regulator of nonsense transcripts 2 [Homo sapiens])	sp|Q9HAU5|RENT2_HUMAN(Regulator of nonsense transcripts 2 OS=Homo sapiens OX=9606 GN=UPF2 PE=1 SV=1)	26019
ENSG00000140464	650	570	482	683	682	701	7.32	6.18	6.75	10.6	9.08	8.34	6.75	9.34	0.652151	1.43041e-08	1.53686e-06	up	PML	5393	promyelocytic leukemia [Source:HGNC Symbol;Acc:HGNC:9113]	ENOG4111G04(S:Function unknown)	ENOG4111G04(tripartite motif containing)	K10054	PML, TRIM19	map04120(Ubiquitin mediated proteolysis); map04144(Endocytosis); map05164(Influenza A); map05168(Herpes simplex infection); map05200(Pathways in cancer); map05202(Transcriptional misregulation in cancer); map05221(Acute myeloid leukemia)	PF12126.5(DUF3583:Protein of unknown function (DUF3583)); PF00643.21(zf-B_box:B-box zinc finger); PF13920.3(zf-C3HC4_3:Zinc finger, C3HC4 type (RING finger))	GO:0032922(biological_process:circadian regulation of gene expression); GO:0032206(biological_process:positive regulation of telomere maintenance); GO:0030308(biological_process:negative regulation of cell growth); GO:1902187(biological_process:negative regulation of viral release from host cell); GO:0048146(biological_process:positive regulation of fibroblast proliferation); GO:0030155(biologica…	BAD92648.1(promyelocytic leukemia protein isoform 1 variant, partial [Homo sapiens])	sp|P29590|PML_HUMAN(Protein PML OS=Homo sapiens OX=9606 GN=PML PE=1 SV=3)	5371
ENSG00000224411	1823.45	1158.27	1074.6	575.03	563.45	616.82	26.23	16.63	19.25	11.37	9.07	9.54	20.7033	9.99333	-0.737736	1.44252e-08	1.53795e-06	down	HSP90AA2P	2196	heat shock protein 90 alpha family class A member 2, pseudogene [Source:HGNC Symbol;Acc:HGNC:5256]	COG0326(O:Posttranslational modification, protein turnover, chaperones)	COG0326(Molecular chaperone. Has ATPase activity (By similarity))	K04079	HSP90A, htpG	map05215(Prostate cancer); map04657(IL-17 signaling pathway); map05200(Pathways in cancer); map04217(Necroptosis); map04659(Th17 cell differentiation); map04151(PI3K-Akt signaling pathway); map04612(Antigen processing and presentation); map04621(NOD-like receptor signaling pathway); map04626(Plant-pathogen interaction); map05418(Fluid shear stress and atherosclerosis); map04914(Progesterone-media…		GO:0019062(biological_process:virion attachment to host cell); GO:0006457(biological_process:protein folding); GO:0032435(biological_process:negative regulation of proteasomal ubiquitin-dependent protein catabolic process); GO:0043627(biological_process:response to estrogen); GO:0045429(biological_process:positive regulation of nitric oxide biosynthetic process); GO:0046677(biological_process:res…	XP_010351937.1(PREDICTED: LOW QUALITY PROTEIN: heat shock protein HSP 90-alpha [Rhinopithecus roxellana])	sp|P30946|HS90A_RABIT(Heat shock protein HSP 90-alpha OS=Oryctolagus cuniculus OX=9986 GN=HSP90AA1 PE=1 SV=2)
ENSG00000177189	1704	969	950	502	449	495	7.2	4.37	4.71	2.72	2.75	2.58	5.42667	2.68333	-0.82531	1.48848e-08	1.57484e-06	down	RPS6KA3	7918	ribosomal protein S6 kinase A3 [Source:HGNC Symbol;Acc:HGNC:10432]	ENOG410XNPH(J:Translation, ribosomal structure and biogenesis)	ENOG410XNPH(however, it seems to stimulate more or less all the activities of the other two initiation factors, IF-2 and IF-3 (By similarity))	K04373	RPS6KA	map04010(MAPK signaling pathway); map04114(Oocyte meiosis); map04150(mTOR signaling pathway); map04720(Long-term potentiation); map04722(Neurotrophin signaling pathway); map04914(Progesterone-mediated oocyte maturation); map04931(Insulin resistance)	PF00069.22(Pkinase:Protein kinase domain); PF07714.14(Pkinase_Tyr:Protein tyrosine kinase); PF14531.3(Kinase-like:Kinase-like); PF06293.11(Kdo:Lipopolysaccharide kinase (Kdo/WaaP) family); PF00433.21(Pkinase_C:Protein kinase C terminal domain)	GO:0030307(biological_process:positive regulation of cell growth); GO:0001501(biological_process:skeletal system development); GO:0032496(biological_process:response to lipopolysaccharide); GO:0035556(biological_process:intracellular signal transduction); GO:0007049(biological_process:cell cycle); GO:0007417(biological_process:central nervous system development); GO:0032496(biological_process:res…	NP_004577.1(ribosomal protein S6 kinase alpha-3 [Homo sapiens])	sp|P51812|KS6A3_HUMAN(Ribosomal protein S6 kinase alpha-3 OS=Homo sapiens OX=9606 GN=RPS6KA3 PE=1 SV=1)	6197
ENSG00000099817	7268	7752	6157	7240	9186	9426.96	247.37	262.14	271.9	341.39	356.61	357.85	260.47	351.95	0.64946	1.52164e-08	1.59772e-06	up	POLR2E	2831	RNA polymerase II subunit E [Source:HGNC Symbol;Acc:HGNC:9192]	COG2012(K:Transcription)	COG2012(DNA-dependent RNA polymerase catalyzes the transcription of DNA into RNA using the four ribonucleoside triphosphates as substrates)	K03013	RPB5, POLR2E	map00230(Purine metabolism); map00240(Pyrimidine metabolism); map03020(RNA polymerase); map04623(Cytosolic DNA-sensing pathway); map05016(Huntington disease); map05169(Epstein-Barr virus infection)	PF01191.16(RNA_pol_Rpb5_C:RNA polymerase Rpb5, C-terminal domain); PF03871.11(RNA_pol_Rpb5_N:RNA polymerase Rpb5, N-terminal domain)	GO:0001055(molecular_function:RNA polymerase II activity); GO:0001056(molecular_function:RNA polymerase III activity); GO:0001054(molecular_function:RNA polymerase I activity); GO:0003677(molecular_function:DNA binding); GO:0050434(biological_process:positive regulation of viral transcription); GO:0008543(biological_process:fibroblast growth factor receptor signaling pathway); GO:0005736(cellular…	P19388.4(RecName: Full=DNA-directed RNA polymerases I, II, and III subunit RPABC1; Short=RNA polymerases I, II, and III subunit ABC1; AltName: Full=DNA-directed RNA polymerase II 23 kDa polypeptide; AltName: Full=DNA-directed RNA polymerase II subunit E; AltName: Full=RPB5 homolog; AltName: Full=XAP4)	sp|P19388|RPAB1_HUMAN(DNA-directed RNA polymerases I, II, and III subunit RPABC1 OS=Homo sapiens OX=9606 GN=POLR2E PE=1 SV=4)	5434
ENSG00000029363	2750	1751.08	1460	906	708	829	19.18	12.85	12.74	9.61	5.35	6.34	14.9233	7.1	-0.793452	1.53481e-08	1.59943e-06	down	BCLAF1	7719	BCL2 associated transcription factor 1 [Source:HGNC Symbol;Acc:HGNC:16863]	ENOG4110X68(K:Transcription)	ENOG4110X68(BCL2-associated transcription factor 1)	K13087	BCLAF1		PF15440.3(THRAP3_BCLAF1:THRAP3/BCLAF1 family)	GO:0016607(cellular_component:nuclear speck); GO:0005737(cellular_component:cytoplasm); GO:0005730(cellular_component:nucleolus); GO:0044822(molecular_function:poly(A) RNA binding); GO:0006915(biological_process:apoptotic process); GO:0045892(biological_process:negative regulation of transcription, DNA-templated); GO:2000144(biological_process:positive regulation of DNA-templated transcription, i…	PNI87049.1(BCLAF1 isoform 4 [Pan troglodytes])	sp|Q9NYF8|BCLF1_HUMAN(Bcl-2-associated transcription factor 1 OS=Homo sapiens OX=9606 GN=BCLAF1 PE=1 SV=2)	9774
ENSG00000087470	2581.12	1602.94	1528.43	856.02	720	896	25.16	19.46	21.06	12.66	8.38	8.07	21.8933	9.70333	-0.739441	1.56658e-08	1.62036e-06	down	DNM1L	4439	dynamin 1 like [Source:HGNC Symbol;Acc:HGNC:2973]	COG0699(T:Signal transduction mechanisms)	COG0699(FYVE, RhoGEF and PH domain containing)	K17065	DNM1L	map04621(NOD-like receptor signaling pathway); map04668(TNF signaling pathway)	PF01031.17(Dynamin_M:Dynamin central region); PF00350.20(Dynamin_N:Dynamin family); PF02212.15(GED:Dynamin GTPase effector domain); PF01926.20(MMR_HSR1:50S ribosome-binding GTPase)	GO:0005737(cellular_component:cytoplasm); GO:0043231(cellular_component:intracellular membrane-bounded organelle); GO:0016559(biological_process:peroxisome fission); GO:0000266(biological_process:mitochondrial fission); GO:0003924(molecular_function:GTPase activity); GO:0003924(molecular_function:GTPase activity); GO:0005515(molecular_function:protein binding); GO:0043547(biological_process:posit…	XP_018894206.1(PREDICTED: dynamin-1-like protein isoform X1 [Gorilla gorilla gorilla])	sp|O00429|DNM1L_HUMAN(Dynamin-1-like protein OS=Homo sapiens OX=9606 GN=DNM1L PE=1 SV=2)	10059
ENSG00000100241	6085	6056	5393	6136	7245	7292	32.4	32.52	37.41	43.97	44.89	43.45	34.11	44.1033	0.604871	1.60054e-08	1.63283e-06	up	SBF1	8008	SET binding factor 1 [Source:HGNC Symbol;Acc:HGNC:10542]	ENOG410XTJ1(S:Function unknown)	ENOG410XTJ1(SET binding factor)	K18061	SBF1_2, MTMR5_13		PF12335.5(SBF2:Myotubularin protein); PF06602.11(Myotub-related:Myotubularin-like phosphatase domain); PF02141.18(DENN:DENN (AEX-3) domain); PF03456.15(uDENN:uDENN domain); PF00169.26(PH:PH domain); PF02893.17(GRAM:GRAM domain); PF03455.16(dDENN:dDENN domain)	GO:0043547(biological_process:positive regulation of GTPase activity); GO:0008138(molecular_function:protein tyrosine/serine/threonine phosphatase activity); GO:0006470(biological_process:protein dephosphorylation); GO:0016021(cellular_component:integral component of membrane); GO:0017112(molecular_function:Rab guanyl-nucleotide exchange factor activity); GO:0007283(biological_process:spermatogen…	NP_002963.2(myotubularin-related protein 5 [Homo sapiens])	sp|O95248|MTMR5_HUMAN(Myotubularin-related protein 5 OS=Homo sapiens OX=9606 GN=SBF1 PE=1 SV=4)	6305
ENSG00000165684	855	860	726	932	938	1034	5.44	5.16	5.54	7.98	6.8	6.98	5.38	7.25333	0.617787	1.6022e-08	1.63283e-06	up	SNAPC4	5010	small nuclear RNA activating complex polypeptide 4 [Source:HGNC Symbol;Acc:HGNC:11137]	COG5147(S:Function unknown)	COG5147(Caspase recruitment domain family, member 9)	K09453	SNAPC4		PF00249.28(Myb_DNA-binding:Myb-like DNA-binding domain); PF13921.3(Myb_DNA-bind_6:Myb-like DNA-binding domain)	GO:0006355(biological_process:regulation of transcription, DNA-templated); GO:0006351(biological_process:transcription, DNA-templated); GO:0003677(molecular_function:DNA binding); GO:0003677(molecular_function:DNA binding); GO:0003677(molecular_function:DNA binding); GO:0005634(cellular_component:nucleus); GO:0005634(cellular_component:nucleus); GO:0009301(biological_process:snRNA transcription);…	AAC02972.1(SNAP190 [Homo sapiens])	sp|Q5SXM2|SNPC4_HUMAN(snRNA-activating protein complex subunit 4 OS=Homo sapiens OX=9606 GN=SNAPC4 PE=1 SV=1)	6621
ENSG00000120896	1612	1637	1366	1647	1913.76	1941	50.53	53.52	55.66	77.41	78.6	71.42	53.2367	75.81	0.621484	1.67048e-08	1.68999e-06	up	SORBS3	3459	sorbin and SH3 domain containing 3 [Source:HGNC Symbol;Acc:HGNC:30907]	ENOG410XP8Q(T:Signal transduction mechanisms)	ENOG410XP8Q(sorbin and SH3 domain containing 3)				PF14604.3(SH3_9:Variant SH3 domain); PF00018.25(SH3_1:SH3 domain); PF07653.14(SH3_2:Variant SH3 domain); PF02208.13(Sorb:Sorbin homologous domain)	GO:0005856(cellular_component:cytoskeleton); GO:0007015(biological_process:actin filament organization); GO:0031589(biological_process:cell-substrate adhesion); GO:0017166(molecular_function:vinculin binding); GO:0005925(cellular_component:focal adhesion); GO:0005737(cellular_component:cytoplasm); GO:0005634(cellular_component:nucleus); GO:0043410(biological_process:positive regulation of MAPK ca…	EAW63676.1(sorbin and SH3 domain containing 3, isoform CRA_d [Homo sapiens])	sp|O60504|VINEX_HUMAN(Vinexin OS=Homo sapiens OX=9606 GN=SORBS3 PE=1 SV=2)	10174
ENSG00000075618	24063	24825	21262	24819.7	27541	28382	266.39	274.93	293.84	378.61	342.25	339.24	278.387	353.367	0.574267	1.79425e-08	1.80097e-06	up	FSCN1	2777	fascin actin-bundling protein 1 [Source:HGNC Symbol;Acc:HGNC:11148]	ENOG410XPHV(O:Posttranslational modification, protein turnover, chaperones)	ENOG410XPHV(fascin homolog 2, actin-bundling protein, retinal (Strongylocentrotus purpuratus))	K17455	FSCN1_2	map05206(MicroRNAs in cancer)	PF06268.10(Fascin:Fascin domain); PF06229.9(FRG1:FRG1-like domain)	GO:0030426(cellular_component:growth cone); GO:0008144(molecular_function:drug binding); GO:0030175(cellular_component:filopodium); GO:0005902(cellular_component:microvillus); GO:0007043(biological_process:cell-cell junction assembly); GO:0071437(cellular_component:invadopodium); GO:0001725(cellular_component:stress fiber); GO:0001726(cellular_component:ruffle); GO:0035089(biological_process:esta…	AAH07539.1(FSCN1 protein, partial [Homo sapiens])	sp|Q16658|FSCN1_HUMAN(Fascin OS=Homo sapiens OX=9606 GN=FSCN1 PE=1 SV=3)	6624
ENSG00000118985	1945	1336	1170	672	566	755	19.1	12	13.1	9.77	5.64	8.78	14.7333	8.06333	-0.702583	1.80617e-08	1.80097e-06	down	ELL2	6046	elongation factor for RNA polymerase II 2 [Source:HGNC Symbol;Acc:HGNC:17064]	ENOG410ZNGU(K:Transcription)	ENOG410ZNGU(elongation factor, RNA polymerase)	K15183	ELL		PF10390.6(ELL:RNA polymerase II elongation factor ELL); PF07303.10(Occludin_ELL:Occludin homology domain)	GO:0005737(cellular_component:cytoplasm); GO:0008023(cellular_component:transcription elongation factor complex); GO:0005813(cellular_component:centrosome); GO:0006355(biological_process:regulation of transcription, DNA-templated); GO:0006368(biological_process:transcription elongation from RNA polymerase II promoter); GO:0042795(biological_process:snRNA transcription from RNA polymerase II promo…	XP_016864728.1(RNA polymerase II elongation factor ELL2 isoform X1 [Homo sapiens])	sp|O00472|ELL2_HUMAN(RNA polymerase II elongation factor ELL2 OS=Homo sapiens OX=9606 GN=ELL2 PE=1 SV=2)	22936
ENSG00000104897	1392.99	1350.96	1143.95	1489.93	1455.98	1539.99	24.23	25.2	24.81	39.67	31.82	33.34	24.7467	34.9433	0.582368	1.86068e-08	1.82901e-06	up	SF3A2	1963	splicing factor 3a subunit 2 [Source:HGNC Symbol;Acc:HGNC:10766]	COG5246(A:RNA processing and modification)	COG5246(Splicing factor 3A subunit)	K12826	SF3A2, SAP62	map03040(Spliceosome)	PF16835.2(SF3A2:Pre-mRNA-splicing factor SF3a complex subunit 2 (Prp11)); PF12874.4(zf-met:Zinc-finger of C2H2 type)	GO:0016607(cellular_component:nuclear speck); GO:0010976(biological_process:positive regulation of neuron projection development); GO:0005681(cellular_component:spliceosomal complex); GO:0005515(molecular_function:protein binding); GO:0046872(molecular_function:metal ion binding); GO:0008270(molecular_function:zinc ion binding); GO:0005634(cellular_component:nucleus); GO:0008380(biological_proces…	XP_017362970.1(PREDICTED: splicing factor 3A subunit 2 [Cebus capucinus imitator])	sp|Q15428|SF3A2_HUMAN(Splicing factor 3A subunit 2 OS=Homo sapiens OX=9606 GN=SF3A2 PE=1 SV=2)	8175
ENSG00000109089	3033	3009	2889	3314	3451	3772	25.77	25.57	30.63	38.72	32.83	34.5	27.3233	35.35	0.59985	1.85774e-08	1.82901e-06	up	CDR2L	3536	cerebellar degeneration related protein 2 like [Source:HGNC Symbol;Acc:HGNC:29999]	ENOG410XNUZ(S:Function unknown)	ENOG410XNUZ(Cerebellar degeneration-related protein)					GO:0005515(molecular_function:protein binding)	AAH47534.1(Cerebellar degeneration-related protein 2-like [Homo sapiens])	sp|Q86X02|CDR2L_HUMAN(Cerebellar degeneration-related protein 2-like OS=Homo sapiens OX=9606 GN=CDR2L PE=1 SV=2)	30850
ENSG00000092201	3893	2748	2276	1407	937	1420	31.29	22.61	22.94	15.8	8.98	13.15	25.6133	12.6433	-0.770645	1.89043e-08	1.84517e-06	down	SUPT16H	4684	SPT16 homolog, facilitates chromatin remodeling subunit [Source:HGNC Symbol;Acc:HGNC:11465]	COG5406(K:Transcription)	COG5406(Component of the FACT complex, a general chromatin factor that acts to reorganize nucleosomes. The FACT complex is involved in multiple processes that require DNA as a template such as mRNA elongation, DNA replication and DNA repair. During transcription elongation the FACT complex acts as a histone chaperone that both destabilizes and restores nucleosomal structure. It facilitates the pa…				PF08644.8(SPT16:FACT complex subunit (SPT16/CDC68)); PF14826.3(FACT-Spt16_Nlob:FACT complex subunit SPT16 N-terminal lobe domain); PF00557.21(Peptidase_M24:Metallopeptidase family M24); PF08512.9(Rtt106:Histone chaperone Rttp106-like)	GO:0006281(biological_process:DNA repair); GO:0006337(biological_process:nucleosome disassembly); GO:0044822(molecular_function:poly(A) RNA binding); GO:0032786(biological_process:positive regulation of DNA-templated transcription, elongation); GO:0005654(cellular_component:nucleoplasm); GO:0006260(biological_process:DNA replication); GO:0005515(molecular_function:protein binding); GO:0005694(cel…	XP_012022582.1(PREDICTED: FACT complex subunit SPT16 isoform X2 [Ovis aries musimon])	sp|Q9Y5B9|SP16H_HUMAN(FACT complex subunit SPT16 OS=Homo sapiens OX=9606 GN=SUPT16H PE=1 SV=1)	11198
ENSG00000065328	897	611	554	316	238	283	6.62	4.37	5.14	3.13	1.88	2.22	5.37667	2.41	-0.811857	1.955e-08	1.89484e-06	down	MCM10	4587	minichromosome maintenance 10 replication initiation factor [Source:HGNC Symbol;Acc:HGNC:18043]	ENOG41100ZT(S:Function unknown)	ENOG41100ZT(minichromosome maintenance complex component 10)	K10736	MCM10		PF09332.8(Mcm10:Mcm10 replication factor); PF09329.8(zf-primase:Primase zinc finger)	GO:0005737(cellular_component:cytoplasm); GO:0005654(cellular_component:nucleoplasm); GO:0008283(biological_process:cell proliferation); GO:0005730(cellular_component:nucleolus); GO:0006270(biological_process:DNA replication initiation); GO:0000082(biological_process:G1/S transition of mitotic cell cycle); GO:0019899(molecular_function:enzyme binding); GO:0006974(biological_process:cellular respo…	NP_060988.3(protein MCM10 homolog isoform 2 [Homo sapiens])	sp|Q7L590|MCM10_HUMAN(Protein MCM10 homolog OS=Homo sapiens OX=9606 GN=MCM10 PE=1 SV=2)	55388
ENSG00000241360	1561.08	1611	1482	1720	1959	2010	25.6	25.89	29.53	37.64	37.26	34.96	27.0067	36.62	0.64588	1.98809e-08	1.91353e-06	up	PDXP	2010	pyridoxal phosphatase [Source:HGNC Symbol;Acc:HGNC:30259]	COG0647(S:Function unknown)	COG0647(rho GTPase activating protein)	K07758	PDXP	map00750(Vitamin B6 metabolism)	PF13344.3(Hydrolase_6:Haloacid dehalogenase-like hydrolase); PF13242.3(Hydrolase_like:HAD-hyrolase-like); PF00702.23(Hydrolase:haloacid dehalogenase-like hydrolase); PF13419.3(HAD_2:Haloacid dehalogenase-like hydrolase)	GO:0016791(molecular_function:phosphatase activity); GO:0015629(cellular_component:actin cytoskeleton); GO:0016311(biological_process:dephosphorylation); GO:0031072(molecular_function:heat shock protein binding); GO:0005515(molecular_function:protein binding); GO:0004721(molecular_function:phosphoprotein phosphatase activity); GO:0005886(cellular_component:plasma membrane); GO:0005886(cellular_co…	NP_064711.1(pyridoxal phosphate phosphatase [Homo sapiens])	sp|Q96GD0|PLPP_HUMAN(Pyridoxal phosphate phosphatase OS=Homo sapiens OX=9606 GN=PDXP PE=1 SV=2)	57026
ENSG00000105701	12027	13296	10892	12681	16291	16072	228.45	252.55	253.33	332.39	348.2	327.68	244.777	336.09	0.669478	2.12942e-08	2.01297e-06	up	FKBP8	1849	FK506 binding protein 8 [Source:HGNC Symbol;Acc:HGNC:3724]	COG0545(O:Posttranslational modification, protein turnover, chaperones)	COG0545(Peptidyl-prolyl cis-trans isomerase)	K09574	FKBP8		PF00254.25(FKBP_C:FKBP-type peptidyl-prolyl cis-trans isomerase); PF00515.25(TPR_1:Tetratricopeptide repeat); PF07719.14(TPR_2:Tetratricopeptide repeat); PF13428.3(TPR_14:Tetratricopeptide repeat); PF14853.3(Fis1_TPR_C:Fis1 C-terminal tetratricopeptide repeat); PF13432.3(TPR_16:Tetratricopeptide repeat); PF13371.3(TPR_9:Tetratricopeptide repeat); PF13414.3(TPR_11:TPR repeat); PF13181.3(TPR_8:Tetr…	GO:0030176(cellular_component:integral component of endoplasmic reticulum membrane); GO:0006457(biological_process:protein folding); GO:0003755(molecular_function:peptidyl-prolyl cis-trans isomerase activity); GO:0021904(biological_process:dorsal/ventral neural tube patterning); GO:0007224(biological_process:smoothened signaling pathway); GO:0043010(biological_process:camera-type eye development)…	XP_009192157.2(peptidyl-prolyl cis-trans isomerase FKBP8 isoform X1 [Papio anubis])	sp|Q14318|FKBP8_HUMAN(Peptidyl-prolyl cis-trans isomerase FKBP8 OS=Homo sapiens OX=9606 GN=FKBP8 PE=1 SV=2)	23770
ENSG00000104866	1054	1166	943	1213	1421	1351	14.2	13.97	14.53	19.85	21.49	18.8	14.2333	20.0467	0.688602	2.13497e-08	2.01297e-06	up	PPP1R37	5943	protein phosphatase 1 regulatory subunit 37 [Source:HGNC Symbol;Acc:HGNC:27607]	ENOG410XSTR(T:Signal transduction mechanisms)	ENOG410XSTR(Protein phosphatase 1 regulatory subunit 37)	K17576	PPP1R37, LRRC68			GO:0010923(biological_process:negative regulation of phosphatase activity); GO:0019902(molecular_function:phosphatase binding)	BAB85572.1(KIAA1986 protein, partial [Homo sapiens])	sp|O75864|PPR37_HUMAN(Protein phosphatase 1 regulatory subunit 37 OS=Homo sapiens OX=9606 GN=PPP1R37 PE=1 SV=4)	284352
ENSG00000076924	3539	3745	3054	3552	4503	4579	42.5	45.39	46.17	58.15	60.3	61.19	44.6867	59.88	0.649492	2.12794e-08	2.01297e-06	up	XAB2	4555	XPA binding protein 2 [Source:HGNC Symbol;Acc:HGNC:14089]	ENOG410XPD9(A:RNA processing and modification)	ENOG410XPD9(pre-mRNA-splicing factor SYF1)	K12867	SYF1, XAB2	map03040(Spliceosome)		GO:0000974(cellular_component:Prp19 complex); GO:0001824(biological_process:blastocyst development); GO:0006283(biological_process:transcription-coupled nucleotide-excision repair); GO:0071010(cellular_component:prespliceosome); GO:0071013(cellular_component:catalytic step 2 spliceosome); GO:0071012(cellular_component:catalytic step 1 spliceosome); GO:0071014(cellular_component:post-mRNA release …	BAB84861.1(FLJ00081 protein, partial [Homo sapiens])	sp|Q9HCS7|SYF1_HUMAN(Pre-mRNA-splicing factor SYF1 OS=Homo sapiens OX=9606 GN=XAB2 PE=1 SV=2)	56949
ENSG00000078674	752	448	474	237	192	202	6.26	4.41	5.84	2.65	1.7	2.54	5.50333	2.29667	-0.888944	2.1791e-08	2.01349e-06	down	PCM1	8287	pericentriolar material 1 [Source:HGNC Symbol;Acc:HGNC:8727]	ENOG410YNFX(S:Function unknown)	ENOG410YNFX(Pericentriolar material 1)	K16537	PCM1		PF15717.2(PCM1_C:Pericentriolar material 1 C terminus)	GO:0043234(cellular_component:protein complex); GO:0036064(cellular_component:ciliary basal body); GO:0000242(cellular_component:pericentriolar material); GO:0034451(cellular_component:centriolar satellite); GO:0005813(cellular_component:centrosome); GO:0031965(cellular_component:nuclear membrane); GO:0005829(cellular_component:cytosol); GO:0060271(biological_process:cilium assembly); GO:0005813(…	NP_001302437.1(pericentriolar material 1 protein isoform 3 [Homo sapiens])	sp|Q15154|PCM1_HUMAN(Pericentriolar material 1 protein OS=Homo sapiens OX=9606 GN=PCM1 PE=1 SV=5)	5108
ENSG00000106351	1516	1369	1356	1583	1591	1776	19.21	17.53	21.79	23.44	21.19	21.21	19.51	21.9467	0.58936	2.17392e-08	2.01349e-06	up	AGFG2	4796	ArfGAP with FG repeats 2 [Source:HGNC Symbol;Acc:HGNC:5177]	ENOG41122WA(U:Intracellular trafficking, secretion, and vesicular transport)	ENOG41122WA(ArfGAP with FG repeats)				PF01412.15(ArfGap:Putative GTPase activating protein for Arf)	GO:0046872(molecular_function:metal ion binding); GO:0016020(cellular_component:membrane); GO:0005096(molecular_function:GTPase activator activity); GO:0043547(biological_process:positive regulation of GTPase activity); GO:0005096(molecular_function:GTPase activator activity); GO:0043547(biological_process:positive regulation of GTPase activity); GO:0046872(molecular_function:metal ion binding); …	NP_006067.3(arf-GAP domain and FG repeat-containing protein 2 [Homo sapiens])	sp|O95081|AGFG2_HUMAN(Arf-GAP domain and FG repeat-containing protein 2 OS=Homo sapiens OX=9606 GN=AGFG2 PE=1 SV=2)	3268
ENSG00000067064	2383.58	1883.8	1627	921.03	842.7	1135	36.63	28.73	31.49	19.86	15.94	19.68	32.2833	18.4933	-0.595524	2.17752e-08	2.01349e-06	down	IDI1	2301	isopentenyl-diphosphate delta isomerase 1 [Source:HGNC Symbol;Acc:HGNC:5387]	COG1443(I:Lipid transport and metabolism)	COG1443(Catalyzes the 1,3-allylic rearrangement of the homoallylic substrate isopentenyl (IPP) to its highly electrophilic allylic isomer, dimethylallyl diphosphate (DMAPP) (By similarity))	K01823	idi, IDI	map00900(Terpenoid backbone biosynthesis)	PF00293.25(NUDIX:NUDIX domain)	GO:0016787(molecular_function:hydrolase activity); GO:0000287(molecular_function:magnesium ion binding); GO:0005829(cellular_component:cytosol); GO:0050992(biological_process:dimethylallyl diphosphate biosynthetic process); GO:0005777(cellular_component:peroxisome); GO:0030145(molecular_function:manganese ion binding); GO:0008299(biological_process:isoprenoid biosynthetic process); GO:0004452(mol…	XP_003827812.2(PREDICTED: isopentenyl-diphosphate Delta-isomerase 1 [Pan paniscus])	sp|Q13907|IDI1_HUMAN(Isopentenyl-diphosphate Delta-isomerase 1 OS=Homo sapiens OX=9606 GN=IDI1 PE=1 SV=2)	3422
ENSG00000105655	110.01	92.03	69.01	148.03	177	144	3.16	2.39	2.08	4.75	5.16	4.58	2.54333	4.83	1.03676	2.27189e-08	2.08532e-06	up	ISYNA1	2420	inositol-3-phosphate synthase 1 [Source:HGNC Symbol;Acc:HGNC:29821]	COG1260(I:Lipid transport and metabolism)	COG1260(synthase)	K01858	INO1, ISYNA1	map00562(Inositol phosphate metabolism)	PF07994.9(NAD_binding_5:Myo-inositol-1-phosphate synthase); PF01658.14(Inos-1-P_synth:Myo-inositol-1-phosphate synthase)	GO:0005737(cellular_component:cytoplasm); GO:0004512(molecular_function:inositol-3-phosphate synthase activity); GO:0008654(biological_process:phospholipid biosynthetic process); GO:0005829(cellular_component:cytosol); GO:0043647(biological_process:inositol phosphate metabolic process); GO:0005515(molecular_function:protein binding); GO:0008654(biological_process:phospholipid biosynthetic process…	NP_057452.1(inositol-3-phosphate synthase 1 isoform 1 [Homo sapiens])	sp|Q9NPH2|INO1_HUMAN(Inositol-3-phosphate synthase 1 OS=Homo sapiens OX=9606 GN=ISYNA1 PE=1 SV=1)	51477
ENSG00000275052	1523.36	920.56	827.92	445.49	422.43	485.69	9.82	5.84	7.02	4.35	3.09	3.59	7.56	3.67667	-0.785293	2.4066e-08	2.1801e-06	down	PPP4R3B	5243	protein phosphatase 4 regulatory subunit 3B [Source:HGNC Symbol;Acc:HGNC:29267]	ENOG410XQ7A(S:Function unknown)	ENOG410XQ7A(Coiled-coil domain containing 104)	K17491	SMEK, PPP4R3	map04922(Glucagon signaling pathway)	PF04802.12(SMK-1:Component of IIS longevity pathway SMK-1); PF00568.20(WH1:WH1 domain)	GO:0005737(cellular_component:cytoplasm); GO:0019216(biological_process:regulation of lipid metabolic process); GO:0006470(biological_process:protein dephosphorylation); GO:0005654(cellular_component:nucleoplasm); GO:0030289(cellular_component:protein phosphatase 4 complex); GO:0005813(cellular_component:centrosome); GO:0005813(cellular_component:centrosome); GO:0005654(cellular_component:nucleop…	NP_065196.1(serine/threonine-protein phosphatase 4 regulatory subunit 3B isoform 2 [Homo sapiens])	sp|Q6P2K6|P4R3A_MOUSE(Serine/threonine-protein phosphatase 4 regulatory subunit 3A OS=Mus musculus OX=10090 GN=Ppp4r3a PE=1 SV=1)	57223
ENSG00000145506	230	259	209	285	389	362	4.85	5.07	4.76	7.14	8.08	8.7	4.89333	7.97333	0.872196	2.40037e-08	2.1801e-06	up	NKD2	2155	naked cuticle homolog 2 [Source:HGNC Symbol;Acc:HGNC:17046]	ENOG41114G9(O:Posttranslational modification, protein turnover, chaperones)	ENOG41114G9(naked cuticle homolog 2 (Drosophila))	K03213	NKD	map04310(Wnt signaling pathway)		GO:0090090(biological_process:negative regulation of canonical Wnt signaling pathway); GO:0031625(molecular_function:ubiquitin protein ligase binding); GO:0032436(biological_process:positive regulation of proteasomal ubiquitin-dependent protein catabolic process); GO:0048210(biological_process:Golgi vesicle fusion to target membrane); GO:0031410(cellular_component:cytoplasmic vesicle); GO:0072661…	NP_149111.1(protein naked cuticle homolog 2 isoform 1 [Homo sapiens])	sp|Q969F2|NKD2_HUMAN(Protein naked cuticle homolog 2 OS=Homo sapiens OX=9606 GN=NKD2 PE=1 SV=1)	85409
ENSG00000137497	2593.57	2302.07	1979.07	2412.49	2441.55	2665.53	17.79	17.13	17.24	23.49	18.62	19.58	17.3867	20.5633	0.515236	2.43681e-08	2.19313e-06	up	NUMA1	7343	nuclear mitotic apparatus protein 1 [Source:HGNC Symbol;Acc:HGNC:8059]	ENOG41125FF(U:Intracellular trafficking, secretion, and vesicular transport)	ENOG41125FF(nuclear mitotic apparatus protein 1)	K16808	NUMA1			GO:0030425(cellular_component:dendrite); GO:0099738(cellular_component:cell cortex region); GO:0099738(cellular_component:cell cortex region); GO:0097431(cellular_component:mitotic spindle pole); GO:0055028(cellular_component:cortical microtubule); GO:0045177(cellular_component:apical part of cell); GO:0043025(cellular_component:neuronal cell body); GO:0030425(cellular_component:dendrite); GO:001…	NP_006176.2(nuclear mitotic apparatus protein 1 isoform 1 [Homo sapiens])	sp|Q14980|NUMA1_HUMAN(Nuclear mitotic apparatus protein 1 OS=Homo sapiens OX=9606 GN=NUMA1 PE=1 SV=2)	4926
ENSG00000167566	960	859	789	968	1115	1068.65	6.34	5.76	6.43	9.29	8.33	7.78	6.17667	8.46667	0.641337	2.56024e-08	2.1992e-06	up	NCKAP5L	4900	NCK associated protein 5 like [Source:HGNC Symbol;Acc:HGNC:29321]	ENOG410XSUM(S:Function unknown)	ENOG410XSUM(NCK-associated protein 5-like)				PF15246.3(NCKAP5:Nck-associated protein 5, Peripheral clock protein)	GO:0005737(cellular_component:cytoplasm); GO:0001578(biological_process:microtubule bundle formation); GO:0007019(biological_process:microtubule depolymerization); GO:0005813(cellular_component:centrosome); GO:0005515(molecular_function:protein binding); GO:0035371(cellular_component:microtubule plus-end); GO:0005737(cellular_component:cytoplasm); GO:0005856(cellular_component:cytoskeleton); GO:0…	NP_001032895.2(nck-associated protein 5-like [Homo sapiens])	sp|Q9HCH0|NCK5L_HUMAN(Nck-associated protein 5-like OS=Homo sapiens OX=9606 GN=NCKAP5L PE=1 SV=2)	57701
ENSG00000179862	1703	1659	1727	2420	2131	2080	44.97	43.5	56.51	87.8	62.94	58.8	48.3267	69.8467	0.723463	2.57049e-08	2.1992e-06	up	CITED4	1316	Cbp/p300 interacting transactivator with Glu/Asp rich carboxy-terminal domain 4 [Source:HGNC Symbol;Acc:HGNC:18696]	ENOG4111C3F(K:Transcription)	ENOG4111C3F(response to estrogen stimulus)				PF04487.9(CITED:CITED)	GO:0006355(biological_process:regulation of transcription, DNA-templated); GO:0005737(cellular_component:cytoplasm); GO:0005634(cellular_component:nucleus); GO:0045893(biological_process:positive regulation of transcription, DNA-templated); GO:0043627(biological_process:response to estrogen); GO:0003713(molecular_function:transcription coactivator activity); GO:0006355(biological_process:regulati…	NP_597724.1(cbp/p300-interacting transactivator 4 [Homo sapiens])	sp|Q96RK1|CITE4_HUMAN(Cbp/p300-interacting transactivator 4 OS=Homo sapiens OX=9606 GN=CITED4 PE=1 SV=1)	163732
ENSG00000108262	1905	1879	1626	1927	2255	2220	15.6	15.89	16.32	22.04	20.99	19.97	15.9367	21	0.612037	2.50943e-08	2.1992e-06	up	GIT1	3768	GIT ArfGAP 1 [Source:HGNC Symbol;Acc:HGNC:4272]	ENOG410XR8U(S:Function unknown)	ENOG410XR8U(Tumor protein p53 inducible protein 13)	K05737	GIT1	map04144(Endocytosis); map04810(Regulation of actin cytoskeleton); map05120(Epithelial cell signaling in Helicobacter pylori infection)	PF12205.5(GIT1_C:G protein-coupled receptor kinase-interacting protein 1 C term); PF16559.2(GIT_CC:GIT coiled-coil Rho guanine nucleotide exchange factor); PF08518.8(GIT_SHD:Spa2 homology domain (SHD) of GIT); PF01412.15(ArfGap:Putative GTPase activating protein for Arf); PF12796.4(Ank_2:Ankyrin repeats (3 copies)); PF13637.3(Ank_4:Ankyrin repeats (many copies)); PF13857.3(Ank_5:Ankyrin repeats (…	GO:0005737(cellular_component:cytoplasm); GO:0005925(cellular_component:focal adhesion); GO:0043547(biological_process:positive regulation of GTPase activity); GO:0016310(biological_process:phosphorylation); GO:0005829(cellular_component:cytosol); GO:0016020(cellular_component:membrane); GO:0005096(molecular_function:GTPase activator activity); GO:0016235(cellular_component:aggresome); GO:0032403…	NP_054749.2(ARF GTPase-activating protein GIT1 isoform 2 [Homo sapiens])	sp|Q9Y2X7|GIT1_HUMAN(ARF GTPase-activating protein GIT1 OS=Homo sapiens OX=9606 GN=GIT1 PE=1 SV=2)	28964
ENSG00000150995	1724	1216	1139	664	542	650	9.3	6.56	8.22	5.56	3.32	2.98	8.02667	3.95333	-0.683256	2.56651e-08	2.1992e-06	down	ITPR1	10242	inositol 1,4,5-trisphosphate receptor type 1 [Source:HGNC Symbol;Acc:HGNC:6180]	ENOG410XR97(U:Intracellular trafficking, secretion, and vesicular transport)	ENOG410XR97(inositol 1,4,5-trisphosphate receptor type)	K04958	ITPR1	map04020(Calcium signaling pathway); map04022(cGMP-PKG signaling pathway); map04070(Phosphatidylinositol signaling system); map04114(Oocyte meiosis); map04140(Autophagy - animal); map04210(Apoptosis); map04270(Vascular smooth muscle contraction); map04371(Apelin signaling pathway); map04540(Gap junction); map04611(Platelet activation); map04621(NOD-like receptor signaling pathway); map04713(Circa…	PF08709.8(Ins145_P3_rec:Inositol 1,4,5-trisphosphate/ryanodine receptor); PF02815.16(MIR:MIR domain); PF01365.18(RYDR_ITPR:RIH domain); PF08454.8(RIH_assoc:RyR and IP3R Homology associated); PF00520.28(Ion_trans:Ion transport protein)	GO:0005783(cellular_component:endoplasmic reticulum); GO:1903779(biological_process:regulation of cardiac conduction); GO:0005220(molecular_function:inositol 1,4,5-trisphosphate-sensitive calcium-release channel activity); GO:0050849(biological_process:negative regulation of calcium-mediated signaling); GO:0005789(cellular_component:endoplasmic reticulum membrane); GO:0009791(biological_process:p…	XP_011531985.1(inositol 1,4,5-trisphosphate receptor type 1 isoform X2 [Homo sapiens])	sp|Q14643|ITPR1_HUMAN(Inositol 1,4,5-trisphosphate receptor type 1 OS=Homo sapiens OX=9606 GN=ITPR1 PE=1 SV=3)	3708
ENSG00000102981	218	231	165	246	317	333	6.13	6.42	5.74	9.49	9.92	10.02	6.09667	9.81	0.857629	2.54986e-08	2.1992e-06	up	PARD6A	1281	par-6 family cell polarity regulator alpha [Source:HGNC Symbol;Acc:HGNC:15943]	ENOG410XRJ3(O:Posttranslational modification, protein turnover, chaperones)	ENOG410XRJ3(par-6 (partitioning defective 6) homolog)	K06093	PARD6	map04015(Rap1 signaling pathway); map04144(Endocytosis); map04360(Axon guidance); map04390(Hippo signaling pathway); map04530(Tight junction)		GO:0015629(cellular_component:actin cytoskeleton); GO:0060341(biological_process:regulation of cellular localization); GO:0005080(molecular_function:protein kinase C binding); GO:0045217(biological_process:cell-cell junction maintenance); GO:0017048(molecular_function:Rho GTPase binding); GO:0030054(cellular_component:cell junction); GO:0005923(cellular_component:bicellular tight junction); GO:00…	NP_001032358.1(partitioning defective 6 homolog alpha isoform 2 [Homo sapiens])	sp|Q9NPB6|PAR6A_HUMAN(Partitioning defective 6 homolog alpha OS=Homo sapiens OX=9606 GN=PARD6A PE=1 SV=1)	50855
ENSG00000080345	1128	518	555	254	232	270	3.31	1.44	1.86	1.06	0.69	0.68	2.20333	0.81	-0.97194	2.47829e-08	2.1992e-06	down	RIF1	15003	replication timing regulatory factor 1 [Source:HGNC Symbol;Acc:HGNC:23207]	ENOG410YNMC(S:Function unknown)	ENOG410YNMC(RAP1 interacting factor homolog (yeast))	K11138	RIF1	map04550(Signaling pathways regulating pluripotency of stem cells)	PF12231.5(Rif1_N:Rap1-interacting factor 1 N terminal)	GO:0005737(cellular_component:cytoplasm); GO:0001939(cellular_component:female pronucleus); GO:0005819(cellular_component:spindle); GO:0035861(cellular_component:site of double-strand break); GO:0005634(cellular_component:nucleus); GO:0001940(cellular_component:male pronucleus); GO:0001939(cellular_component:female pronucleus); GO:0000790(cellular_component:nuclear chromatin); GO:0000781(cellular…	NP_060621.3(telomere-associated protein RIF1 isoform 1 [Homo sapiens])	sp|Q5UIP0|RIF1_HUMAN(Telomere-associated protein RIF1 OS=Homo sapiens OX=9606 GN=RIF1 PE=1 SV=2)	55183
ENSG00000176058	1162.85	1169.9	1135.77	1305.8	1739.94	1555.16	14.51	14.45	17.12	22.42	24.99	23.16	15.36	23.5233	0.744653	2.48103e-08	2.1992e-06	up	TPRN	3350	taperin [Source:HGNC Symbol;Acc:HGNC:26894]	ENOG410ZR6R(S:Function unknown)	ENOG410ZR6R(sensory perception of sound)					GO:0007605(biological_process:sensory perception of sound)	AAH98411.1(C9orf75 protein, partial [Homo sapiens])	sp|Q4KMQ1|TPRN_HUMAN(Taperin OS=Homo sapiens OX=9606 GN=TPRN PE=1 SV=2)	286262
ENSG00000153922	985	537	533	261	243	273	5.66	3.22	4.41	1.84	2.42	2	4.43	2.08667	-0.880843	2.49297e-08	2.1992e-06	down	CHD1	8095	chromodomain helicase DNA binding protein 1 [Source:HGNC Symbol;Acc:HGNC:1915]	COG0553(T:Signal transduction mechanisms)	COG0553(whole genome shotgun sequence)	K11367	CHD1		PF00176.20(SNF2_N:SNF2 family N-terminal domain); PF00385.21(Chromo:Chromo (CHRromatin Organisation MOdifier) domain); PF13907.3(DUF4208:Domain of unknown function (DUF4208)); PF00271.28(Helicase_C:Helicase conserved C-terminal domain); PF04851.12(ResIII:Type III restriction enzyme, res subunit); PF09111.7(SLIDE:SLIDE); PF08074.8(CHDCT2:CHDCT2 (NUC038) domain)	GO:0005737(cellular_component:cytoplasm); GO:0035064(molecular_function:methylated histone binding); GO:0006338(biological_process:chromatin remodeling); GO:0006338(biological_process:chromatin remodeling); GO:0005515(molecular_function:protein binding); GO:0016569(biological_process:covalent chromatin modification); GO:0001650(cellular_component:fibrillar center); GO:0006355(biological_process:r…	NP_001261.2(chromodomain-helicase-DNA-binding protein 1 [Homo sapiens])	sp|O14646|CHD1_HUMAN(Chromodomain-helicase-DNA-binding protein 1 OS=Homo sapiens OX=9606 GN=CHD1 PE=1 SV=2)	1105
ENSG00000092148	1281	804	779	441	335	385	7.91	6.64	7.63	5.52	2.97	2.37	7.39333	3.62	-0.809734	2.65703e-08	2.25929e-06	down	HECTD1	9134	HECT domain E3 ubiquitin protein ligase 1 [Source:HGNC Symbol;Acc:HGNC:20157]	COG5021(O:Posttranslational modification, protein turnover, chaperones)	COG5021(ubiquitin protein ligase)	K12231	HECTD1		PF00632.22(HECT:HECT-domain (ubiquitin-transferase)); PF07738.10(Sad1_UNC:Sad1 / UNC-like C-terminal); PF06701.10(MIB_HERC2:Mib_herc2); PF12796.4(Ank_2:Ankyrin repeats (3 copies)); PF13857.3(Ank_5:Ankyrin repeats (many copies)); PF13637.3(Ank_4:Ankyrin repeats (many copies)); PF00023.27(Ank:Ankyrin repeat); PF00754.22(F5_F8_type_C:F5/8 type C domain)	GO:0005737(cellular_component:cytoplasm); GO:0004842(molecular_function:ubiquitin-protein transferase activity); GO:0005634(cellular_component:nucleus); GO:0016567(biological_process:protein ubiquitination); GO:0042787(biological_process:protein ubiquitination involved in ubiquitin-dependent protein catabolic process); GO:0005515(molecular_function:protein binding); GO:0046872(molecular_function:…	NP_001248188.1(E3 ubiquitin-protein ligase HECTD1 [Macaca mulatta])	sp|Q9ULT8|HECD1_HUMAN(E3 ubiquitin-protein ligase HECTD1 OS=Homo sapiens OX=9606 GN=HECTD1 PE=1 SV=3)	25831
ENSG00000149115	3796	3589	3214	3757	4117	4153	36.42	31.98	34.4	47.1	42.12	39.8	34.2667	43.0067	0.558874	2.71671e-08	2.29595e-06	up	TNKS1BP1	5952	tankyrase 1 binding protein 1 [Source:HGNC Symbol;Acc:HGNC:19081]	ENOG410ZTHW(S:Function unknown)	ENOG410ZTHW(tankyrase 1 binding protein 1, 182kDa)				PF15327.3(Tankyrase_bdg_C:Tankyrase binding protein C terminal domain)	GO:0005856(cellular_component:cytoskeleton); GO:0005694(cellular_component:chromosome); GO:0005737(cellular_component:cytoplasm); GO:0005737(cellular_component:cytoplasm); GO:0005634(cellular_component:nucleus); GO:0005634(cellular_component:nucleus); GO:0005856(cellular_component:cytoskeleton); GO:0005829(cellular_component:cytosol); GO:0045296(molecular_function:cadherin binding); GO:0005515(mo…	NP_203754.2(182 kDa tankyrase-1-binding protein [Homo sapiens])	sp|Q9C0C2|TB182_HUMAN(182 kDa tankyrase-1-binding protein OS=Homo sapiens OX=9606 GN=TNKS1BP1 PE=1 SV=4)	85456
ENSG00000069011	7269.57	7977.62	6689	7834.07	8833.51	9317.66	109.44	114.75	118.83	155.43	150.86	155.88	114.34	154.057	0.606817	2.75295e-08	2.31248e-06	up	PITX1	2406	paired like homeodomain 1 [Source:HGNC Symbol;Acc:HGNC:9004]	ENOG410ZZ6J(U:Intracellular trafficking, secretion, and vesicular transport)	ENOG410ZZ6J(Cation channel, sperm associated 3)	K09356	PITX1		PF00046.26(Homeobox:Homeobox domain); PF03826.14(OAR:OAR domain)	GO:0001085(molecular_function:RNA polymerase II transcription factor binding); GO:0043565(molecular_function:sequence-specific DNA binding); GO:0005730(cellular_component:nucleolus); GO:0003700(molecular_function:transcription factor activity, sequence-specific DNA binding); GO:0005634(cellular_component:nucleus); GO:0006355(biological_process:regulation of transcription, DNA-templated); GO:00098…	XP_017727425.1(PREDICTED: pituitary homeobox 1 isoform X1 [Rhinopithecus bieti])	sp|P78337|PITX1_HUMAN(Pituitary homeobox 1 OS=Homo sapiens OX=9606 GN=PITX1 PE=1 SV=2)	5307
ENSG00000112200	752.8	489.49	433	245	188	214.43	6.49	4.6	5.84	3.51	3.24	3.46	5.64333	3.40333	-0.859728	2.79492e-08	2.33359e-06	down	ZNF451	9478	zinc finger protein 451 [Source:HGNC Symbol;Acc:HGNC:21091]	ENOG410YYVQ(S:Function unknown)	ENOG410YYVQ(-)				PF11560.5(LAP2alpha:Lamina-associated polypeptide 2 alpha)	GO:0005515(molecular_function:protein binding); GO:0016874(molecular_function:ligase activity); GO:0006355(biological_process:regulation of transcription, DNA-templated); GO:0006351(biological_process:transcription, DNA-templated); GO:0046872(molecular_function:metal ion binding); GO:0005634(cellular_component:nucleus); GO:0005634(cellular_component:nucleus); GO:0003676(molecular_function:nucleic…	NP_001244202.1(E3 SUMO-protein ligase ZNF451 isoform 3 [Homo sapiens])	sp|Q9Y4E5|ZN451_HUMAN(E3 SUMO-protein ligase ZNF451 OS=Homo sapiens OX=9606 GN=ZNF451 PE=1 SV=2)	26036
ENSG00000138398	789	519	465	238	228	267	9.66	6.02	7.2	3.96	3.33	3.78	7.62667	3.69	-0.79043	2.8527e-08	2.36757e-06	down	PPIG	6368	peptidylprolyl isomerase G [Source:HGNC Symbol;Acc:HGNC:14650]	COG0652(O:Posttranslational modification, protein turnover, chaperones)	COG0652(peptidyl-prolyl cis-trans isomerase activity)	K09566	PPIG		PF00160.18(Pro_isomerase:Cyclophilin type peptidyl-prolyl cis-trans isomerase/CLD); PF10500.6(SR-25:Nuclear RNA-splicing-associated protein)	GO:0005737(cellular_component:cytoplasm); GO:0000413(biological_process:protein peptidyl-prolyl isomerization); GO:0006457(biological_process:protein folding); GO:0044822(molecular_function:poly(A) RNA binding); GO:0005654(cellular_component:nucleoplasm); GO:0003755(molecular_function:peptidyl-prolyl cis-trans isomerase activity); GO:0005515(molecular_function:protein binding); GO:0006457(biologi…	XP_005676052.2(PREDICTED: peptidyl-prolyl cis-trans isomerase G isoform X1 [Capra hircus])	sp|A2AR02|PPIG_MOUSE(Peptidyl-prolyl cis-trans isomerase G OS=Mus musculus OX=10090 GN=Ppig PE=1 SV=1)	9360
ENSG00000182379	278	339	305	416	539	445	5.02	6.09	6.84	10.32	10.88	8.62	5.98333	9.94	0.891201	2.88401e-08	2.37931e-06	up	NXPH4	2007	neurexophilin 4 [Source:HGNC Symbol;Acc:HGNC:8078]	ENOG4111F7U(O:Posttranslational modification, protein turnover, chaperones)	ENOG4111F7U(May be signaling molecules that resemble neuropeptides (By similarity))					GO:0007218(biological_process:neuropeptide signaling pathway)	EFB28874.1(hypothetical protein PANDA_004113, partial [Ailuropoda melanoleuca])	sp|O95158|NXPH4_HUMAN(Neurexophilin-4 OS=Homo sapiens OX=9606 GN=NXPH4 PE=2 SV=3)	11247
ENSG00000014123	545	317	313	123	134	170	3.96	2.61	2.74	1.56	1.05	1.43	3.10333	1.34667	-0.928343	2.93995e-08	2.39693e-06	down	UFL1	4224	UFM1 specific ligase 1 [Source:HGNC Symbol;Acc:HGNC:23039]	ENOG410XSRX(O:Posttranslational modification, protein turnover, chaperones)	ENOG410XSRX(ligase 1)				PF09743.6(DUF2042:Uncharacterized conserved protein (DUF2042))	GO:0032880(biological_process:regulation of protein localization); GO:0043234(cellular_component:protein complex); GO:0033146(biological_process:regulation of intracellular estrogen receptor signaling pathway); GO:0043005(cellular_component:neuron projection); GO:0032434(biological_process:regulation of proteasomal ubiquitin-dependent protein catabolic process); GO:1902065(biological_process:resp…	NP_056138.1(E3 UFM1-protein ligase 1 [Homo sapiens])	sp|O94874|UFL1_HUMAN(E3 UFM1-protein ligase 1 OS=Homo sapiens OX=9606 GN=UFL1 PE=1 SV=2)	23376
ENSG00000129911	977	922.28	778	1122.69	1112.37	1030.91	11.66	11.41	12.11	17.32	15.09	15.03	11.7267	15.8133	0.657426	2.92745e-08	2.39693e-06	up	KLF16	2890	Kruppel like factor 16 [Source:HGNC Symbol;Acc:HGNC:16857]	COG5048(S:Function unknown)	COG5048(Zinc finger protein)	K09208	KLF9S, BTEB		PF00096.23(zf-C2H2:Zinc finger, C2H2 type); PF13465.3(zf-H2C2_2:Zinc-finger double domain); PF13894.3(zf-C2H2_4:C2H2-type zinc finger)	GO:0000122(biological_process:negative regulation of transcription from RNA polymerase II promoter); GO:0007212(biological_process:dopamine receptor signaling pathway); GO:0005634(cellular_component:nucleus); GO:0007212(biological_process:dopamine receptor signaling pathway); GO:0006357(biological_process:regulation of transcription from RNA polymerase II promoter); GO:0000122(biological_process:…	XP_017369987.1(PREDICTED: Krueppel-like factor 16 [Cebus capucinus imitator])	sp|Q9BXK1|KLF16_HUMAN(Krueppel-like factor 16 OS=Homo sapiens OX=9606 GN=KLF16 PE=1 SV=1)	83855
ENSG00000132382	4606	4409	3526	4428	4844	4818	49.94	47.21	48.21	66.07	58.03	56.56	48.4533	60.22	0.552407	2.962e-08	2.40078e-06	up	MYBBP1A	4807	MYB binding protein 1a [Source:HGNC Symbol;Acc:HGNC:7546]	ENOG410YFVF(S:Function unknown); ENOG410ZVK4(L:Replication, recombination and repair)	ENOG410YFVF(MYB binding protein (P160) 1a); ENOG410ZVK4(DNA polymerase)	K02331	POL5, MYBBP1A		PF04931.10(DNA_pol_phi:DNA polymerase phi)	GO:0032922(biological_process:circadian regulation of gene expression); GO:0016020(cellular_component:membrane); GO:0003677(molecular_function:DNA binding); GO:0001649(biological_process:osteoblast differentiation); GO:0072332(biological_process:intrinsic apoptotic signaling pathway by p53 class mediator); GO:0005737(cellular_component:cytoplasm); GO:0043565(molecular_function:sequence-specific D…	NP_055335.2(myb-binding protein 1A isoform 2 [Homo sapiens])	sp|Q9BQG0|MBB1A_HUMAN(Myb-binding protein 1A OS=Homo sapiens OX=9606 GN=MYBBP1A PE=1 SV=2)	10514
ENSG00000176020	26.67	28.68	33.42	73.72	64.97	80.1	0.29	0.31	0.45	1.08	0.78	0.92	0.35	0.926667	1.26141	2.98435e-08	2.40483e-06	up	AMIGO3	2862	adhesion molecule with Ig like domain 3 [Source:HGNC Symbol;Acc:HGNC:24075]	ENOG410YSS0(S:Function unknown)	ENOG410YSS0(Adhesion molecule with Ig-like domain 3)				PF13855.3(LRR_8:Leucine rich repeat); PF12799.4(LRR_4:Leucine Rich repeats (2 copies)); PF13927.3(Ig_3:Immunoglobulin domain)	GO:0016021(cellular_component:integral component of membrane); GO:0051965(biological_process:positive regulation of synapse assembly); GO:0007155(biological_process:cell adhesion); GO:0016021(cellular_component:integral component of membrane); GO:0016020(cellular_component:membrane); GO:0007157(biological_process:heterophilic cell-cell adhesion via plasma membrane cell adhesion molecules); GO:000…	AAI01366.1(Adhesion molecule with Ig-like domain 3 [Homo sapiens])	sp|Q86WK7|AMGO3_HUMAN(Amphoterin-induced protein 3 OS=Homo sapiens OX=9606 GN=AMIGO3 PE=2 SV=1)	386724
ENSG00000171992	1816	1569	1430	1684	1727	1936	9.41	8.21	9.25	12	10.04	10.91	8.95667	10.9833	0.531649	3.06477e-08	2.45536e-06	up	SYNPO	7063	synaptopodin [Source:HGNC Symbol;Acc:HGNC:30672]	ENOG4111RGH(S:Function unknown)	ENOG4111RGH(synaptopodin)	K21112	SYNPO	map04530(Tight junction)	PF05556.8(Calsarcin:Calcineurin-binding protein (Calsarcin))	GO:0005737(cellular_component:cytoplasm); GO:0001725(cellular_component:stress fiber); GO:0032233(biological_process:positive regulation of actin filament bundle assembly); GO:0043204(cellular_component:perikaryon); GO:0043197(cellular_component:dendritic spine); GO:0051492(biological_process:regulation of stress fiber assembly); GO:0003779(molecular_function:actin binding); GO:0045211(cellular_c…	NP_001159680.1(synaptopodin isoform C [Homo sapiens])	sp|Q8N3V7|SYNPO_HUMAN(Synaptopodin OS=Homo sapiens OX=9606 GN=SYNPO PE=1 SV=2)	11346
ENSG00000139218	2063	1213	1151	649	495	666	18.7	12.8	14.04	9.78	5.85	6.61	15.18	7.41333	-0.799846	3.16745e-08	2.52304e-06	down	SCAF11	7543	SR-related CTD associated factor 11 [Source:HGNC Symbol;Acc:HGNC:10784]	ENOG4111NG4(S:Function unknown)	ENOG4111NG4(SR-related CTD-associated factor 11)				PF13639.3(zf-RING_2:Ring finger domain); PF13923.3(zf-C3HC4_2:Zinc finger, C3HC4 type (RING finger)); PF00097.22(zf-C3HC4:Zinc finger, C3HC4 type (RING finger)); PF13920.3(zf-C3HC4_3:Zinc finger, C3HC4 type (RING finger)); PF13445.3(zf-RING_UBOX:RING-type zinc-finger)	GO:0000245(biological_process:spliceosomal complex assembly); GO:0005730(cellular_component:nucleolus); GO:0044822(molecular_function:poly(A) RNA binding); GO:0005654(cellular_component:nucleoplasm); GO:0008270(molecular_function:zinc ion binding); GO:0005515(molecular_function:protein binding); GO:0016604(cellular_component:nuclear body); GO:0005654(cellular_component:nucleoplasm); GO:0005730(ce…	XP_011537286.1(protein SCAF11 isoform X4 [Homo sapiens])	sp|Q99590|SCAFB_HUMAN(Protein SCAF11 OS=Homo sapiens OX=9606 GN=SCAF11 PE=1 SV=2)	9169
ENSG00000129925	1977.08	2072.56	1772.36	2091.38	2265.66	2447.91	22.85	24.72	26.05	34.18	28.67	30.94	24.54	31.2633	0.590946	3.22489e-08	2.52633e-06	up	TMEM8A	3691	transmembrane protein 8A [Source:HGNC Symbol;Acc:HGNC:17205]	ENOG4111FA8(J:Translation, ribosomal structure and biogenesis)	ENOG4111FA8(Mitochondrial ribosomal protein, L28)				PF12036.5(DUF3522:Protein of unknown function (DUF3522))	GO:0005515(molecular_function:protein binding); GO:0005765(cellular_component:lysosomal membrane); GO:0007155(biological_process:cell adhesion); GO:0016021(cellular_component:integral component of membrane); GO:0016020(cellular_component:membrane); GO:0005887(cellular_component:integral component of plasma membrane); GO:0005886(cellular_component:plasma membrane); GO:0003674(molecular_function:mo…	NP_067082.2(post-GPI attachment to proteins factor 6 precursor [Homo sapiens])	sp|Q9HCN3|TMM8A_HUMAN(Post-GPI attachment to proteins factor 6 OS=Homo sapiens OX=9606 GN=TMEM8A PE=1 SV=3)	58986
ENSG00000133243	2325	2383	1989	2375	2775.28	2751.59	29.96	29.34	30.7	40.41	40.45	37.03	30	39.2967	0.607658	3.19336e-08	2.52633e-06	up	BTBD2	2763	BTB domain containing 2 [Source:HGNC Symbol;Acc:HGNC:15504]	ENOG410XQ3X(T:Signal transduction mechanisms)	ENOG410XQ3X(Casein Kinase)	K10477	BTBD1_2			GO:0000932(cellular_component:cytoplasmic mRNA processing body); GO:0005515(molecular_function:protein binding)	XP_023055029.1(BTB/POZ domain-containing protein 2-like [Piliocolobus tephrosceles])	sp|Q9BX70|BTBD2_HUMAN(BTB/POZ domain-containing protein 2 OS=Homo sapiens OX=9606 GN=BTBD2 PE=1 SV=1)	55643
ENSG00000280441	353736	439730	439884	520797	606946	583302	4456.37	5580.13	6951.23	9071.46	8107.17	7573.97	5662.58	8250.87	0.781618	3.24361e-08	2.52633e-06	up	FP236383.1	2498		ENOG410XV2W(S:Function unknown); ENOG411219Y(S:Function unknown); ENOG410YW83(S:Function unknown); ENOG410YX7N(S:Function unknown); ENOG4110Q24(O:Posttranslational modification, protein turnover, chaperones); ENOG4110PW0(S:Function unknown)	ENOG410XV2W(-); ENOG411219Y(-); ENOG410YW83(-); ENOG410YX7N(-); ENOG4110Q24(-); ENOG4110PW0(-)						EHH60270.1(hypothetical protein EGM_11598, partial [Macaca fascicularis])	sp|Q8N976|YG039_HUMAN(Putative uncharacterized protein FLJ38264 OS=Homo sapiens OX=9606 PE=5 SV=1)
ENSG00000138018	1254	769	751	406.98	346	404	6.72	4.98	4.21	3.82	3.04	3.81	5.30333	3.55667	-0.778437	3.2445e-08	2.52633e-06	down	SELENOI	8126	selenoprotein I [Source:HGNC Symbol;Acc:HGNC:29361]	COG5050(I:Lipid transport and metabolism)	COG5050(phosphotransferase 1)	K00993	EPT1	map00440(Phosphonate and phosphinate metabolism); map00564(Glycerophospholipid metabolism); map00565(Ether lipid metabolism)	PF01066.18(CDP-OH_P_transf:CDP-alcohol phosphatidyltransferase)	GO:0006646(biological_process:phosphatidylethanolamine biosynthetic process); GO:0008654(biological_process:phospholipid biosynthetic process); GO:0016780(molecular_function:phosphotransferase activity, for other substituted phosphate groups); GO:0016740(molecular_function:transferase activity); GO:0016020(cellular_component:membrane); GO:0016021(cellular_component:integral component of membrane)…	XP_004029008.2(PREDICTED: ethanolaminephosphotransferase 1 [Gorilla gorilla gorilla])	sp|Q9C0D9|EPT1_HUMAN(Ethanolaminephosphotransferase 1 OS=Homo sapiens OX=9606 GN=SELENOI PE=1 SV=3)	85465
ENSG00000185728	1069	724	614	356	278	373	7.62	5.3	4.92	2.99	2.03	2.9	5.94667	2.64	-0.776583	3.35609e-08	2.59862e-06	down	YTHDF3	5193	YTH N6-methyladenosine RNA binding protein 3 [Source:HGNC Symbol;Acc:HGNC:26465]	ENOG410YABQ(S:Function unknown)	ENOG410YABQ(YTH domain family)	K20102	YTHDF		PF04146.12(YTH:YT521-B-like domain)	GO:1990247(molecular_function:N6-methyladenosine-containing RNA binding); GO:0044822(molecular_function:poly(A) RNA binding); GO:0003723(molecular_function:RNA binding); GO:0005515(molecular_function:protein binding)	XP_014415684.1(PREDICTED: YTH domain-containing family protein 3 [Camelus ferus])	sp|Q5RFL8|YTHD3_PONAB(YTH domain-containing family protein 3 OS=Pongo abelii OX=9601 GN=YTHDF3 PE=2 SV=1)	253943
ENSG00000099864	1286	1266	1095	1266	1519	1575	16.24	17.65	18.28	22.54	25.68	30.48	17.39	26.2333	0.622067	3.43763e-08	2.63235e-06	up	PALM	2755	paralemmin [Source:HGNC Symbol;Acc:HGNC:8594]	ENOG410ZG4W(Z:Cytoskeleton)	ENOG410ZG4W(paralemmin)	K16519	AKAP2		PF03285.12(Paralemmin:Paralemmin)	GO:0072661(biological_process:protein targeting to plasma membrane); GO:0031750(molecular_function:D3 dopamine receptor binding); GO:0006928(biological_process:movement of cell or subcellular component); GO:0032591(cellular_component:dendritic spine membrane); GO:0005737(cellular_component:cytoplasm); GO:0008360(biological_process:regulation of cell shape); GO:0005886(cellular_component:plasma me…	CAA76152.1(paralemin [Homo sapiens])	sp|O75781|PALM_HUMAN(Paralemmin-1 OS=Homo sapiens OX=9606 GN=PALM PE=1 SV=2)	5064
ENSG00000128422	2300	2689	1822	2606	3659	2985	50.86	59.04	49.85	79.3	90.33	70.79	53.25	80.14	0.784094	3.43747e-08	2.63235e-06	up	KRT17	1834	keratin 17 [Source:HGNC Symbol;Acc:HGNC:6427]	ENOG410Y9IV(Z:Cytoskeleton)	ENOG410Y9IV(Keratin, type I cytoskeletal)	K07604	KRT1			GO:0005737(cellular_component:cytoplasm); GO:0005200(molecular_function:structural constituent of cytoskeleton); GO:0045109(biological_process:intermediate filament organization); GO:0032395(molecular_function:MHC class II receptor activity); GO:0042289(molecular_function:MHC class II protein binding); GO:0031424(biological_process:keratinization); GO:0030307(biological_process:positive regulatio…	EAW60752.1(keratin 17, isoform CRA_c [Homo sapiens])	sp|Q04695|K1C17_HUMAN(Keratin, type I cytoskeletal 17 OS=Homo sapiens OX=9606 GN=KRT17 PE=1 SV=2)	3872
ENSG00000125534	1290	1231	1085	1237	1496	1567	63.95	61.64	70.87	87.74	87.59	84.74	65.4867	86.69	0.618932	3.54073e-08	2.66709e-06	up	PPDPF	868	pancreatic progenitor cell differentiation and proliferation factor [Source:HGNC Symbol;Acc:HGNC:16142]	ENOG4111Z27(S:Function unknown)	ENOG4111Z27(Pancreatic progenitor cell differentiation and proliferation factor homolog (Zebrafish))				PF15060.3(PPDFL:Differentiation and proliferation regulator)	GO:0031017(biological_process:exocrine pancreas development); GO:0030154(biological_process:cell differentiation); GO:0001708(biological_process:cell fate specification); GO:0030154(biological_process:cell differentiation); GO:0007275(biological_process:multicellular organism development); GO:0007275(biological_process:multicellular organism development); GO:0030154(biological_process:cell differ…	NP_077275.1(pancreatic progenitor cell differentiation and proliferation factor isoform 1 [Homo sapiens])	sp|Q9H3Y8|PPDPF_HUMAN(Pancreatic progenitor cell differentiation and proliferation factor OS=Homo sapiens OX=9606 GN=PPDPF PE=1 SV=1)	79144
ENSG00000143320	13097	13968	11190	13222	16336	16082	496.81	523.92	524.2	689.12	692.98	651.59	514.977	677.897	0.620914	3.51431e-08	2.66709e-06	up	CRABP2	1033	cellular retinoic acid binding protein 2 [Source:HGNC Symbol;Acc:HGNC:2339]	ENOG4111US8(I:Lipid transport and metabolism)	ENOG4111US8(acid binding protein)	K17289	CRABP2		PF00061.20(Lipocalin:Lipocalin / cytosolic fatty-acid binding protein family); PF14651.3(Lipocalin_7:Lipocalin / cytosolic fatty-acid binding protein family)	GO:0005737(cellular_component:cytoplasm); GO:0042573(biological_process:retinoic acid metabolic process); GO:0070062(cellular_component:extracellular exosome); GO:0048672(biological_process:positive regulation of collateral sprouting); GO:0005215(molecular_function:transporter activity); GO:0005634(cellular_component:nucleus); GO:0006810(biological_process:transport); GO:0019841(molecular_functio…	ELR54289.1(Cellular retinoic acid-binding protein 2, partial [Bos mutus])	sp|P29373|RABP2_HUMAN(Cellular retinoic acid-binding protein 2 OS=Homo sapiens OX=9606 GN=CRABP2 PE=1 SV=2)	1382
ENSG00000114450	2821	1667	1661.33	947.65	753.54	872.98	17.96	11.52	13.19	8.14	5.07	6.13	14.2233	6.44667	-0.770742	3.52431e-08	2.66709e-06	down	GNB4	6434	G protein subunit beta 4 [Source:HGNC Symbol;Acc:HGNC:20731]	ENOG410XQUX(S:Function unknown)	ENOG410XQUX(Dynamin family)	K04538	GNB4	map04014(Ras signaling pathway); map04062(Chemokine signaling pathway); map04151(PI3K-Akt signaling pathway); map04371(Apelin signaling pathway); map04713(Circadian entrainment); map04723(Retrograde endocannabinoid signaling); map04724(Glutamatergic synapse); map04725(Cholinergic synapse); map04726(Serotonergic synapse); map04727(GABAergic synapse); map04728(Dopaminergic synapse); map05032(Morphi…	PF00400.29(WD40:WD domain, G-beta repeat); PF12894.4(ANAPC4_WD40:Anaphase-promoting complex subunit 4 WD40 domain)	GO:0006457(biological_process:protein folding); GO:0070062(cellular_component:extracellular exosome); GO:0071377(biological_process:cellular response to glucagon stimulus); GO:0043209(cellular_component:myelin sheath); GO:0005829(cellular_component:cytosol); GO:0005765(cellular_component:lysosomal membrane); GO:0043209(cellular_component:myelin sheath); GO:0007165(biological_process:signal transd…	XP_012327683.1(guanine nucleotide-binding protein subunit beta-4 isoform X1 [Aotus nancymaae])	sp|Q9HAV0|GBB4_HUMAN(Guanine nucleotide-binding protein subunit beta-4 OS=Homo sapiens OX=9606 GN=GNB4 PE=1 SV=3)	59345
ENSG00000164880	5276	5153	4512	5228	6201	5993	34.98	37.17	42.44	53.05	50.86	49.72	38.1967	51.21	0.593243	3.57072e-08	2.67515e-06	up	INTS1	6959	integrator complex subunit 1 [Source:HGNC Symbol;Acc:HGNC:24555]	ENOG410XTAB(S:Function unknown)	ENOG410XTAB(-)	K13138	INTS1		PF12432.5(DUF3677:Protein of unknown function (DUF3677))	GO:0016180(biological_process:snRNA processing); GO:0016021(cellular_component:integral component of membrane); GO:0016020(cellular_component:membrane); GO:0031965(cellular_component:nuclear membrane); GO:0032039(cellular_component:integrator complex); GO:0016021(cellular_component:integral component of membrane); GO:0016020(cellular_component:membrane); GO:0016020(cellular_component:membrane); G…	NP_001073922.2(integrator complex subunit 1 [Homo sapiens])	sp|Q8N201|INT1_HUMAN(Integrator complex subunit 1 OS=Homo sapiens OX=9606 GN=INTS1 PE=1 SV=2)	26173
ENSG00000110422	831	459	457	238	174	230	3.25	1.8	2.23	1.28	0.76	0.97	2.42667	1.00333	-0.909639	3.95771e-08	2.94913e-06	down	HIPK3	7408	homeodomain interacting protein kinase 3 [Source:HGNC Symbol;Acc:HGNC:4915]	ENOG410XPET(T:Signal transduction mechanisms)	ENOG410XPET(dual-specificity tyrosine-(Y)-phosphorylation regulated kinase)	K08826	HIPK		PF00069.22(Pkinase:Protein kinase domain); PF07714.14(Pkinase_Tyr:Protein tyrosine kinase); PF06293.11(Kdo:Lipopolysaccharide kinase (Kdo/WaaP) family)	GO:0005737(cellular_component:cytoplasm); GO:0018107(biological_process:peptidyl-threonine phosphorylation); GO:0016605(cellular_component:PML body); GO:0018105(biological_process:peptidyl-serine phosphorylation); GO:0043508(biological_process:negative regulation of JUN kinase activity); GO:0006355(biological_process:regulation of transcription, DNA-templated); GO:0016605(cellular_component:PML b…	NP_005725.3(homeodomain-interacting protein kinase 3 isoform 1 [Homo sapiens])	sp|Q9H422|HIPK3_HUMAN(Homeodomain-interacting protein kinase 3 OS=Homo sapiens OX=9606 GN=HIPK3 PE=1 SV=1)	10114
ENSG00000164327	1310	760	695	382	312	405	4.3	2.55	2.97	1.6	1.21	1.4	3.27333	1.40333	-0.827316	4.0137e-08	2.97486e-06	down	RICTOR	9543	RPTOR independent companion of MTOR complex 2 [Source:HGNC Symbol;Acc:HGNC:28611]	ENOG410XQ5Z(S:Function unknown)	ENOG410XQ5Z(RPTOR independent companion of MTOR, complex 2)	K08267	RICTOR	map04150(mTOR signaling pathway)	PF14664.3(RICTOR_N:Rapamycin-insensitive companion of mTOR, N-term); PF14666.3(RICTOR_M:Rapamycin-insensitive companion of mTOR, middle domain); PF14665.3(RICTOR_phospho:Rapamycin-insensitive companion of mTOR, phosphorylation-site); PF14663.3(RasGEF_N_2:Rapamycin-insensitive companion of mTOR RasGEF_N domain); PF14668.3(RICTOR_V:Rapamycin-insensitive companion of mTOR, domain 5)	GO:0031932(cellular_component:TORC2 complex); GO:0033135(biological_process:regulation of peptidyl-serine phosphorylation); GO:0009790(biological_process:embryo development); GO:0008047(molecular_function:enzyme activator activity); GO:0051897(biological_process:positive regulation of protein kinase B signaling); GO:0051896(biological_process:regulation of protein kinase B signaling); GO:0043085(…	NP_689969.2(rapamycin-insensitive companion of mTOR isoform 1 [Homo sapiens])	sp|Q6R327|RICTR_HUMAN(Rapamycin-insensitive companion of mTOR OS=Homo sapiens OX=9606 GN=RICTOR PE=1 SV=1)	253260
ENSG00000130669	2126	2280	1968	2216	2714	2871	31.14	33.06	30.96	42.02	44.49	40.52	31.72	42.3433	0.645108	4.05423e-08	2.98892e-06	up	PAK4	5735	p21 (RAC1) activated kinase 4 [Source:HGNC Symbol;Acc:HGNC:16059]	ENOG410XP4K(T:Signal transduction mechanisms)	ENOG410XP4K(p21 protein (Cdc42 Rac)-activated kinase)	K05734	PAK4	map04012(ErbB signaling pathway); map04014(Ras signaling pathway); map04360(Axon guidance); map04510(Focal adhesion); map04660(T cell receptor signaling pathway); map04810(Regulation of actin cytoskeleton); map05206(MicroRNAs in cancer); map05211(Renal cell carcinoma)	PF00069.22(Pkinase:Protein kinase domain); PF07714.14(Pkinase_Tyr:Protein tyrosine kinase); PF00786.25(PBD:P21-Rho-binding domain); PF14531.3(Kinase-like:Kinase-like)	GO:0005794(cellular_component:Golgi apparatus); GO:0006468(biological_process:protein phosphorylation); GO:0005925(cellular_component:focal adhesion); GO:0007010(biological_process:cytoskeleton organization); GO:0000278(biological_process:mitotic cell cycle); GO:0008283(biological_process:cell proliferation); GO:0007165(biological_process:signal transduction); GO:0005515(molecular_function:protei…	NP_001014834.1(serine/threonine-protein kinase PAK 4 isoform 2 [Homo sapiens])	sp|O96013|PAK4_HUMAN(Serine/threonine-protein kinase PAK 4 OS=Homo sapiens OX=9606 GN=PAK4 PE=1 SV=1)	10298
ENSG00000211448	1329	947	771	469	410	461	9.04	7.32	6.16	4.36	3.95	4.51	7.50667	4.27333	-0.714945	4.08785e-08	2.99776e-06	down	DIO2	6367	iodothyronine deiodinase 2 [Source:HGNC Symbol;Acc:HGNC:2884]	ENOG4111SVE(S:Function unknown)	ENOG4111SVE(Responsible for the deiodination of T4 (3,5,3',5'- tetraiodothyronine) (By similarity))	K17904	DIO2	map04919(Thyroid hormone signaling pathway)	PF00837.14(T4_deiodinase:Iodothyronine deiodinase); PF00578.18(AhpC-TSA:AhpC/TSA family)	GO:0042446(biological_process:hormone biosynthetic process); GO:0031625(molecular_function:ubiquitin protein ligase binding); GO:0016021(cellular_component:integral component of membrane); GO:0008430(molecular_function:selenium binding); GO:0004800(molecular_function:thyroxine 5'-deiodinase activity); GO:0055114(biological_process:oxidation-reduction process); GO:0055114(biological_process:oxidat…	AAC95470.1(type 2 iodothyronine deiodinase [Homo sapiens])	sp|Q92813|IOD2_HUMAN(Type II iodothyronine deiodinase OS=Homo sapiens OX=9606 GN=DIO2 PE=1 SV=4)	1734
ENSG00000064666	2943.77	2922.86	2429.56	2838.78	3420.6	3419.75	44.39	43.96	45.47	59.77	57.79	55.26	44.6067	57.6067	0.594198	4.12448e-08	2.99809e-06	up	CNN2	2266	calponin 2 [Source:HGNC Symbol;Acc:HGNC:2156]	COG5199(Z:Cytoskeleton)	COG5199(Calponin)					GO:0005856(cellular_component:cytoskeleton); GO:0001725(cellular_component:stress fiber); GO:0016020(cellular_component:membrane); GO:0031032(biological_process:actomyosin structure organization); GO:0030336(biological_process:negative regulation of cell migration); GO:0042127(biological_process:regulation of cell proliferation); GO:0071260(biological_process:cellular response to mechanical stimu…	EAW69568.1(calponin 2, isoform CRA_d [Homo sapiens])	sp|Q5RFN6|CNN2_PONAB(Calponin-2 OS=Pongo abelii OX=9601 GN=CNN2 PE=2 SV=3)	1265
ENSG00000173599	5649.1	5419.32	4882.15	5379.09	7008.66	6823.82	72.98	72.64	75.65	95.46	98.25	98.25	73.7567	97.32	0.631263	4.13156e-08	2.99809e-06	up	PC	4192	pyruvate carboxylase [Source:HGNC Symbol;Acc:HGNC:8636]	COG1038(C:Energy production and conversion)	COG1038(Catalyzes a 2-step reaction, involving the ATP-dependent carboxylation of the covalently attached biotin in the first step and the transfer of the carboxyl group to pyruvate in the second (By similarity))	K01958	PC, pyc	map00020(Citrate cycle (TCA cycle)); map00620(Pyruvate metabolism)	PF02786.14(CPSase_L_D2:Carbamoyl-phosphate synthase L chain, ATP binding domain); PF02436.15(PYC_OADA:Conserved carboxylase domain); PF00289.19(Biotin_carb_N:Biotin carboxylase, N-terminal domain); PF02785.16(Biotin_carb_C:Biotin carboxylase C-terminal domain); PF00682.16(HMGL-like:HMGL-like); PF00364.19(Biotin_lipoyl:Biotin-requiring enzyme); PF15632.3(ATPgrasp_Ter:ATP-grasp in the biosynthetic …	GO:0044791(biological_process:positive regulation by host of viral release from host cell); GO:0006629(biological_process:lipid metabolic process); GO:0005829(cellular_component:cytosol); GO:0006107(biological_process:oxaloacetate metabolic process); GO:0004736(molecular_function:pyruvate carboxylase activity); GO:0006768(biological_process:biotin metabolic process); GO:0046872(molecular_function…	XP_014969014.1(PREDICTED: pyruvate carboxylase, mitochondrial isoform X1 [Macaca mulatta])	sp|P11498|PYC_HUMAN(Pyruvate carboxylase, mitochondrial OS=Homo sapiens OX=9606 GN=PC PE=1 SV=2)	5091
ENSG00000244165	221.94	236.4	205.83	297.68	328.46	310.81	5.02	5.41	5.85	8.18	7.58	7.58	5.42667	7.78	0.81614	4.19271e-08	3.02661e-06	up	P2RY11	1943	purinergic receptor P2Y11 [Source:HGNC Symbol;Acc:HGNC:8540]	ENOG4111H44(U:Intracellular trafficking, secretion, and vesicular transport); ENOG410XRP7(S:Function unknown)	ENOG4111H44(purinergic receptor P2Y, G-protein coupled, 11); ENOG410XRP7(ribosome biogenesis, protein)	K08387	P2RY11	map04080(Neuroactive ligand-receptor interaction)	PF00001.18(7tm_1:7 transmembrane receptor (rhodopsin family))	GO:0030687(cellular_component:preribosome, large subunit precursor); GO:0045031(molecular_function:ATP-activated adenosine receptor activity); GO:0019843(molecular_function:rRNA binding); GO:0000027(biological_process:ribosomal large subunit assembly); GO:0004930(molecular_function:G-protein coupled receptor activity); GO:0007165(biological_process:signal transduction); GO:0004871(molecular_funct…	NP_002557.2(P2Y purinoceptor 11 [Homo sapiens])	sp|Q96G91|P2Y11_HUMAN(P2Y purinoceptor 11 OS=Homo sapiens OX=9606 GN=P2RY11 PE=2 SV=2)	5032
ENSG00000145833	3065.17	1849.43	1710.58	1022.92	829.09	926.95	20.97	12.31	14.96	9.75	6.52	6.69	16.08	7.65333	-0.764501	4.27535e-08	3.07028e-06	down	DDX46	5689	DEAD-box helicase 46 [Source:HGNC Symbol;Acc:HGNC:18681]	ENOG410XSQV(L:Replication, recombination and repair)	ENOG410XSQV(ATP-dependent RNA helicase)	K12811	DDX46, PRP5	map03040(Spliceosome)	PF00270.26(DEAD:DEAD/DEAH box helicase); PF00271.28(Helicase_C:Helicase conserved C-terminal domain)	GO:0016607(cellular_component:nuclear speck); GO:0008380(biological_process:RNA splicing); GO:0006397(biological_process:mRNA processing); GO:0044822(molecular_function:poly(A) RNA binding); GO:0016020(cellular_component:membrane); GO:0004004(molecular_function:ATP-dependent RNA helicase activity); GO:0004386(molecular_function:helicase activity); GO:0000398(biological_process:mRNA splicing, via …	XP_020028492.1(probable ATP-dependent RNA helicase DDX46 isoform X3 [Castor canadensis])	sp|Q5R6D8|DDX46_PONAB(Probable ATP-dependent RNA helicase DDX46 OS=Pongo abelii OX=9601 GN=DDX46 PE=2 SV=1)	9879
ENSG00000132024	1809	1729.85	1496.93	1789.97	2046.12	2004.85	18.81	17.89	19.98	25.79	24.52	23.13	18.8933	24.48	0.587948	4.49719e-08	3.21294e-06	up	CC2D1A	3581	coiled-coil and C2 domain containing 1A [Source:HGNC Symbol;Acc:HGNC:30237]	ENOG410XPM7(S:Function unknown)	ENOG410XPM7(coiled-coil and C2 domain containing)	K18260	CC2D1		PF00168.27(C2:C2 domain)	GO:0005737(cellular_component:cytoplasm); GO:0004871(molecular_function:signal transducer activity); GO:0000122(biological_process:negative regulation of transcription from RNA polymerase II promoter); GO:0070062(cellular_component:extracellular exosome); GO:0005634(cellular_component:nucleus); GO:0016020(cellular_component:membrane); GO:0005815(cellular_component:microtubule organizing center); …	NP_060191.3(coiled-coil and C2 domain-containing protein 1A [Homo sapiens])	sp|Q6P1N0|C2D1A_HUMAN(Coiled-coil and C2 domain-containing protein 1A OS=Homo sapiens OX=9606 GN=CC2D1A PE=1 SV=1)	54862
ENSG00000110195	10269	11242	8954	10949	14345	12747	387.27	419.31	416.11	566.68	605.34	512.16	407.563	561.393	0.678304	4.59247e-08	3.24753e-06	up	FOLR1	1331	folate receptor 1 [Source:HGNC Symbol;Acc:HGNC:3791]	ENOG4111IU4(U:Intracellular trafficking, secretion, and vesicular transport)	ENOG4111IU4(Folate receptor)	K13649	FOLR	map01523(Antifolate resistance); map04144(Endocytosis)	PF03024.11(Folate_rec:Folate receptor family)	GO:0048208(biological_process:COPII vesicle coating); GO:0008517(molecular_function:folic acid transporter activity); GO:0061713(biological_process:anterior neural tube closure); GO:0033116(cellular_component:endoplasmic reticulum-Golgi intermediate compartment membrane); GO:0005789(cellular_component:endoplasmic reticulum membrane); GO:0031362(cellular_component:anchored component of external si…	NP_000793.1(folate receptor alpha precursor [Homo sapiens])	sp|P15328|FOLR1_HUMAN(Folate receptor alpha OS=Homo sapiens OX=9606 GN=FOLR1 PE=1 SV=3)	2348
ENSG00000196411	3068	2871	2494	2920	3340	3314	24.64	21.5	24.86	30.1	29.27	28.19	23.6667	29.1867	0.561211	4.5723e-08	3.24753e-06	up	EPHB4	5058	EPH receptor B4 [Source:HGNC Symbol;Acc:HGNC:3395]	COG0515(T:Signal transduction mechanisms)	COG0515(Serine Threonine protein kinase)	K05113	EPHB4, HTK	map04360(Axon guidance)		GO:0070062(cellular_component:extracellular exosome); GO:0005515(molecular_function:protein binding); GO:0005829(cellular_component:cytosol); GO:0018108(biological_process:peptidyl-tyrosine phosphorylation); GO:0003007(biological_process:heart morphogenesis); GO:0005003(molecular_function:ephrin receptor activity); GO:0002042(biological_process:cell migration involved in sprouting angiogenesis); …	BAD92881.1(ephrin receptor EphB4 precursor variant, partial [Homo sapiens])	sp|P54760|EPHB4_HUMAN(Ephrin type-B receptor 4 OS=Homo sapiens OX=9606 GN=EPHB4 PE=1 SV=2)	2050
ENSG00000104969	4016	4305	3330	4104	4974	4823	55.41	58.34	56.49	77.44	75.94	71.59	56.7467	74.99	0.623014	4.62928e-08	3.25695e-06	up	SGTA	2330	small glutamine rich tetratricopeptide repeat containing alpha [Source:HGNC Symbol;Acc:HGNC:10819]	COG0457(S:Function unknown)	COG0457(-)	K16365	SGTA		PF00515.25(TPR_1:Tetratricopeptide repeat); PF16546.2(SGTA_dimer:Homodimerisation domain of SGTA); PF07719.14(TPR_2:Tetratricopeptide repeat); PF13181.3(TPR_8:Tetratricopeptide repeat); PF13414.3(TPR_11:TPR repeat); PF13431.3(TPR_17:Tetratricopeptide repeat); PF13176.3(TPR_7:Tetratricopeptide repeat); PF13428.3(TPR_14:Tetratricopeptide repeat); PF13374.3(TPR_10:Tetratricopeptide repeat); PF14559.…	GO:1904288(molecular_function:BAT3 complex binding); GO:0005829(cellular_component:cytosol); GO:0016020(cellular_component:membrane); GO:1903071(biological_process:positive regulation of ER-associated ubiquitin-dependent protein catabolic process); GO:0005515(molecular_function:protein binding); GO:0005737(cellular_component:cytoplasm); GO:0005737(cellular_component:cytoplasm); GO:0005634(cellula…	XP_011819459.1(PREDICTED: small glutamine-rich tetratricopeptide repeat-containing protein alpha [Colobus angolensis palliatus])	sp|O43765|SGTA_HUMAN(Small glutamine-rich tetratricopeptide repeat-containing protein alpha OS=Homo sapiens OX=9606 GN=SGTA PE=1 SV=1)	6449
ENSG00000198517	2831.87	3022.71	2508.77	2938.21	3423.91	3527.54	25.87	27.22	28.36	36.45	34.85	34.56	27.15	35.2867	0.606259	4.79195e-08	3.35437e-06	up	MAFK	3368	MAF bZIP transcription factor K [Source:HGNC Symbol;Acc:HGNC:6782]	ENOG4111MYK(K:Transcription); ENOG41102C7(K:Transcription)	ENOG4111MYK(v-maf musculoaponeurotic fibrosarcoma oncogene homolog K (avian)); ENOG41102C7(v-maf musculoaponeurotic fibrosarcoma oncogene homolog)	K09037	MAFF_G_K		PF03131.14(bZIP_Maf:bZIP Maf transcription factor); PF00170.18(bZIP_1:bZIP transcription factor); PF04977.12(DivIC:Septum formation initiator); PF07989.8(Cnn_1N:Centrosomin N-terminal motif 1)	GO:0003700(molecular_function:transcription factor activity, sequence-specific DNA binding); GO:0006355(biological_process:regulation of transcription, DNA-templated); GO:0005634(cellular_component:nucleus); GO:0005634(cellular_component:nucleus); GO:0007399(biological_process:nervous system development); GO:0006355(biological_process:regulation of transcription, DNA-templated); GO:0071535(molecu…	XP_014201039.1(PREDICTED: LOW QUALITY PROTEIN: uncharacterized protein LOC106634934 [Pan paniscus])	sp|O60675|MAFK_HUMAN(Transcription factor MafK OS=Homo sapiens OX=9606 GN=MAFK PE=1 SV=1)	7975
ENSG00000135678	1020.93	700.7	710.86	367	316	404	8.54	7.68	8.08	5.52	2.73	4.86	8.1	4.37	-0.70903	4.91919e-08	3.42613e-06	down	CPM	6655	carboxypeptidase M [Source:HGNC Symbol;Acc:HGNC:2311]	ENOG410XX0H(E:Amino acid transport and metabolism)	ENOG410XX0H(carboxy-peptidase)	K01296	CPM		PF00246.21(Peptidase_M14:Zinc carboxypeptidase); PF13620.3(CarboxypepD_reg:Carboxypeptidase regulatory-like domain); PF04952.11(AstE_AspA:Succinylglutamate desuccinylase / Aspartoacylase family)	GO:0005615(cellular_component:extracellular space); GO:0070062(cellular_component:extracellular exosome); GO:0009986(cellular_component:cell surface); GO:0004185(molecular_function:serine-type carboxypeptidase activity); GO:0006508(biological_process:proteolysis); GO:0006508(biological_process:proteolysis); GO:0008233(molecular_function:peptidase activity); GO:0005886(cellular_component:plasma me…	NP_001865.1(carboxypeptidase M precursor [Homo sapiens])	sp|P14384|CBPM_HUMAN(Carboxypeptidase M OS=Homo sapiens OX=9606 GN=CPM PE=1 SV=2)	1368
ENSG00000135631	1098.55	956.86	888.63	1146.88	1178.6	1141.75	7.85	7.01	7.9	11.38	9.83	9.4	7.58667	10.2033	0.609685	5.01779e-08	3.47733e-06	up	RAB11FIP5	6120	RAB11 family interacting protein 5 [Source:HGNC Symbol;Acc:HGNC:24845]	ENOG410XQK9(S:Function unknown)	ENOG410XQK9(RAB11 family interacting protein 5 (class I))	K12484	RAB11FIP1_2_5	map04144(Endocytosis)	PF00168.27(C2:C2 domain); PF09457.7(RBD-FIP:FIP domain)		XP_016804251.2(rab11 family-interacting protein 5 isoform X1 [Pan troglodytes])	sp|Q9BXF6|RFIP5_HUMAN(Rab11 family-interacting protein 5 OS=Homo sapiens OX=9606 GN=RAB11FIP5 PE=1 SV=1)	26056
ENSG00000116199	2358	1639	1580	880	659	986	11.46	7.98	9.8	6.11	3.85	5.17	9.74667	5.04333	-0.694548	5.21129e-08	3.59346e-06	down	FAM20B	5984	FAM20B, glycosaminoglycan xylosylkinase [Source:HGNC Symbol;Acc:HGNC:23017]	ENOG410XQEJ(S:Function unknown)	ENOG410XQEJ(Family with sequence similarity 20, member)	K20825	FAM20B		PF06702.9(Fam20C:Golgi casein kinase, C-terminal, Fam20)	GO:0005794(cellular_component:Golgi apparatus); GO:0016773(molecular_function:phosphotransferase activity, alcohol group as acceptor); GO:0016310(biological_process:phosphorylation); GO:0016021(cellular_component:integral component of membrane); GO:0016301(molecular_function:kinase activity); GO:0000139(cellular_component:Golgi membrane); GO:0005654(cellular_component:nucleoplasm); GO:1903955(bio…	NP_055679.1(glycosaminoglycan xylosylkinase [Homo sapiens])	sp|O75063|XYLK_HUMAN(Glycosaminoglycan xylosylkinase OS=Homo sapiens OX=9606 GN=FAM20B PE=1 SV=1)	9917
ENSG00000132361	9837	9733.13	8144.58	9649.15	10791	10717	64.21	64.31	70.68	91.06	82.78	79.75	66.4	84.53	0.54775	5.25245e-08	3.60391e-06	up	CLUH	5244	clustered mitochondria homolog [Source:HGNC Symbol;Acc:HGNC:29094]	ENOG410XQUQ(S:Function unknown)	ENOG410XQUQ(Involved in proper cytoplasmic distribution of mitochondria (By similarity))	K03255	TIF31, CLU1		PF13236.3(CLU:Clustered mitochondria); PF12807.4(eIF3_p135:Translation initiation factor eIF3 subunit 135); PF13424.3(TPR_12:Tetratricopeptide repeat); PF15044.3(CLU_N:Mitochondrial function, CLU-N-term); PF13374.3(TPR_10:Tetratricopeptide repeat)	GO:0005737(cellular_component:cytoplasm); GO:0048312(biological_process:intracellular distribution of mitochondria); GO:0005737(cellular_component:cytoplasm); GO:0005737(cellular_component:cytoplasm); GO:0003723(molecular_function:RNA binding); GO:0003729(molecular_function:mRNA binding); GO:0048312(biological_process:intracellular distribution of mitochondria); GO:0007005(biological_process:mito…	XP_024306444.1(clustered mitochondria protein homolog isoform X2 [Homo sapiens])	sp|O75153|CLU_HUMAN(Clustered mitochondria protein homolog OS=Homo sapiens OX=9606 GN=CLUH PE=1 SV=2)	23277
ENSG00000163714	3504.34	2214.8	2006.04	1215.18	1041	1124.01	38.25	20.43	24.85	19.06	11.34	14.13	27.8433	14.8433	-0.716161	5.52681e-08	3.75748e-06	down	U2SURP	7276	U2 snRNP associated SURP domain containing [Source:HGNC Symbol;Acc:HGNC:30855]	ENOG410XSUI(S:Function unknown)	ENOG410XSUI(U2 snRNP-associated SURP domain containing)	K12842	SR140	map03040(Spliceosome)	PF01805.17(Surp:Surp module); PF00076.19(RRM_1:RNA recognition motif. (a.k.a. RRM, RBD, or RNP domain)); PF08312.9(cwf21:cwf21 domain); PF12243.5(CTK3:CTD kinase subunit gamma CTK3)	GO:0044822(molecular_function:poly(A) RNA binding); GO:0000166(molecular_function:nucleotide binding); GO:0005654(cellular_component:nucleoplasm); GO:0003723(molecular_function:RNA binding); GO:0005515(molecular_function:protein binding); GO:0005515(molecular_function:protein binding); GO:0005654(cellular_component:nucleoplasm); GO:0005634(cellular_component:nucleus); GO:0005634(cellular_componen…	XP_015342465.1(PREDICTED: U2 snRNP-associated SURP motif-containing protein [Marmota marmota marmota])	sp|O15042|SR140_HUMAN(U2 snRNP-associated SURP motif-containing protein OS=Homo sapiens OX=9606 GN=U2SURP PE=1 SV=2)	23350
ENSG00000159335	9531	9941	8316	9863	11257	11030	396.4	420.37	436.13	552.75	538.49	508.75	417.633	533.33	0.581656	5.53049e-08	3.75748e-06	up	PTMS	1150	parathymosin [Source:HGNC Symbol;Acc:HGNC:9629]	ENOG4111CKZ(S:Function unknown)	ENOG4111CKZ(Parathymosin)				PF03247.11(Prothymosin:Prothymosin/parathymosin family)	GO:0002376(biological_process:immune system process); GO:0005634(cellular_component:nucleus); GO:0006260(biological_process:DNA replication)	XP_015396316.1(PREDICTED: parathymosin isoform X1 [Panthera tigris altaica])	sp|P20962|PTMS_HUMAN(Parathymosin OS=Homo sapiens OX=9606 GN=PTMS PE=1 SV=2)	5763
ENSG00000178719	4600	4561	3993	4692	5229	5139	87.75	85.22	94.19	123.3	108.32	105.96	89.0533	112.527	0.568715	5.64173e-08	3.81436e-06	up	GRINA	1968	glutamate ionotropic receptor NMDA type subunit associated protein 1 [Source:HGNC Symbol;Acc:HGNC:4589]	COG0670(S:Function unknown)	COG0670(poly (ADP-ribose) polymerase family, member 10)	K06890	K06890		PF01027.17(Bax1-I:Inhibitor of apoptosis-promoting Bax1)	GO:0005794(cellular_component:Golgi apparatus); GO:0005783(cellular_component:endoplasmic reticulum); GO:0016021(cellular_component:integral component of membrane); GO:0005794(cellular_component:Golgi apparatus); GO:0005783(cellular_component:endoplasmic reticulum); GO:1902236(biological_process:negative regulation of endoplasmic reticulum stress-induced intrinsic apoptotic signaling pathway); GO…	XP_008971011.1(PREDICTED: protein lifeguard 1 isoform X1 [Pan paniscus])	sp|Q7Z429|LFG1_HUMAN(Protein lifeguard 1 OS=Homo sapiens OX=9606 GN=GRINA PE=2 SV=1)	2907
ENSG00000185883	5994.21	6196.38	5175.75	6196.26	7046.93	6849.24	183.05	187.29	195.28	260.21	240.55	223.85	188.54	241.537	0.582563	5.71436e-08	3.84471e-06	up	ATP6V0C	1175	ATPase H+ transporting V0 subunit c [Source:HGNC Symbol;Acc:HGNC:855]	COG0636(S:Function unknown)	COG0636(-)	K02155	ATPeV0C, ATP6L	map00190(Oxidative phosphorylation); map04142(Lysosome); map04145(Phagosome); map04721(Synaptic vesicle cycle); map04966(Collecting duct acid secretion); map05110(Vibrio cholerae infection); map05120(Epithelial cell signaling in Helicobacter pylori infection); map05152(Tuberculosis); map05323(Rheumatoid arthritis)	PF00137.18(ATP-synt_C:ATP synthase subunit C)	GO:0000220(cellular_component:vacuolar proton-transporting V-type ATPase, V0 domain); GO:0005765(cellular_component:lysosomal membrane); GO:0007042(biological_process:lysosomal lumen acidification); GO:0090383(biological_process:phagosome acidification); GO:0010008(cellular_component:endosome membrane); GO:0005925(cellular_component:focal adhesion); GO:0070062(cellular_component:extracellular exo…	XP_003269226.2(PREDICTED: V-type proton ATPase 16 kDa proteolipid subunit isoform X1 [Nomascus leucogenys])	sp|P27449|VATL_HUMAN(V-type proton ATPase 16 kDa proteolipid subunit OS=Homo sapiens OX=9606 GN=ATP6V0C PE=1 SV=1)	527
ENSG00000065613	1552	853	883	477	388	436	5.81	3.2	5.61	2.71	1.68	1.76	4.87333	2.05	-0.828753	5.76893e-08	3.86268e-06	down	SLK	7766	STE20 like kinase [Source:HGNC Symbol;Acc:HGNC:11088]	ENOG410XPQN(T:Signal transduction mechanisms)	ENOG410XPQN(serine threonine kinase 10)	K08836	SLK	map04114(Oocyte meiosis)	PF12474.5(PKK:Polo kinase kinase); PF00069.22(Pkinase:Protein kinase domain); PF07714.14(Pkinase_Tyr:Protein tyrosine kinase)	GO:0005737(cellular_component:cytoplasm); GO:0006468(biological_process:protein phosphorylation); GO:0030334(biological_process:regulation of cell migration); GO:0070062(cellular_component:extracellular exosome); GO:0031252(cellular_component:cell leading edge); GO:0031252(cellular_component:cell leading edge); GO:0030334(biological_process:regulation of cell migration); GO:0042803(molecular_func…	NP_055535.2(STE20-like serine/threonine-protein kinase isoform 1 [Homo sapiens])	sp|Q9H2G2|SLK_HUMAN(STE20-like serine/threonine-protein kinase OS=Homo sapiens OX=9606 GN=SLK PE=1 SV=1)	9748
ENSG00000112249	1003	626	555	325	248	295	4.21	2.77	2.82	1.72	1.12	1.55	3.26667	1.46333	-0.824541	5.84928e-08	3.879e-06	down	ASCC3	8146	activating signal cointegrator 1 complex subunit 3 [Source:HGNC Symbol;Acc:HGNC:18697]	COG1204(L:Replication, recombination and repair)	COG1204(helicase)	K18663	ASCC3		PF02889.13(Sec63:Sec63 Brl domain); PF00270.26(DEAD:DEAD/DEAH box helicase); PF04851.12(ResIII:Type III restriction enzyme, res subunit); PF00271.28(Helicase_C:Helicase conserved C-terminal domain)	GO:0006307(biological_process:DNA dealkylation involved in DNA repair); GO:0005794(cellular_component:Golgi apparatus); GO:0043140(molecular_function:ATP-dependent 3'-5' DNA helicase activity); GO:0008283(biological_process:cell proliferation); GO:0032508(biological_process:DNA duplex unwinding); GO:0016020(cellular_component:membrane); GO:0006355(biological_process:regulation of transcription, D…	NP_006819.2(activating signal cointegrator 1 complex subunit 3 isoform a [Homo sapiens])	sp|Q8N3C0|ASCC3_HUMAN(Activating signal cointegrator 1 complex subunit 3 OS=Homo sapiens OX=9606 GN=ASCC3 PE=1 SV=3)	10973
ENSG00000166598	9966	6978	5983	3854	3249	3751	119.93	84.91	90.7	66.31	45.68	51.46	98.5133	54.4833	-0.626215	5.84209e-08	3.879e-06	down	HSP90B1	3032	heat shock protein 90 beta family member 1 [Source:HGNC Symbol;Acc:HGNC:12028]	COG0326(O:Posttranslational modification, protein turnover, chaperones)	COG0326(Molecular chaperone. Has ATPase activity (By similarity))	K09487	HSP90B, TRA1	map04141(Protein processing in endoplasmic reticulum); map04151(PI3K-Akt signaling pathway); map04657(IL-17 signaling pathway); map04915(Estrogen signaling pathway); map04918(Thyroid hormone synthesis); map05200(Pathways in cancer); map05215(Prostate cancer); map05418(Fluid shear stress and atherosclerosis)		GO:0006457(biological_process:protein folding); GO:0030433(biological_process:ER-associated ubiquitin-dependent protein catabolic process); GO:0005788(cellular_component:endoplasmic reticulum lumen); GO:0005789(cellular_component:endoplasmic reticulum membrane); GO:0034663(cellular_component:endoplasmic reticulum chaperone complex); GO:0001666(biological_process:response to hypoxia); GO:0005925(c…	EOA99107.1(Endoplasmin, partial [Anas platyrhynchos])	sp|Q4R520|ENPL_MACFA(Endoplasmin OS=Macaca fascicularis OX=9541 GN=HSP90B1 PE=2 SV=1)	7184
ENSG00000196914	1990.57	1126.69	1136	652	459	565	9.29	5.13	6.65	5.31	2.16	2.7	7.02333	3.39	-0.834048	5.93223e-08	3.91527e-06	down	ARHGEF12	9660	Rho guanine nucleotide exchange factor 12 [Source:HGNC Symbol;Acc:HGNC:14193]	COG5422(T:Signal transduction mechanisms); ENOG4110VQK(T:Signal transduction mechanisms)	COG5422(guanine nucleotide exchange factor); ENOG4110VQK(rho guanine nucleotide exchange factor)	K07532	ARHGEF12, LARG	map04270(Vascular smooth muscle contraction); map04360(Axon guidance); map04611(Platelet activation); map04810(Regulation of actin cytoskeleton); map05152(Tuberculosis); map05200(Pathways in cancer); map05205(Proteoglycans in cancer)	PF09128.8(RGS-like:Regulator of G protein signalling-like domain); PF00621.17(RhoGEF:RhoGEF domain); PF00595.21(PDZ:PDZ domain (Also known as DHR or GLGF)); PF13180.3(PDZ_2:PDZ domain); PF16652.2(PH_13:Pleckstrin homology domain)	GO:0005089(molecular_function:Rho guanyl-nucleotide exchange factor activity); GO:0005737(cellular_component:cytoplasm); GO:0070062(cellular_component:extracellular exosome); GO:0005829(cellular_component:cytosol); GO:0016020(cellular_component:membrane); GO:0005096(molecular_function:GTPase activator activity); GO:0043065(biological_process:positive regulation of apoptotic process); GO:0005515(m…	NP_056128.1(rho guanine nucleotide exchange factor 12 isoform 1 [Homo sapiens])	sp|Q9NZN5|ARHGC_HUMAN(Rho guanine nucleotide exchange factor 12 OS=Homo sapiens OX=9606 GN=ARHGEF12 PE=1 SV=1)	23365
ENSG00000121892	1689	955	951	536	419	481	7	4.22	5.09	3.44	2.1	2.25	5.43667	2.59667	-0.817992	6.0899e-08	4.00028e-06	down	PDS5A	7176	PDS5 cohesin associated factor A [Source:HGNC Symbol;Acc:HGNC:29088]	ENOG410XQW7(S:Function unknown)	ENOG410XQW7(PDS5, regulator of cohesion maintenance, homolog)	K11267	PDS5			GO:0005829(cellular_component:cytosol); GO:0005654(cellular_component:nucleoplasm); GO:0005515(molecular_function:protein binding); GO:0005886(cellular_component:plasma membrane); GO:0051301(biological_process:cell division); GO:0005654(cellular_component:nucleoplasm); GO:0005634(cellular_component:nucleus); GO:0007049(biological_process:cell cycle); GO:0005634(cellular_component:nucleus); GO:000…	NP_001093869.1(sister chromatid cohesion protein PDS5 homolog A isoform 1 [Homo sapiens])	sp|Q29RF7|PDS5A_HUMAN(Sister chromatid cohesion protein PDS5 homolog A OS=Homo sapiens OX=9606 GN=PDS5A PE=1 SV=1)	23244
ENSG00000126254	4492	4631	3947	4506	5419	5405	94.77	105.56	110.69	134.14	135.32	135.42	103.673	134.96	0.596801	6.30471e-08	4.12185e-06	up	RBM42	1680	RNA binding motif protein 42 [Source:HGNC Symbol;Acc:HGNC:28117]	ENOG4111N9B(S:Function unknown)	ENOG4111N9B(RNA binding motif protein 42)				PF00076.19(RRM_1:RNA recognition motif. (a.k.a. RRM, RBD, or RNP domain))	GO:0048025(biological_process:negative regulation of mRNA splicing, via spliceosome); GO:0005515(molecular_function:protein binding); GO:0005737(cellular_component:cytoplasm); GO:0005634(cellular_component:nucleus); GO:0003723(molecular_function:RNA binding); GO:0003723(molecular_function:RNA binding); GO:0003676(molecular_function:nucleic acid binding); GO:0003676(molecular_function:nucleic acid…	XP_001492287.1(RNA-binding protein 42 isoform X1 [Equus caballus])	sp|Q0P5L0|RBM42_BOVIN(RNA-binding protein 42 OS=Bos taurus OX=9913 GN=RBM42 PE=2 SV=1)	79171
ENSG00000183386	628	573	519	635	750	729	14.6	13.34	14.06	19.45	18.81	17.26	14	18.5067	0.658812	6.38882e-08	4.15723e-06	up	FHL3	1647	four and a half LIM domains 3 [Source:HGNC Symbol;Acc:HGNC:3704]	ENOG410XP0W(S:Function unknown)	ENOG410XP0W(Prickle homolog)				PF00412.19(LIM:LIM domain)	GO:0001725(cellular_component:stress fiber); GO:0007517(biological_process:muscle organ development); GO:0005634(cellular_component:nucleus); GO:0030036(biological_process:actin cytoskeleton organization); GO:0003779(molecular_function:actin binding); GO:0030018(cellular_component:Z disc); GO:0005634(cellular_component:nucleus); GO:0001725(cellular_component:stress fiber); GO:0030036(biological_p…	XP_011824904.1(PREDICTED: four and a half LIM domains protein 3 [Mandrillus leucophaeus])	sp|Q13643|FHL3_HUMAN(Four and a half LIM domains protein 3 OS=Homo sapiens OX=9606 GN=FHL3 PE=1 SV=4)	2275
ENSG00000105373	4425	4713	3901	4442	5747	5671.17	114.25	114.43	115.11	140.85	165.48	157.08	114.597	154.47	0.641092	6.4868e-08	4.20127e-06	up	NOP53	4185	NOP53 ribosome biogenesis factor [Source:HGNC Symbol;Acc:HGNC:4333]	ENOG4111GSN(S:Function unknown)	ENOG4111GSN(Glioma tumor suppressor candidate region gene 2)	K14840	NOP53, GLTSCR2	map05168(Herpes simplex infection)		GO:0044822(molecular_function:poly(A) RNA binding); GO:0005730(cellular_component:nucleolus)	CAB94787.1(GLTSCR2, glioma tumor suppressor candidate region protein 2 (AF182076_1), partial [Homo sapiens])	sp|Q9NZM5|NOP53_HUMAN(Ribosome biogenesis protein NOP53 OS=Homo sapiens OX=9606 GN=NOP53 PE=1 SV=2)	29997
ENSG00000102858	1474	1379	1126	1493	1505	1519	16.3	14.71	14.24	22.32	17.95	17.24	15.0833	19.17	0.564967	6.56201e-08	4.23021e-06	up	MGRN1	6425	mahogunin ring finger 1 [Source:HGNC Symbol;Acc:HGNC:20254]	ENOG410XRAE(S:Function unknown)	ENOG410XRAE(RING finger)	K10604	MGRN1	map04120(Ubiquitin mediated proteolysis)	PF13920.3(zf-C3HC4_3:Zinc finger, C3HC4 type (RING finger)); PF14447.3(Prok-RING_4:Prokaryotic RING finger family 4); PF13639.3(zf-RING_2:Ring finger domain)	GO:0070062(cellular_component:extracellular exosome); GO:0061630(molecular_function:ubiquitin protein ligase activity); GO:0005829(cellular_component:cytosol); GO:0008333(biological_process:endosome to lysosome transport); GO:0043951(biological_process:negative regulation of cAMP-mediated signaling); GO:0005769(cellular_component:early endosome); GO:0006513(biological_process:protein monoubiquiti…	NP_001135762.1(E3 ubiquitin-protein ligase MGRN1 isoform 3 [Homo sapiens])	sp|O60291|MGRN1_HUMAN(E3 ubiquitin-protein ligase MGRN1 OS=Homo sapiens OX=9606 GN=MGRN1 PE=1 SV=2)	23295
ENSG00000130758	697	787	674	914	917	904	7.72	8.55	9.63	13.55	10.14	10.79	8.63333	11.4933	0.689677	6.61413e-08	4.24406e-06	up	MAP3K10	3436	mitogen-activated protein kinase kinase kinase 10 [Source:HGNC Symbol;Acc:HGNC:6849]	COG0515(U:Intracellular trafficking, secretion, and vesicular transport)	COG0515(vomeronasal 1 receptor)	K04418	MAP3K10, MLK2		PF07714.14(Pkinase_Tyr:Protein tyrosine kinase); PF00069.22(Pkinase:Protein kinase domain); PF14604.3(SH3_9:Variant SH3 domain); PF00018.25(SH3_1:SH3 domain); PF07653.14(SH3_2:Variant SH3 domain)	GO:0000186(biological_process:activation of MAPKK activity); GO:0018105(biological_process:peptidyl-serine phosphorylation); GO:0018107(biological_process:peptidyl-threonine phosphorylation); GO:0043405(biological_process:regulation of MAP kinase activity); GO:0043425(molecular_function:bHLH transcription factor binding); GO:0046777(biological_process:protein autophosphorylation); GO:0005737(cell…	NP_002437.2(mitogen-activated protein kinase kinase kinase 10 [Homo sapiens])	sp|Q02779|M3K10_HUMAN(Mitogen-activated protein kinase kinase kinase 10 OS=Homo sapiens OX=9606 GN=MAP3K10 PE=1 SV=3)	4294
ENSG00000159720	2434	2551	2067	2435	3014	2974	53.06	51.38	52.51	69.42	67.91	66	52.3167	67.7767	0.62133	6.65134e-08	4.24827e-06	up	ATP6V0D1	3390	ATPase H+ transporting V0 subunit d1 [Source:HGNC Symbol;Acc:HGNC:13724]	COG1527(S:Function unknown)	COG1527(retinol dehydrogenase activity)	K02146	ATPeV0D, ATP6D	map00190(Oxidative phosphorylation); map04142(Lysosome); map04145(Phagosome); map04721(Synaptic vesicle cycle); map04966(Collecting duct acid secretion); map05110(Vibrio cholerae infection); map05120(Epithelial cell signaling in Helicobacter pylori infection); map05152(Tuberculosis); map05203(Viral carcinogenesis); map05323(Rheumatoid arthritis)		GO:0033179(cellular_component:proton-transporting V-type ATPase, V0 domain); GO:0005765(cellular_component:lysosomal membrane); GO:0015078(molecular_function:hydrogen ion transmembrane transporter activity); GO:0015991(biological_process:ATP hydrolysis coupled proton transport)	EPY84202.1(V-type proton ATPase subunit d 1 isoform X2 [Camelus ferus])	sp|P51863|VA0D1_MOUSE(V-type proton ATPase subunit d 1 OS=Mus musculus OX=10090 GN=Atp6v0d1 PE=1 SV=2)	9114
ENSG00000175467	3001	2996	2578	3015	3250	3392	34.71	39.79	41.96	47.25	47.29	51.97	38.82	48.8367	0.546139	6.72929e-08	4.27834e-06	up	SART1	3293	squamous cell carcinoma antigen recognized by T-cells 1 [Source:HGNC Symbol;Acc:HGNC:10538]	ENOG410XSTT(S:Function unknown)	ENOG410XSTT(Squamous cell carcinoma antigen recognized by T cells)	K11984	SART1, HAF, SNU66	map03040(Spliceosome)	PF03343.10(SART-1:SART-1 family)	GO:0005794(cellular_component:Golgi apparatus); GO:0000387(biological_process:spliceosomal snRNP assembly); GO:0046540(cellular_component:U4/U6 x U5 tri-snRNP complex); GO:0044822(molecular_function:poly(A) RNA binding); GO:0045292(biological_process:mRNA cis splicing, via spliceosome); GO:0000398(biological_process:mRNA splicing, via spliceosome); GO:0097193(biological_process:intrinsic apoptoti…	NP_005137.1(U4/U6.U5 tri-snRNP-associated protein 1 [Homo sapiens])	sp|O43290|SNUT1_HUMAN(U4/U6.U5 tri-snRNP-associated protein 1 OS=Homo sapiens OX=9606 GN=SART1 PE=1 SV=1)	9092
ENSG00000138180	1335	896	815	455	390	516	15.93	10.68	12.08	7.46	5.17	6.5	12.8967	6.37667	-0.702173	6.86237e-08	4.34303e-06	down	CEP55	2638	centrosomal protein 55 [Source:HGNC Symbol;Acc:HGNC:1161]	ENOG41120Y2(S:Function unknown)	ENOG41120Y2(centrosomal protein 55kDa)	K16456	CEP55		PF12180.5(EABR:TSG101 and ALIX binding domain of CEP55)	GO:0006997(biological_process:nucleus organization); GO:0045171(cellular_component:intercellular bridge); GO:0005813(cellular_component:centrosome); GO:0016020(cellular_component:membrane); GO:0030496(cellular_component:midbody); GO:0000920(biological_process:cell separation after cytokinesis); GO:0005814(cellular_component:centriole); GO:0032154(cellular_component:cleavage furrow); GO:0045184(bi…	XP_018891162.1(PREDICTED: centrosomal protein of 55 kDa isoform X1 [Gorilla gorilla gorilla])	sp|Q53EZ4|CEP55_HUMAN(Centrosomal protein of 55 kDa OS=Homo sapiens OX=9606 GN=CEP55 PE=1 SV=3)	55165
ENSG00000135924	885	867	707	890	1088	1021	13.85	13.78	16.67	22.31	21.86	18.89	14.7667	21.02	0.651892	6.89724e-08	4.34526e-06	up	DNAJB2	4487	DnaJ heat shock protein family (Hsp40) member B2 [Source:HGNC Symbol;Acc:HGNC:5228]	COG0484(O:Posttranslational modification, protein turnover, chaperones)	COG0484(ATP binding to DnaK triggers the release of the substrate protein, thus completing the reaction cycle. Several rounds of ATP-dependent interactions between DnaJ, DnaK and GrpE are required for fully efficient folding. Also involved, together with DnaK and GrpE, in the DNA replication of plasmids through activation of initiation proteins (By similarity))	K09508	DNAJB2	map04141(Protein processing in endoplasmic reticulum)		GO:0090086(biological_process:negative regulation of protein deubiquitination); GO:0090084(biological_process:negative regulation of inclusion body assembly); GO:0032436(biological_process:positive regulation of proteasomal ubiquitin-dependent protein catabolic process); GO:0070628(molecular_function:proteasome binding); GO:0030544(molecular_function:Hsp70 protein binding); GO:0005829(cellular_co…	XP_011820045.1(PREDICTED: dnaJ homolog subfamily B member 2 isoform X1 [Mandrillus leucophaeus])	sp|P25686|DNJB2_HUMAN(DnaJ homolog subfamily B member 2 OS=Homo sapiens OX=9606 GN=DNAJB2 PE=1 SV=3)	3300
ENSG00000110046	929	936	819.11	971.87	1163.83	1135	6.79	6.4	7.09	9.07	9.75	8.64	6.76	9.15333	0.644894	6.95746e-08	4.36337e-06	up	ATG2A	6357	autophagy related 2A [Source:HGNC Symbol;Acc:HGNC:29028]	ENOG410XRAR(U:Intracellular trafficking, secretion, and vesicular transport)	ENOG410XRAR(Autophagy related)	K17906	ATG2	map04136(Autophagy - other); map04140(Autophagy - animal)	PF09333.8(ATG_C:Autophagy-related protein C terminal domain); PF12624.4(Chorein_N:N-terminal region of Chorein or VPS13); PF13329.3(ATG2_CAD:Autophagy-related protein 2 CAD motif)	GO:0000407(cellular_component:pre-autophagosomal structure); GO:0000422(biological_process:mitophagy); GO:0005515(molecular_function:protein binding); GO:0005829(cellular_component:cytosol); GO:0005634(cellular_component:nucleus); GO:0006914(biological_process:autophagy); GO:0043231(cellular_component:intracellular membrane-bounded organelle); GO:0016020(cellular_component:membrane); GO:0006914(b…	NP_055919.2(autophagy-related protein 2 homolog A [Homo sapiens])	sp|Q2TAZ0|ATG2A_HUMAN(Autophagy-related protein 2 homolog A OS=Homo sapiens OX=9606 GN=ATG2A PE=1 SV=3)	23130
ENSG00000168256	1397.4	1401.69	1177.73	1390.38	1536.3	1648	22.18	23.42	24.01	31.62	28.01	29.27	23.2033	29.6333	0.572623	7.02773e-08	4.38758e-06	up	NKIRAS2	4213	NFKB inhibitor interacting Ras like 2 [Source:HGNC Symbol;Acc:HGNC:17898]	ENOG4110VES(S:Function unknown)	ENOG4110VES(NFKB inhibitor interacting Ras-like)	K17197	NKIRAS			GO:0005737(cellular_component:cytoplasm); GO:0007249(biological_process:I-kappaB kinase/NF-kappaB signaling); GO:0016020(cellular_component:membrane); GO:0003924(molecular_function:GTPase activity); GO:0005622(cellular_component:intracellular); GO:0007264(biological_process:small GTPase mediated signal transduction); GO:0005525(molecular_function:GTP binding)	XP_019794953.1(PREDICTED: NF-kappa-B inhibitor-interacting Ras-like protein 2 isoform X2 [Tursiops truncatus])	sp|Q9NYR9|KBRS2_HUMAN(NF-kappa-B inhibitor-interacting Ras-like protein 2 OS=Homo sapiens OX=9606 GN=NKIRAS2 PE=1 SV=1)	28511
ENSG00000136840	1878	2068	1757	1969	2391	2636	41.21	44.81	47.65	58.54	57.95	60.34	44.5567	58.9433	0.644703	7.13292e-08	4.43328e-06	up	ST6GALNAC4	1691	ST6 N-acetylgalactosaminide alpha-2,6-sialyltransferase 4 [Source:HGNC Symbol;Acc:HGNC:17846]	ENOG410XT8P(S:Function unknown)	ENOG410XT8P(-)	K03374	SIAT7D, ST6GalNAc IV	map00604(Glycosphingolipid biosynthesis - ganglio series)	PF00777.15(Glyco_transf_29:Glycosyltransferase family 29 (sialyltransferase))	GO:0005794(cellular_component:Golgi apparatus); GO:0016266(biological_process:O-glycan processing); GO:0001574(biological_process:ganglioside biosynthetic process); GO:0006486(biological_process:protein glycosylation); GO:0097503(biological_process:sialylation); GO:0016021(cellular_component:integral component of membrane); GO:0009311(biological_process:oligosaccharide metabolic process); GO:0000…	NP_778204.1(alpha-N-acetyl-neuraminyl-2,3-beta-galactosyl-1,3-N-acetyl-galactosaminide alpha-2,6-sialyltransferase isoform a [Homo sapiens])	sp|Q9H4F1|SIA7D_HUMAN(Alpha-N-acetyl-neuraminyl-2,3-beta-galactosyl-1,3-N-acetyl-galactosaminide alpha-2,6-sialyltransferase OS=Homo sapiens OX=9606 GN=ST6GALNAC4 PE=2 SV=2)	27090
ENSG00000174996	1648	1706	1471	1751	2003	1965	17.73	18.63	19.51	26.08	24.37	22.99	18.6233	24.48	0.610216	7.36037e-08	4.55423e-06	up	KLC2	3755	kinesin light chain 2 [Source:HGNC Symbol;Acc:HGNC:20716]	COG0457(S:Function unknown)	COG0457(repeat-containing protein)	K10407	KLC	map05132(Salmonella infection)	PF13424.3(TPR_12:Tetratricopeptide repeat); PF13374.3(TPR_10:Tetratricopeptide repeat); PF13176.3(TPR_7:Tetratricopeptide repeat); PF00515.25(TPR_1:Tetratricopeptide repeat); PF07719.14(TPR_2:Tetratricopeptide repeat); PF13181.3(TPR_8:Tetratricopeptide repeat); PF13432.3(TPR_16:Tetratricopeptide repeat); PF14559.3(TPR_19:Tetratricopeptide repeat); PF12895.4(ANAPC3:Anaphase-promoting complex, cycl…	GO:0019894(molecular_function:kinesin binding); GO:0019886(biological_process:antigen processing and presentation of exogenous peptide antigen via MHC class II); GO:0005871(cellular_component:kinesin complex); GO:0003777(molecular_function:microtubule motor activity); GO:0005829(cellular_component:cytosol); GO:0016020(cellular_component:membrane); GO:0007018(biological_process:microtubule-based m…	XP_007975750.1(PREDICTED: kinesin light chain 2 isoform X1 [Chlorocebus sabaeus])	sp|Q9H0B6|KLC2_HUMAN(Kinesin light chain 2 OS=Homo sapiens OX=9606 GN=KLC2 PE=1 SV=1)	64837
ENSG00000117335	3234	2046	1823	1141	894	1009	30.86	20	20.97	14.98	9.75	10.32	23.9433	11.6833	-0.738607	7.40937e-08	4.56417e-06	down	CD46	7826	CD46 molecule [Source:HGNC Symbol;Acc:HGNC:6953]	ENOG4111CPD(O:Posttranslational modification, protein turnover, chaperones)	ENOG4111CPD(CD46 molecule, complement regulatory protein)	K04007	CD46, MCP	map04610(Complement and coagulation cascades); map05162(Measles)		GO:0016021(cellular_component:integral component of membrane); GO:0009986(cellular_component:cell surface)	XP_009439681.1(membrane cofactor protein isoform X5 [Pan troglodytes])	sp|P15529|MCP_HUMAN(Membrane cofactor protein OS=Homo sapiens OX=9606 GN=CD46 PE=1 SV=3)	4179
ENSG00000060339	1984	1262	1146	693	552	650.86	17.09	12.03	14.72	8.58	4.84	6.53	14.6133	6.65	-0.73352	7.60831e-08	4.66598e-06	down	CCAR1	4683	cell division cycle and apoptosis regulator 1 [Source:HGNC Symbol;Acc:HGNC:24236]	ENOG410Z0UJ(D:Cell cycle control, cell division, chromosome partitioning)	ENOG410Z0UJ(ligand-dependent nuclear receptor transcription coactivator activity)				PF14443.3(DBC1:DBC1); PF14444.3(S1-like:S1-like); PF02037.24(SAP:SAP domain)	GO:0008284(biological_process:positive regulation of cell proliferation); GO:0030335(biological_process:positive regulation of cell migration); GO:0003714(molecular_function:transcription corepressor activity); GO:0005515(molecular_function:protein binding); GO:0044822(molecular_function:poly(A) RNA binding); GO:0006915(biological_process:apoptotic process); GO:0000398(biological_process:mRNA spl…	XP_018427511.1(PREDICTED: cell division cycle and apoptosis regulator protein 1 [Nanorana parkeri])	sp|Q8IX12|CCAR1_HUMAN(Cell division cycle and apoptosis regulator protein 1 OS=Homo sapiens OX=9606 GN=CCAR1 PE=1 SV=2)	55749
ENSG00000064932	3612	3846	3308	3840	4325	4413	29.79	30.43	32.89	43.72	38.24	36.32	31.0367	39.4267	0.589299	7.68616e-08	4.69296e-06	up	SBNO2	4923	strawberry notch homolog 2 [Source:HGNC Symbol;Acc:HGNC:29158]	ENOG410XQ7Q(O:Posttranslational modification, protein turnover, chaperones)	ENOG410XQ7Q(glutathione peroxidase)				PF13872.3(AAA_34:P-loop containing NTP hydrolase pore-1); PF13871.3(Helicase_C_4:C-terminal domain on Strawberry notch homologue); PF04851.12(ResIII:Type III restriction enzyme, res subunit)	GO:0002281(biological_process:macrophage activation involved in immune response); GO:1990830(biological_process:cellular response to leukemia inhibitory factor); GO:0071348(biological_process:cellular response to interleukin-11); GO:0006355(biological_process:regulation of transcription, DNA-templated); GO:0071354(biological_process:cellular response to interleukin-6); GO:0006355(biological_proce…	NP_055778.2(protein strawberry notch homolog 2 isoform 1 [Homo sapiens])	sp|Q9Y2G9|SBNO2_HUMAN(Protein strawberry notch homolog 2 OS=Homo sapiens OX=9606 GN=SBNO2 PE=2 SV=3)	22904
ENSG00000162636	933	555	520	297	225	253	4.83	2.89	3.38	2.18	1.31	1.46	3.7	1.65	-0.852291	7.90368e-08	4.8046e-06	down	FAM102B	8333	family with sequence similarity 102 member B [Source:HGNC Symbol;Acc:HGNC:27637]	ENOG4110G47(S:Function unknown)	ENOG4110G47(Pfam:Eeig1)						XP_016779150.1(protein FAM102B isoform X3 [Pan troglodytes])	sp|Q5T8I3|F102B_HUMAN(Protein FAM102B OS=Homo sapiens OX=9606 GN=FAM102B PE=1 SV=2)	284611
ENSG00000197312	768.63	453.86	419	241	164.35	194	2.2	1.31	1.56	0.98	0.68	0.56	1.69	0.74	-0.908109	8.11555e-08	4.89418e-06	down	DDI2	10625	DNA damage inducible 1 homolog 2 [Source:HGNC Symbol;Acc:HGNC:24578]	ENOG410XPA0(O:Posttranslational modification, protein turnover, chaperones); ENOG4111B03(K:Transcription)	ENOG410XPA0(Nuclear receptor interacting protein); ENOG4111B03(regulatory solute carrier protein, family 1, member 1)	K11885	DDI1		PF09668.7(Asp_protease:Aspartyl protease); PF13975.3(gag-asp_proteas:gag-polyprotein putative aspartyl protease); PF13650.3(Asp_protease_2:Aspartyl protease); PF00240.20(ubiquitin:Ubiquitin family); PF08284.8(RVP_2:Retroviral aspartyl protease); PF00077.17(RVP:Retroviral aspartyl protease)	GO:0005654(cellular_component:nucleoplasm); GO:0005737(cellular_component:cytoplasm); GO:0006508(biological_process:proteolysis); GO:0005654(cellular_component:nucleoplasm); GO:0005829(cellular_component:cytosol); GO:0004190(molecular_function:aspartic-type endopeptidase activity); GO:0004190(molecular_function:aspartic-type endopeptidase activity); GO:0006508(biological_process:proteolysis)	XP_008949992.1(PREDICTED: regulatory solute carrier protein family 1 member 1 isoform X1 [Pan paniscus])	sp|Q92681|RSCA1_HUMAN(Regulatory solute carrier protein family 1 member 1 OS=Homo sapiens OX=9606 GN=RSC1A1 PE=1 SV=1)	84301
ENSG00000177469	10787.4	11185	9103	10624.9	11860	12401	84.16	87.85	88.66	114.01	103.61	104.17	86.89	107.263	0.542274	8.12166e-08	4.89418e-06	up	CAVIN1	3828	caveolae associated protein 1 [Source:HGNC Symbol;Acc:HGNC:9688]	ENOG410XT47(K:Transcription)	ENOG410XT47(Polymerase I and transcript release factor)	K19387	PTRF		PF15237.3(PTRF_SDPR:PTRF/SDPR family)	GO:0005737(cellular_component:cytoplasm); GO:0043231(cellular_component:intracellular membrane-bounded organelle); GO:0045121(cellular_component:membrane raft); GO:0006360(biological_process:transcription from RNA polymerase I promoter); GO:0003723(molecular_function:RNA binding); GO:0005901(cellular_component:caveola); GO:0006363(biological_process:termination of RNA polymerase I transcription);…	XP_011785105.1(PREDICTED: polymerase I and transcript release factor isoform X1 [Colobus angolensis palliatus])	sp|Q6NZI2|CAVN1_HUMAN(Caveolae-associated protein 1 OS=Homo sapiens OX=9606 GN=CAVIN1 PE=1 SV=1)	284119
ENSG00000119912	1182	686	608	333	318	328	6.43	3.98	4.04	2.66	2.16	2.08	4.81667	2.3	-0.823031	8.16866e-08	4.9012e-06	down	IDE	5877	insulin degrading enzyme [Source:HGNC Symbol;Acc:HGNC:5381]	COG1025(O:Posttranslational modification, protein turnover, chaperones)	COG1025(metalloendopeptidase activity)	K01408	IDE, ide	map05010(Alzheimer disease)	PF16187.2(Peptidase_M16_M:Middle or third domain of peptidase_M16); PF00675.17(Peptidase_M16:Insulinase (Peptidase family M16)); PF05193.18(Peptidase_M16_C:Peptidase M16 inactive domain)	GO:0046718(biological_process:viral entry into host cell); GO:0005782(cellular_component:peroxisomal matrix); GO:0051289(biological_process:protein homotetramerization); GO:0031597(cellular_component:cytosolic proteasome complex); GO:0008270(molecular_function:zinc ion binding); GO:0016887(molecular_function:ATPase activity); GO:0050435(biological_process:beta-amyloid metabolic process); GO:00019…	NP_004960.2(insulin-degrading enzyme isoform 1 [Homo sapiens])	sp|P14735|IDE_HUMAN(Insulin-degrading enzyme OS=Homo sapiens OX=9606 GN=IDE PE=1 SV=4)	3416
ENSG00000267519	299	293	251	371	331	390	5.5	5.37	5.74	9.39	6.82	7.7	5.53667	7.97	0.717027	8.22317e-08	4.91264e-06	up	AC020916.1	1774		ENOG410YX7N(S:Function unknown); ENOG410YYHK(S:Function unknown); ENOG4110PU0(S:Function unknown); ENOG411219Y(S:Function unknown); ENOG410YY0X(S:Function unknown); ENOG4110Q8I(S:Function unknown)	ENOG410YX7N(-); ENOG410YYHK(-); ENOG4110PU0(-); ENOG411219Y(-); ENOG410YY0X(-); ENOG4110Q8I(-)						EAW84374.1(hCG2001068 [Homo sapiens])	sp|Q8N2A0|CX062_HUMAN(Putative uncharacterized protein encoded by LINC00269 OS=Homo sapiens OX=9606 GN=LINC00269 PE=5 SV=1)	284454
ENSG00000140575	5239	3205	3072	1886	1290	1662	35.27	20.23	25.49	15.04	9.32	11.25	26.9967	11.87	-0.76467	8.48915e-08	5.0283e-06	down	IQGAP1	7233	IQ motif containing GTPase activating protein 1 [Source:HGNC Symbol;Acc:HGNC:6110]	COG5261(U:Intracellular trafficking, secretion, and vesicular transport)	COG5261(NADH dehydrogenase (Ubiquinone) 1 alpha subcomplex, 3, 9kDa)	K16848	IQGAP1	map04520(Adherens junction); map04810(Regulation of actin cytoskeleton); map05205(Proteoglycans in cancer)	PF00616.16(RasGAP:GTPase-activator protein for Ras-like GTPase); PF03836.12(RasGAP_C:RasGAP C-terminus); PF00307.28(CH:Calponin homology (CH) domain); PF00612.24(IQ:IQ calmodulin-binding motif)	GO:0015629(cellular_component:actin cytoskeleton); GO:0030426(cellular_component:growth cone); GO:0030424(cellular_component:axon); GO:0048008(biological_process:platelet-derived growth factor receptor signaling pathway); GO:0036464(cellular_component:cytoplasmic ribonucleoprotein granule); GO:0071902(biological_process:positive regulation of protein serine/threonine kinase activity); GO:0005925(…	XP_003901440.1(ras GTPase-activating-like protein IQGAP1 isoform X1 [Papio anubis])	sp|P46940|IQGA1_HUMAN(Ras GTPase-activating-like protein IQGAP1 OS=Homo sapiens OX=9606 GN=IQGAP1 PE=1 SV=1)	8826
ENSG00000149212	1190	702	696	383	279	382	3.56	2.22	2.6	1.58	0.94	1.31	2.79333	1.27667	-0.812475	8.48933e-08	5.0283e-06	down	SESN3	9558	sestrin 3 [Source:HGNC Symbol;Acc:HGNC:23060]	ENOG410XP7Z(S:Function unknown)	ENOG410XP7Z(-)	K10141	SESN1_3	map04115(p53 signaling pathway); map04211(Longevity regulating pathway)	PF04636.10(PA26:PA26 p53-induced protein (sestrin))	GO:0061700(cellular_component:GATOR2 complex); GO:0071230(biological_process:cellular response to amino acid stimulus); GO:0031932(cellular_component:TORC2 complex); GO:1904262(biological_process:negative regulation of TORC1 signaling); GO:0071230(biological_process:cellular response to amino acid stimulus); GO:0051896(biological_process:regulation of protein kinase B signaling); GO:0046626(biolo…	NP_653266.2(sestrin-3 isoform 1 [Homo sapiens])	sp|P58005|SESN3_HUMAN(Sestrin-3 OS=Homo sapiens OX=9606 GN=SESN3 PE=1 SV=2)	143686
ENSG00000113758	5759	5990	4936	5741	6607	6729	59.66	62.61	64.11	83.05	76.41	74.9	62.1267	78.12	0.565321	8.55937e-08	5.04821e-06	up	DBN1	3072	drebrin 1 [Source:HGNC Symbol;Acc:HGNC:2695]	ENOG410YAV7(Z:Cytoskeleton)	ENOG410YAV7(Drebrin 1)				PF00241.17(Cofilin_ADF:Cofilin/tropomyosin-type actin-binding protein)	GO:0005737(cellular_component:cytoplasm); GO:0007015(biological_process:actin filament organization); GO:0050773(biological_process:regulation of dendrite development); GO:0030426(cellular_component:growth cone); GO:0030425(cellular_component:dendrite); GO:0003779(molecular_function:actin binding); GO:0005911(cellular_component:cell-cell junction); GO:0005886(cellular_component:plasma membrane); …	XP_016864629.1(drebrin isoform X4 [Homo sapiens])	sp|Q16643|DREB_HUMAN(Drebrin OS=Homo sapiens OX=9606 GN=DBN1 PE=1 SV=4)	1627
ENSG00000115464	1550.63	971.16	950.13	547.8	430.36	507.37	11.11	6.52	7.31	7.06	2.93	4.55	8.31333	4.84667	-0.746484	8.67297e-08	5.09353e-06	down	USP34	11357	ubiquitin specific peptidase 34 [Source:HGNC Symbol;Acc:HGNC:20066]	COG5077(O:Posttranslational modification, protein turnover, chaperones)	COG5077(ubiquitin carboxyl-terminal hydrolase)	K11853	USP34		PF00443.26(UCH:Ubiquitin carboxyl-terminal hydrolase); PF13423.3(UCH_1:Ubiquitin carboxyl-terminal hydrolase)	GO:0000124(cellular_component:SAGA complex); GO:0090263(biological_process:positive regulation of canonical Wnt signaling pathway); GO:0005829(cellular_component:cytosol); GO:0071108(biological_process:protein K48-linked deubiquitination); GO:0006508(biological_process:proteolysis); GO:0008234(molecular_function:cysteine-type peptidase activity); GO:0008233(molecular_function:peptidase activity);…	EAW99998.1(ubiquitin specific peptidase 34, partial [Homo sapiens])	sp|Q70CQ2|UBP34_HUMAN(Ubiquitin carboxyl-terminal hydrolase 34 OS=Homo sapiens OX=9606 GN=USP34 PE=1 SV=2)	9736
ENSG00000008838	2770	2545	2218	2496	2858	3033	36.51	32.63	35.36	45.69	45.6	45.71	34.8333	45.6667	0.533356	8.93835e-08	5.19504e-06	up	MED24	3896	mediator complex subunit 24 [Source:HGNC Symbol;Acc:HGNC:22963]	ENOG410YPDT(K:Transcription)	ENOG410YPDT(Mediator complex subunit 24)	K15167	MED24	map04919(Thyroid hormone signaling pathway)	PF11277.5(Med24_N:Mediator complex subunit 24 N-terminal)	GO:0019827(biological_process:stem cell population maintenance); GO:0016573(biological_process:histone acetylation); GO:0030521(biological_process:androgen receptor signaling pathway); GO:0051291(biological_process:protein heterooligomerization); GO:0004402(molecular_function:histone acetyltransferase activity); GO:0000151(cellular_component:ubiquitin ligase complex); GO:0030374(molecular_functio…	XP_024206104.1(mediator of RNA polymerase II transcription subunit 24 isoform X10 [Pan troglodytes])	sp|O75448|MED24_HUMAN(Mediator of RNA polymerase II transcription subunit 24 OS=Homo sapiens OX=9606 GN=MED24 PE=1 SV=1)	9862
ENSG00000105723	2288.57	2228.71	1836.28	2243.91	2404.08	2452	33.39	32.51	33.25	45.24	40.02	38.69	33.05	41.3167	0.540548	8.95131e-08	5.19504e-06	up	GSK3A	3524	glycogen synthase kinase 3 alpha [Source:HGNC Symbol;Acc:HGNC:4616]	COG0515(T:Signal transduction mechanisms)	COG0515(Serine Threonine protein kinase)	K08822	GSK3A	map04062(Chemokine signaling pathway); map04728(Dopaminergic synapse); map04932(Non-alcoholic fatty liver disease (NAFLD))	PF00069.22(Pkinase:Protein kinase domain); PF07714.14(Pkinase_Tyr:Protein tyrosine kinase); PF14531.3(Kinase-like:Kinase-like)	GO:0097192(biological_process:extrinsic apoptotic signaling pathway in absence of ligand); GO:0010905(biological_process:negative regulation of UDP-glucose catabolic process); GO:0034236(molecular_function:protein kinase A catalytic subunit binding); GO:0003073(biological_process:regulation of systemic arterial blood pressure); GO:0030819(biological_process:positive regulation of cAMP biosyntheti…	PNJ19238.1(GSK3A isoform 2 [Pongo abelii])	sp|P49840|GSK3A_HUMAN(Glycogen synthase kinase-3 alpha OS=Homo sapiens OX=9606 GN=GSK3A PE=1 SV=2)	2931
ENSG00000105220	21086.4	21411.6	17121.3	20511.2	23459	23157	353.12	357.95	351.08	498.22	470.08	422.37	354.05	463.557	0.55011	8.95825e-08	5.19504e-06	up	GPI	4000	glucose-6-phosphate isomerase [Source:HGNC Symbol;Acc:HGNC:4458]	COG0166(G:Carbohydrate transport and metabolism)	COG0166(glucose-6-phosphate isomerase activity)	K01810	GPI, pgi	map00010(Glycolysis / Gluconeogenesis); map00030(Pentose phosphate pathway); map00500(Starch and sucrose metabolism); map00520(Amino sugar and nucleotide sugar metabolism)	PF00342.16(PGI:Phosphoglucose isomerase)	GO:0005125(molecular_function:cytokine activity); GO:0007599(biological_process:hemostasis); GO:0060170(cellular_component:ciliary membrane); GO:0007611(biological_process:learning or memory); GO:0042593(biological_process:glucose homeostasis); GO:0061621(biological_process:canonical glycolysis); GO:0043524(biological_process:negative regulation of neuron apoptotic process); GO:0048029(molecular_…	NP_001171651.1(glucose-6-phosphate isomerase isoform 1 [Homo sapiens])	sp|P06744|G6PI_HUMAN(Glucose-6-phosphate isomerase OS=Homo sapiens OX=9606 GN=GPI PE=1 SV=4)	2821
ENSG00000158711	659	399	350	183.34	177	172	2.96	2.04	2.21	1.44	1.04	1.07	2.40333	1.18333	-0.87059	9.26067e-08	5.34804e-06	down	ELK4	10239	ELK4, ETS transcription factor [Source:HGNC Symbol;Acc:HGNC:3326]	ENOG410Z0ZF(K:Transcription)	ENOG410Z0ZF(ets variant)	K04376	ELK4, SAP1	map04010(MAPK signaling pathway); map05166(Human T-cell leukemia virus 1 infection); map05202(Transcriptional misregulation in cancer)	PF00178.19(Ets:Ets-domain)	GO:0005737(cellular_component:cytoplasm); GO:0043565(molecular_function:sequence-specific DNA binding); GO:0005515(molecular_function:protein binding); GO:0000122(biological_process:negative regulation of transcription from RNA polymerase II promoter); GO:0003700(molecular_function:transcription factor activity, sequence-specific DNA binding); GO:0005634(cellular_component:nucleus); GO:0030154(bi…	AAH40145.1(ELK4, ETS-domain protein (SRF accessory protein 1), partial [Homo sapiens])	sp|P28324|ELK4_HUMAN(ETS domain-containing protein Elk-4 OS=Homo sapiens OX=9606 GN=ELK4 PE=1 SV=3)	2005
ENSG00000117724	3459	1634	1772	977	758	750	21.39	10.96	15.36	8.85	5.94	4.84	15.9033	6.54333	-0.906261	9.3333e-08	5.36762e-06	down	CENPF	10307	centromere protein F [Source:HGNC Symbol;Acc:HGNC:1857]	ENOG410XS5F(S:Function unknown)	ENOG410XS5F(centromere protein F, 350 400kDa (mitosin))	K11499	CENPF		PF10481.6(CENP-F_N:Cenp-F N-terminal domain); PF10473.6(CENP-F_leu_zip:Leucine-rich repeats of kinetochore protein Cenp-F/LEK1); PF10490.6(CENP-F_C_Rb_bdg:Rb-binding domain of kinetochore protein Cenp-F/LEK1)	GO:0008022(molecular_function:protein C-terminus binding); GO:0000940(cellular_component:condensed chromosome outer kinetochore); GO:0051382(biological_process:kinetochore assembly); GO:0030496(cellular_component:midbody); GO:0030154(biological_process:cell differentiation); GO:0000785(cellular_component:chromatin); GO:0000922(cellular_component:spindle pole); GO:0051301(biological_process:cell d…	NP_057427.3(centromere protein F [Homo sapiens])	sp|P49454|CENPF_HUMAN(Centromere protein F OS=Homo sapiens OX=9606 GN=CENPF PE=1 SV=2)	1063
ENSG00000036549	1774	1137	1051	633	500	579	18.71	12.01	14.42	13.78	7.98	11.13	15.0467	10.9633	-0.732335	9.41844e-08	5.3942e-06	down	ZZZ3	4737	zinc finger ZZ-type containing 3 [Source:HGNC Symbol;Acc:HGNC:24523]	ENOG410ZINA(B:Chromatin structure and dynamics)	ENOG410ZINA(zinc finger, ZZ-type containing 3)					GO:0005730(cellular_component:nucleolus); GO:0006355(biological_process:regulation of transcription, DNA-templated); GO:0005671(cellular_component:Ada2/Gcn5/Ada3 transcription activator complex); GO:0008270(molecular_function:zinc ion binding); GO:0005515(molecular_function:protein binding); GO:0003677(molecular_function:DNA binding)	BAB84945.1(FLJ00191 protein, partial [Homo sapiens])	sp|Q8IYH5|ZZZ3_HUMAN(ZZ-type zinc finger-containing protein 3 OS=Homo sapiens OX=9606 GN=ZZZ3 PE=1 SV=1)	26009
ENSG00000091073	515.43	450.18	436.95	608.35	536.31	588.31	13.13	9.26	11.79	16.48	14.73	14.38	11.3933	15.1967	0.662176	9.72193e-08	5.52238e-06	up	DTX2	2769	deltex E3 ubiquitin ligase 2 [Source:HGNC Symbol;Acc:HGNC:15973]	ENOG4111EY2(O:Posttranslational modification, protein turnover, chaperones)	ENOG4111EY2(Deltex homolog)	K06058	DTX	map04330(Notch signaling pathway)	PF02825.17(WWE:WWE domain); PF00097.22(zf-C3HC4:Zinc finger, C3HC4 type (RING finger)); PF12678.4(zf-rbx1:RING-H2 zinc finger domain)	GO:0005737(cellular_component:cytoplasm); GO:0007219(biological_process:Notch signaling pathway); GO:0031965(cellular_component:nuclear membrane); GO:0005654(cellular_component:nucleoplasm); GO:0016567(biological_process:protein ubiquitination); GO:0007219(biological_process:Notch signaling pathway); GO:0005515(molecular_function:protein binding); GO:0046872(molecular_function:metal ion binding);…	XP_009451490.3(probable E3 ubiquitin-protein ligase DTX2 isoform X3 [Pan troglodytes])	sp|Q86UW9|DTX2_HUMAN(Probable E3 ubiquitin-protein ligase DTX2 OS=Homo sapiens OX=9606 GN=DTX2 PE=1 SV=3)	113878
ENSG00000174903	6092	6419	5163	6147.05	7421.07	7128.36	98.15	103.01	103.1	136.38	134.17	123.94	101.42	131.497	0.597501	9.69212e-08	5.52238e-06	up	RAB1B	2007	RAB1B, member RAS oncogene family [Source:HGNC Symbol;Acc:HGNC:18370]	ENOG410XQN5(S:Function unknown)	ENOG410XQN5(repeat-containing protein)	K07875	RAB1B	map05134(Legionellosis)	PF00071.19(Ras:Ras family); PF08477.10(Roc:Ras of Complex, Roc, domain of DAPkinase); PF00025.18(Arf:ADP-ribosylation factor family); PF09439.7(SRPRB:Signal recognition particle receptor beta subunit); PF04670.9(Gtr1_RagA:Gtr1/RagA G protein conserved region); PF01926.20(MMR_HSR1:50S ribosome-binding GTPase); PF00009.24(GTP_EFTU:Elongation factor Tu GTP binding domain)	GO:0048208(biological_process:COPII vesicle coating); GO:0006914(biological_process:autophagy); GO:0007264(biological_process:small GTPase mediated signal transduction); GO:2000785(biological_process:regulation of autophagosome assembly); GO:0005789(cellular_component:endoplasmic reticulum membrane); GO:0070062(cellular_component:extracellular exosome); GO:0019068(biological_process:virion assemb…	XP_019593162.1(PREDICTED: LOW QUALITY PROTEIN: ras-related protein Rab-1B [Rhinolophus sinicus])	sp|Q5RE13|RAB1B_PONAB(Ras-related protein Rab-1B OS=Pongo abelii OX=9601 GN=RAB1B PE=2 SV=1)	81876
ENSG00000113810	2465.93	1299.85	1345.44	739.06	618.7	691.83	21.22	9.79	12.57	8.59	7.53	7.25	14.5267	7.79	-0.809088	9.92363e-08	5.54313e-06	down	SMC4	5471	structural maintenance of chromosomes 4 [Source:HGNC Symbol;Acc:HGNC:14013]	COG1196(D:Cell cycle control, cell division, chromosome partitioning)	COG1196(Required for chromosome condensation and partitioning (By similarity))	K06675	SMC4		PF02463.16(SMC_N:RecF/RecN/SMC N terminal domain); PF06470.10(SMC_hinge:SMC proteins Flexible Hinge Domain); PF13476.3(AAA_23:AAA domain); PF13175.3(AAA_15:AAA ATPase domain); PF13304.3(AAA_21:AAA domain, putative AbiEii toxin, Type IV TA system); PF13555.3(AAA_29:P-loop containing region of AAA domain)	GO:0005737(cellular_component:cytoplasm); GO:0000796(cellular_component:condensin complex); GO:0051383(biological_process:kinetochore organization); GO:0045132(biological_process:meiotic chromosome segregation); GO:0010032(biological_process:meiotic chromosome condensation); GO:0005694(cellular_component:chromosome); GO:0051276(biological_process:chromosome organization); GO:0005515(molecular_fun…	NP_001002800.1(structural maintenance of chromosomes protein 4 isoform 1 [Homo sapiens])	sp|Q9NTJ3|SMC4_HUMAN(Structural maintenance of chromosomes protein 4 OS=Homo sapiens OX=9606 GN=SMC4 PE=1 SV=2)	10051
ENSG00000068784	374	274	222	112	102	118	3.06	2.26	2.36	1.36	0.93	1.13	2.56	1.14	-0.870006	1.00194e-07	5.54313e-06	down	SRBD1	3681	S1 RNA binding domain 1 [Source:HGNC Symbol;Acc:HGNC:25521]	COG2183(S:Function unknown)	COG2183(-)				PF09371.7(Tex_N:Tex-like protein N-terminal domain); PF16921.2(Tex_YqgF:Tex protein YqgF-like domain); PF12836.4(HHH_3:Helix-hairpin-helix motif); PF00575.20(S1:S1 RNA binding domain); PF14635.3(HHH_7:Helix-hairpin-helix motif); PF14639.3(YqgF:Holliday-junction resolvase-like of SPT6)	GO:0006139(biological_process:nucleobase-containing compound metabolic process); GO:0003723(molecular_function:RNA binding); GO:0003676(molecular_function:nucleic acid binding); GO:0006139(biological_process:nucleobase-containing compound metabolic process); GO:0003723(molecular_function:RNA binding); GO:0003676(molecular_function:nucleic acid binding)	NP_060549.4(S1 RNA-binding domain-containing protein 1 [Homo sapiens])	sp|Q8N5C6|SRBD1_HUMAN(S1 RNA-binding domain-containing protein 1 OS=Homo sapiens OX=9606 GN=SRBD1 PE=1 SV=2)	55133
ENSG00000100038	753.74	748.92	581.92	747.83	900.62	882.36	12.11	10.46	9.88	15.26	13.9	14	10.8167	14.3867	0.645614	9.96208e-08	5.54313e-06	up	TOP3B	4163	topoisomerase (DNA) III beta [Source:HGNC Symbol;Acc:HGNC:11993]	COG0550(L:Replication, recombination and repair)	COG0550(Releases the supercoiling and torsional tension of DNA, which is introduced during the DNA replication and transcription, by transiently cleaving and rejoining one strand of the DNA duplex. Introduces a single-strand break via transesterification at a target site in duplex DNA. The scissile phosphodiester is attacked by the catalytic tyrosine of the enzyme, resulting in the formation of a…	K03165	TOP3	map03440(Homologous recombination); map03460(Fanconi anemia pathway)	PF01751.19(Toprim:Toprim domain)	GO:0006265(biological_process:DNA topological change); GO:0005634(cellular_component:nucleus); GO:0000793(cellular_component:condensed chromosome); GO:0003917(molecular_function:DNA topoisomerase type I activity); GO:0005515(molecular_function:protein binding); GO:0003677(molecular_function:DNA binding); GO:0007059(biological_process:chromosome segregation); GO:0006265(biological_process:DNA topo…	EAW59489.1(topoisomerase (DNA) III beta, isoform CRA_b [Homo sapiens])	sp|O95985|TOP3B_HUMAN(DNA topoisomerase 3-beta-1 OS=Homo sapiens OX=9606 GN=TOP3B PE=1 SV=1)	8940
ENSG00000090861	13305	12497.2	10741.8	12336.6	13129.7	13774.9	109.45	102.89	111.3	136.44	119.69	123.45	107.88	126.527	0.487305	9.99747e-08	5.54313e-06	up	AARS	3477	alanyl-tRNA synthetase [Source:HGNC Symbol;Acc:HGNC:20]	COG0013(J:Translation, ribosomal structure and biogenesis)	COG0013(Catalyzes the attachment of alanine to tRNA(Ala) in a two-step reaction alanine is first activated by ATP to form Ala- AMP and then transferred to the acceptor end of tRNA(Ala). Also edits incorrectly charged Ser-tRNA(Ala) and Gly-tRNA(Ala) via its editing domain (By similarity))	K01872	AARS, alaS	map00970(Aminoacyl-tRNA biosynthesis)	PF01411.16(tRNA-synt_2c:tRNA synthetases class II (A)); PF07973.11(tRNA_SAD:Threonyl and Alanyl tRNA synthetase second additional domain); PF02272.16(DHHA1:DHHA1 domain)	GO:0006450(biological_process:regulation of translational fidelity); GO:0006457(biological_process:protein folding); GO:0003676(molecular_function:nucleic acid binding); GO:0043524(biological_process:negative regulation of neuron apoptotic process); GO:0008270(molecular_function:zinc ion binding); GO:0002161(molecular_function:aminoacyl-tRNA editing activity); GO:0016597(molecular_function:amino …	NP_001596.2(alanine--tRNA ligase, cytoplasmic [Homo sapiens])	sp|P49588|SYAC_HUMAN(Alanine--tRNA ligase, cytoplasmic OS=Homo sapiens OX=9606 GN=AARS PE=1 SV=2)	16
ENSG00000161036	1748	1763	1523	1704	1997	2160	25.54	26.39	28.56	34.16	33.05	35.72	26.83	34.31	0.584421	1.00384e-07	5.54313e-06	up	LRWD1	5491	leucine rich repeats and WD repeat domain containing 1 [Source:HGNC Symbol;Acc:HGNC:21769]	COG4886(S:Function unknown)	COG4886(leucine Rich Repeat)					GO:0005737(cellular_component:cytoplasm); GO:0005721(cellular_component:pericentric heterochromatin); GO:0035064(molecular_function:methylated histone binding); GO:0031933(cellular_component:telomeric heterochromatin); GO:0008327(molecular_function:methyl-CpG binding); GO:0006270(biological_process:DNA replication initiation); GO:0071169(biological_process:establishment of protein localization to…	BAD92616.1(hypothetical protein DKFZp434K1815 variant, partial [Homo sapiens])	sp|Q9UFC0|LRWD1_HUMAN(Leucine-rich repeat and WD repeat-containing protein 1 OS=Homo sapiens OX=9606 GN=LRWD1 PE=1 SV=2)	222229
ENSG00000130175	4842	4725	4101	4634	5605	5500	76.35	75.08	81.54	101.78	98.29	93.7	77.6567	97.9233	0.575393	1.00153e-07	5.54313e-06	up	PRKCSH	2209	protein kinase C substrate 80K-H [Source:HGNC Symbol;Acc:HGNC:9411]	ENOG410XPE3(O:Posttranslational modification, protein turnover, chaperones)	ENOG410XPE3(protein kinase C substrate)	K08288	PRKCSH	map04141(Protein processing in endoplasmic reticulum)	PF12999.4(PRKCSH-like:Glucosidase II beta subunit-like); PF13015.3(PRKCSH_1:Glucosidase II beta subunit-like protein); PF07915.10(PRKCSH:Glucosidase II beta subunit-like protein); PF13202.3(EF-hand_5:EF hand); PF13405.3(EF-hand_6:EF-hand domain)	GO:0001701(biological_process:in utero embryonic development); GO:0006457(biological_process:protein folding); GO:0005783(cellular_component:endoplasmic reticulum); GO:0006491(biological_process:N-glycan processing); GO:0005080(molecular_function:protein kinase C binding); GO:0016301(molecular_function:kinase activity); GO:0051219(molecular_function:phosphoprotein binding); GO:0005788(cellular_co…	NP_001001329.1(glucosidase 2 subunit beta isoform 2 precursor [Homo sapiens])	sp|P14314|GLU2B_HUMAN(Glucosidase 2 subunit beta OS=Homo sapiens OX=9606 GN=PRKCSH PE=1 SV=2)	5589
ENSG00000140859	6712.04	7275.83	6194.82	7227	8336	8199.75	90.34	95.3	103.8	139.95	124.58	119.45	96.48	127.993	0.599152	9.98769e-08	5.54313e-06	up	KIFC3	3427	kinesin family member C3 [Source:HGNC Symbol;Acc:HGNC:6326]	COG5059(Z:Cytoskeleton)	COG5059(Kinesin family member)	K10406	KIFC2_3		PF00225.20(Kinesin:Kinesin motor domain); PF16796.2(Microtub_bd:Microtubule binding); PF08317.8(Spc7:Spc7 kinetochore protein)	GO:0005794(cellular_component:Golgi apparatus); GO:0007030(biological_process:Golgi organization); GO:0070062(cellular_component:extracellular exosome); GO:0005813(cellular_component:centrosome); GO:0008017(molecular_function:microtubule binding); GO:0008569(molecular_function:ATP-dependent microtubule motor activity, minus-end-directed); GO:0007018(biological_process:microtubule-based movement);…	XP_016785402.1(kinesin-like protein KIFC3 isoform X10 [Pan troglodytes])	sp|Q9BVG8|KIFC3_HUMAN(Kinesin-like protein KIFC3 OS=Homo sapiens OX=9606 GN=KIFC3 PE=1 SV=4)	3801
ENSG00000151292	447	313	292	153	120	139	3.44	3.03	2.76	2.19	1.24	1.15	3.07667	1.52667	-0.84535	1.01251e-07	5.54678e-06	down	CSNK1G3	4635	casein kinase 1 gamma 3 [Source:HGNC Symbol;Acc:HGNC:2456]	ENOG410XNXP(T:Signal transduction mechanisms)	ENOG410XNXP(Casein Kinase)	K08958	CSNK1G	map04340(Hedgehog signaling pathway)	PF00069.22(Pkinase:Protein kinase domain); PF12605.5(CK1gamma_C:Casein kinase 1 gamma C terminal); PF07714.14(Pkinase_Tyr:Protein tyrosine kinase)	GO:0005737(cellular_component:cytoplasm); GO:0018105(biological_process:peptidyl-serine phosphorylation); GO:0006897(biological_process:endocytosis); GO:0005634(cellular_component:nucleus); GO:0016055(biological_process:Wnt signaling pathway); GO:0004674(molecular_function:protein serine/threonine kinase activity); GO:0008360(biological_process:regulation of cell shape); GO:0016310(biological_pro…	ERE84674.1(casein kinase I isoform gamma-3-like protein [Cricetulus griseus])	sp|Q8C4X2|KC1G3_MOUSE(Casein kinase I isoform gamma-3 OS=Mus musculus OX=10090 GN=Csnk1g3 PE=1 SV=2)	1456
ENSG00000132879	693	748	609	729	910	933	14.19	15.78	15.47	20.56	20.61	20.34	15.1467	20.5033	0.676941	1.01211e-07	5.54678e-06	up	FBXO44	3320	F-box protein 44 [Source:HGNC Symbol;Acc:HGNC:24847]	ENOG4111MF5(O:Posttranslational modification, protein turnover, chaperones)	ENOG4111MF5(F-box protein)	K10103	FBXO44		PF04300.10(FBA:F-box associated region); PF12937.4(F-box-like:F-box-like); PF00646.30(F-box:F-box domain)	GO:0005515(molecular_function:protein binding); GO:0005515(molecular_function:protein binding); GO:0005829(cellular_component:cytosol); GO:0000209(biological_process:protein polyubiquitination); GO:0004842(molecular_function:ubiquitin-protein transferase activity); GO:0004842(molecular_function:ubiquitin-protein transferase activity); GO:0043687(biological_process:post-translational protein modif…	NP_149438.2(F-box only protein 44 isoform 1 [Homo sapiens])	sp|Q9H4M3|FBX44_HUMAN(F-box only protein 44 OS=Homo sapiens OX=9606 GN=FBXO44 PE=1 SV=3)	93611
ENSG00000167702	620.71	625.07	556.72	669.84	762.72	774.62	7.09	6.5	8.06	9.81	11.45	9.21	7.21667	10.1567	0.648322	1.02625e-07	5.59993e-06	up	KIFC2	3646	kinesin family member C2 [Source:HGNC Symbol;Acc:HGNC:29530]	COG5059(O:Posttranslational modification, protein turnover, chaperones)	COG5059(e3 ubiquitin-protein ligase)	K10406	KIFC2_3		PF00225.20(Kinesin:Kinesin motor domain); PF16796.2(Microtub_bd:Microtubule binding)	GO:0007018(biological_process:microtubule-based movement); GO:0000166(molecular_function:nucleotide binding); GO:0003777(molecular_function:microtubule motor activity); GO:0005524(molecular_function:ATP binding); GO:0005524(molecular_function:ATP binding); GO:0000166(molecular_function:nucleotide binding); GO:0005737(cellular_component:cytoplasm); GO:0008017(molecular_function:microtubule binding…	NP_665697.1(kinesin-like protein KIFC2 [Homo sapiens])	sp|Q96AC6|KIFC2_HUMAN(Kinesin-like protein KIFC2 OS=Homo sapiens OX=9606 GN=KIFC2 PE=2 SV=1)	90990
ENSG00000099194	13299	9787	10093	5667	4326	6134	72.54	53.46	68.79	42.52	26.43	36.05	64.93	35	-0.612598	1.03927e-07	5.64874e-06	down	SCD	5362	stearoyl-CoA desaturase [Source:HGNC Symbol;Acc:HGNC:10571]	COG1398(I:Lipid transport and metabolism)	COG1398(desaturase)	K00507	SCD, desC	map01040(Biosynthesis of unsaturated fatty acids); map03320(PPAR signaling pathway); map04152(AMPK signaling pathway)		GO:0006633(biological_process:fatty acid biosynthetic process); GO:0006636(biological_process:unsaturated fatty acid biosynthetic process); GO:0016717(molecular_function:oxidoreductase activity, acting on paired donors, with oxidation of a pair of donors resulting in the reduction of molecular oxygen to two molecules of water); GO:0005789(cellular_component:endoplasmic reticulum membrane); GO:003…	BAD92219.1(stearoyl-CoA desaturase variant, partial [Homo sapiens])	sp|O00767|ACOD_HUMAN(Acyl-CoA desaturase OS=Homo sapiens OX=9606 GN=SCD PE=1 SV=2)	6319
ENSG00000114439	1473	815	797	449	373	384	7.07	6.58	6.26	4.54	2.81	2.34	6.63667	3.23	-0.833653	1.05707e-07	5.72302e-06	down	BBX	8930	BBX, HMG-box containing [Source:HGNC Symbol;Acc:HGNC:14422]	ENOG410Y941(B:Chromatin structure and dynamics)	ENOG410Y941(Bobby sox homolog (Drosophila))	K21643	BBX, HBP2		PF09667.7(DUF2028:Domain of unknown function (DUF2028)); PF00505.16(HMG_box:HMG (high mobility group) box); PF09011.7(HMG_box_2:HMG-box domain)	GO:0005737(cellular_component:cytoplasm); GO:0006355(biological_process:regulation of transcription, DNA-templated); GO:0006351(biological_process:transcription, DNA-templated); GO:0003677(molecular_function:DNA binding); GO:0005654(cellular_component:nucleoplasm); GO:0005829(cellular_component:cytosol); GO:0005634(cellular_component:nucleus); GO:0060348(biological_process:bone development); GO:0…	XP_024309425.1(HMG box transcription factor BBX isoform X5 [Homo sapiens])	sp|Q8WY36|BBX_HUMAN(HMG box transcription factor BBX OS=Homo sapiens OX=9606 GN=BBX PE=1 SV=1)	56987
ENSG00000178202	640	392	429	224	143	157	4.79	2.69	3.8	2.28	1.18	1.27	3.76	1.57667	-0.928769	1.06493e-07	5.74314e-06	down	KDELC2	4374	KDEL motif containing 2 [Source:HGNC Symbol;Acc:HGNC:28496]	ENOG410XT5U(S:Function unknown)	ENOG410XT5U(KDEL (Lys-Asp-Glu-Leu) containing)				PF05686.9(Glyco_transf_90:Glycosyl transferase family 90); PF00630.16(Filamin:Filamin/ABP280 repeat)	GO:0046527(molecular_function:glucosyltransferase activity); GO:0005783(cellular_component:endoplasmic reticulum); GO:0005788(cellular_component:endoplasmic reticulum lumen); GO:0003674(molecular_function:molecular_function); GO:0008150(biological_process:biological_process); GO:0005575(cellular_component:cellular_component); GO:0046527(molecular_function:glucosyltransferase activity); GO:0006664…	XP_003828388.2(PREDICTED: KDEL motif-containing protein 2 isoform X1 [Pan paniscus])	sp|Q7Z4H8|KDEL2_HUMAN(KDEL motif-containing protein 2 OS=Homo sapiens OX=9606 GN=KDELC2 PE=1 SV=2)	143888
ENSG00000232434	225.48	190.1	182.46	300.54	229.31	303.25	1.52	1.28	1.54	2.79	1.73	2.2	1.44667	2.24	0.799049	1.11179e-07	5.97261e-06	up	C9orf172	4387	chromosome 9 open reading frame 172 [Source:HGNC Symbol;Acc:HGNC:37284]	ENOG4110VJZ(S:Function unknown)	ENOG4110VJZ(chromosome 9 open reading frame 172)						NP_001073951.2(apical junction component 1 homolog [Homo sapiens])	sp|C9J069|AJM1_HUMAN(Apical junction component 1 homolog OS=Homo sapiens OX=9606 GN=AJM1 PE=3 SV=1)	389813
ENSG00000131263	2119	1339	1223	761	545	655	8.63	5.27	5.98	4.31	2.38	2.85	6.62667	3.18	-0.764724	1.13432e-07	6.07014e-06	down	RLIM	8317	ring finger protein, LIM domain interacting [Source:HGNC Symbol;Acc:HGNC:13429]	ENOG41121N2(S:Function unknown)	ENOG41121N2(poly(A) binding protein, cytoplasmic)	K16271	RLIM, RNF12		PF13639.3(zf-RING_2:Ring finger domain); PF12678.4(zf-rbx1:RING-H2 zinc finger domain); PF17123.2(zf-RING_11:RING-like zinc finger); PF13923.3(zf-C3HC4_2:Zinc finger, C3HC4 type (RING finger)); PF00097.22(zf-C3HC4:Zinc finger, C3HC4 type (RING finger)); PF12861.4(zf-ANAPC11:Anaphase-promoting complex subunit 11 RING-H2 finger); PF14634.3(zf-RING_5:zinc-RING finger domain); PF13920.3(zf-C3HC4_3:Zi…	GO:0005737(cellular_component:cytoplasm); GO:0003714(molecular_function:transcription corepressor activity); GO:0005634(cellular_component:nucleus); GO:1900095(biological_process:regulation of dosage compensation by inactivation of X chromosome); GO:0060816(biological_process:random inactivation of X chromosome); GO:0043433(biological_process:negative regulation of sequence-specific DNA binding t…	NP_057204.2(E3 ubiquitin-protein ligase RLIM [Homo sapiens])	sp|Q9NVW2|RNF12_HUMAN(E3 ubiquitin-protein ligase RLIM OS=Homo sapiens OX=9606 GN=RLIM PE=1 SV=3)	51132
ENSG00000131668	4600	5475	4787	5543	6424	6545	111.87	133.21	138.18	174.06	177.97	174.19	127.753	175.407	0.659952	1.14675e-07	6.11306e-06	up	BARX1	1533	BARX homeobox 1 [Source:HGNC Symbol;Acc:HGNC:955]	ENOG411188D(B:Chromatin structure and dynamics)	ENOG411188D(PHD finger protein 2)	K09361	BARX		PF00046.26(Homeobox:Homeobox domain)	GO:0043565(molecular_function:sequence-specific DNA binding); GO:0055123(biological_process:digestive system development); GO:0048856(biological_process:anatomical structure development); GO:0048536(biological_process:spleen development); GO:0048513(biological_process:animal organ development); GO:0030855(biological_process:epithelial cell differentiation); GO:0030178(biological_process:negative …	XP_011769558.1(homeobox protein BarH-like 1 [Macaca nemestrina])	sp|Q9HBU1|BARX1_HUMAN(Homeobox protein BarH-like 1 OS=Homo sapiens OX=9606 GN=BARX1 PE=1 SV=2)	56033
ENSG00000161204	3961	3780	3057	3508	4179	4438	66.03	67.29	65.07	87.98	89.27	88.54	66.13	88.5967	0.545444	1.15282e-07	6.12188e-06	up	ABCF3	2844	ATP binding cassette subfamily F member 3 [Source:HGNC Symbol;Acc:HGNC:72]	COG0488(S:Function unknown)	COG0488((ABC) transporter)	K06158	ABCF3			GO:0005524(molecular_function:ATP binding); GO:0016020(cellular_component:membrane); GO:0051607(biological_process:defense response to virus); GO:0016887(molecular_function:ATPase activity); GO:0005515(molecular_function:protein binding)	NP_001338228.1(ATP-binding cassette sub-family F member 3 isoform 3 [Homo sapiens])	sp|Q9NUQ8|ABCF3_HUMAN(ATP-binding cassette sub-family F member 3 OS=Homo sapiens OX=9606 GN=ABCF3 PE=1 SV=2)	55324
ENSG00000185838	873.75	943.91	884.11	930.06	1354.08	1386.62	22.62	24.35	29.09	33.17	41.4	40.62	25.3533	38.3967	0.758883	1.21524e-07	6.40641e-06	up	GNB1L	6706	G protein subunit beta 1 like [Source:HGNC Symbol;Acc:HGNC:4397]	COG2319(K:Transcription)	COG2319(t-box transcription factor)				PF00400.29(WD40:WD domain, G-beta repeat); PF12894.4(ANAPC4_WD40:Anaphase-promoting complex subunit 4 WD40 domain)	GO:0005737(cellular_component:cytoplasm); GO:0035176(biological_process:social behavior); GO:0009898(cellular_component:cytoplasmic side of plasma membrane); GO:0005737(cellular_component:cytoplasm); GO:0035176(biological_process:social behavior); GO:0007186(biological_process:G-protein coupled receptor signaling pathway); GO:0003674(molecular_function:molecular_function); GO:0009898(cellular_com…	NP_443730.1(guanine nucleotide-binding protein subunit beta-like protein 1 [Homo sapiens])	sp|Q9BYB4|GNB1L_HUMAN(Guanine nucleotide-binding protein subunit beta-like protein 1 OS=Homo sapiens OX=9606 GN=GNB1L PE=1 SV=2)	54584
ENSG00000177683	386	234	208	103	86	101	4.58	2.71	3.63	1.9	1.25	1.22	3.64	1.45667	-0.946322	1.21565e-07	6.40641e-06	down	THAP5	3306	THAP domain containing 5 [Source:HGNC Symbol;Acc:HGNC:23188]	ENOG4111Z0Y(S:Function unknown)	ENOG4111Z0Y(THAP domain containing)				PF05485.9(THAP:THAP domain)	GO:0045786(biological_process:negative regulation of cell cycle); GO:0003676(molecular_function:nucleic acid binding); GO:0006355(biological_process:regulation of transcription, DNA-templated); GO:0006351(biological_process:transcription, DNA-templated); GO:0003677(molecular_function:DNA binding); GO:0005634(cellular_component:nucleus); GO:0046872(molecular_function:metal ion binding); GO:0005634…	XP_010358462.1(PREDICTED: THAP domain-containing protein 5 isoform X1 [Rhinopithecus roxellana])	sp|Q7Z6K1|THAP5_HUMAN(THAP domain-containing protein 5 OS=Homo sapiens OX=9606 GN=THAP5 PE=1 SV=2)	168451
ENSG00000104859	1098	1085	937	1170	1134	1252	17.47	21.05	22.58	28.98	21.53	24.64	20.3667	25.05	0.56045	1.2299e-07	6.45697e-06	up	CLASRP	2769	CLK4 associating serine/arginine rich protein [Source:HGNC Symbol;Acc:HGNC:17731]	COG0303(H:Coenzyme transport and metabolism)	COG0303(Molybdenum cofactor synthesis domain protein)	K13168	SFRS16		PF09750.6(DRY_EERY:Alternative splicing regulator)		XP_019113228.1(PREDICTED: CLK4-associating serine/arginine rich protein isoform X2 [Larimichthys crocea])	sp|Q8N2M8|CLASR_HUMAN(CLK4-associating serine/arginine rich protein OS=Homo sapiens OX=9606 GN=CLASRP PE=1 SV=4)	11129
ENSG00000167880	1071	1052	932	1080	1193	1268	6.82	6.29	8.34	8.72	8.87	8.46	7.15	8.68333	0.58016	1.24953e-07	6.51069e-06	up	EVPL	6614	envoplakin [Source:HGNC Symbol;Acc:HGNC:3503]	ENOG410XRFQ(S:Function unknown); COG5069(Z:Cytoskeleton)	ENOG410XRFQ(envoplakin); COG5069(Microtubule associated monoxygenase, calponin and LIM domain containing)	K10383	EVPL		PF00681.17(Plectin:Plectin repeat)	GO:0005856(cellular_component:cytoskeleton); GO:0005737(cellular_component:cytoplasm); GO:0030674(molecular_function:protein binding, bridging); GO:0018149(biological_process:peptide cross-linking); GO:0019215(molecular_function:intermediate filament binding); GO:0070062(cellular_component:extracellular exosome); GO:0031424(biological_process:keratinization); GO:0009987(biological_process:cellula…	XP_008047042.1(envoplakin isoform X2 [Carlito syrichta])	sp|Q92817|EVPL_HUMAN(Envoplakin OS=Homo sapiens OX=9606 GN=EVPL PE=1 SV=3)	2125
ENSG00000131759	612.48	620.26	492	626	673.18	755	7.15	7.48	7.16	10.51	8.88	9.48	7.26333	9.62333	0.616889	1.24797e-07	6.51069e-06	up	RARA	3041	retinoic acid receptor alpha [Source:HGNC Symbol;Acc:HGNC:9864]	ENOG410XRZC(K:Transcription)	ENOG410XRZC(receptor)	K08527	RARA, NR1B1	map04659(Th17 cell differentiation); map05200(Pathways in cancer); map05202(Transcriptional misregulation in cancer); map05221(Acute myeloid leukemia)	PF00104.27(Hormone_recep:Ligand-binding domain of nuclear hormone receptor)	GO:0071222(biological_process:cellular response to lipopolysaccharide); GO:0015629(cellular_component:actin cytoskeleton); GO:0045666(biological_process:positive regulation of neuron differentiation); GO:0000790(cellular_component:nuclear chromatin); GO:0060173(biological_process:limb development); GO:0031076(biological_process:embryonic camera-type eye development); GO:0030425(cellular_component…	XP_011785230.1(PREDICTED: retinoic acid receptor alpha isoform X3 [Colobus angolensis palliatus])	sp|P10276|RARA_HUMAN(Retinoic acid receptor alpha OS=Homo sapiens OX=9606 GN=RARA PE=1 SV=2)	5914
ENSG00000146674	976	1011	727	1073	1004	1102	13.05	13.47	12.2	19.94	15.17	16.19	12.9067	17.1	0.602238	1.27879e-07	6.63821e-06	up	IGFBP3	2412	insulin like growth factor binding protein 3 [Source:HGNC Symbol;Acc:HGNC:5472]	ENOG4111MF3(A:RNA processing and modification)	ENOG4111MF3(Insulin-like growth factor binding protein 3)	K10138	IGFBP3	map04115(p53 signaling pathway); map05202(Transcriptional misregulation in cancer)	PF00086.15(Thyroglobulin_1:Thyroglobulin type-1 repeat); PF00219.15(IGFBP:Insulin-like growth factor binding protein)	GO:0001558(biological_process:regulation of cell growth); GO:0005520(molecular_function:insulin-like growth factor binding); GO:0005576(cellular_component:extracellular region); GO:0014912(biological_process:negative regulation of smooth muscle cell migration); GO:0010906(biological_process:regulation of glucose metabolic process); GO:0008160(molecular_function:protein tyrosine phosphatase activa…	ABI63364.1(insulin-like growth factor binding protein 3 [Homo sapiens])	sp|P17936|IBP3_HUMAN(Insulin-like growth factor-binding protein 3 OS=Homo sapiens OX=9606 GN=IGFBP3 PE=1 SV=2)	3486
ENSG00000103197	1332.83	1264.03	1066.49	1250.3	1405.12	1490.05	14.65	11.33	12.57	16.5	15.56	15.03	12.85	15.6967	0.554014	1.30661e-07	6.73219e-06	up	TSC2	6156	tuberous sclerosis 2 [Source:HGNC Symbol;Acc:HGNC:12363]	ENOG410XPFJ(S:Function unknown)	ENOG410XPFJ(Tuberous sclerosis 2)	K07207	TSC2	map04072(Phospholipase D signaling pathway); map04115(p53 signaling pathway); map04140(Autophagy - animal); map04150(mTOR signaling pathway); map04151(PI3K-Akt signaling pathway); map04152(AMPK signaling pathway); map04211(Longevity regulating pathway); map04910(Insulin signaling pathway); map04919(Thyroid hormone signaling pathway); map05231(Choline metabolism in cancer)	PF03542.13(Tuberin:Tuberin); PF11864.5(DUF3384:Domain of unknown function (DUF3384)); PF02145.12(Rap_GAP:Rap/ran-GAP)	GO:0033596(cellular_component:TSC1-TSC2 complex); GO:0008285(biological_process:negative regulation of cell proliferation); GO:0031267(molecular_function:small GTPase binding); GO:0048009(biological_process:insulin-like growth factor receptor signaling pathway); GO:0005794(cellular_component:Golgi apparatus); GO:0030178(biological_process:negative regulation of Wnt signaling pathway); GO:0043547(…	EAW85559.1(tuberous sclerosis 2, isoform CRA_d [Homo sapiens])	sp|P49815|TSC2_HUMAN(Tuberin OS=Homo sapiens OX=9606 GN=TSC2 PE=1 SV=2)	7249
ENSG00000119707	1494	884.97	899.98	510	392	463	9.25	6.05	7.5	4.98	2.7	3.84	7.6	3.84	-0.773744	1.30514e-07	6.73219e-06	down	RBM25	6910	RNA binding motif protein 25 [Source:HGNC Symbol;Acc:HGNC:23244]	ENOG410ZRGA(S:Function unknown)	ENOG410ZRGA(RNA binding motif protein 25)	K12822	RBM25, S164	map03040(Spliceosome)	PF01480.14(PWI:PWI domain); PF00076.19(RRM_1:RNA recognition motif. (a.k.a. RRM, RBD, or RNP domain))	GO:0000166(molecular_function:nucleotide binding); GO:0006397(biological_process:mRNA processing); GO:0016607(cellular_component:nuclear speck); GO:0016607(cellular_component:nuclear speck); GO:0016607(cellular_component:nuclear speck); GO:0005737(cellular_component:cytoplasm); GO:0005634(cellular_component:nucleus); GO:0008380(biological_process:RNA splicing); GO:0006397(biological_process:mRNA …	XP_010643727.2(PREDICTED: LOW QUALITY PROTEIN: RNA-binding protein 25 [Fukomys damarensis])	sp|P49756|RBM25_HUMAN(RNA-binding protein 25 OS=Homo sapiens OX=9606 GN=RBM25 PE=1 SV=3)	58517
ENSG00000097046	896	588	509	296	231	305	8.63	6.25	6.2	4.17	2.58	3.23	7.02667	3.32667	-0.772209	1.34747e-07	6.917e-06	down	CDC7	3313	cell division cycle 7 [Source:HGNC Symbol;Acc:HGNC:1745]	ENOG410YKCM(D:Cell cycle control, cell division, chromosome partitioning)	ENOG410YKCM(cell division cycle 7 homolog (S. cerevisiae))	K02214	CDC7	map04110(Cell cycle)	PF00069.22(Pkinase:Protein kinase domain); PF07714.14(Pkinase_Tyr:Protein tyrosine kinase)	GO:0005737(cellular_component:cytoplasm); GO:0008284(biological_process:positive regulation of cell proliferation); GO:0006468(biological_process:protein phosphorylation); GO:0015630(cellular_component:microtubule cytoskeleton); GO:0006909(biological_process:phagocytosis); GO:0045171(cellular_component:intercellular bridge); GO:0005515(molecular_function:protein binding); GO:0045171(cellular_comp…	XP_018884451.1(PREDICTED: cell division cycle 7-related protein kinase isoform X1 [Gorilla gorilla gorilla])	sp|O00311|CDC7_HUMAN(Cell division cycle 7-related protein kinase OS=Homo sapiens OX=9606 GN=CDC7 PE=1 SV=1)	8317
ENSG00000166181	2633	1778	1576	979	722	993	28.68	18.89	20.9	14.53	9.21	12.41	22.8233	12.05	-0.689322	1.45997e-07	7.44021e-06	down	API5	3714	apoptosis inhibitor 5 [Source:HGNC Symbol;Acc:HGNC:594]	ENOG410XSH0(S:Function unknown)	ENOG410XSH0(fibroblast growth factor binding)				PF05918.8(API5:Apoptosis inhibitory protein 5 (API5)); PF13646.3(HEAT_2:HEAT repeats)	GO:0005737(cellular_component:cytoplasm); GO:0005681(cellular_component:spliceosomal complex); GO:0005515(molecular_function:protein binding); GO:0016020(cellular_component:membrane); GO:0016607(cellular_component:nuclear speck); GO:0005737(cellular_component:cytoplasm); GO:0005737(cellular_component:cytoplasm); GO:0005634(cellular_component:nucleus); GO:0005634(cellular_component:nucleus); GO:00…	XP_012412608.1(apoptosis inhibitor 5 isoform X2 [Trichechus manatus latirostris])	sp|Q5R644|API5_PONAB(Apoptosis inhibitor 5 OS=Pongo abelii OX=9601 GN=API5 PE=2 SV=1)	8539
ENSG00000110651	2336	2384	2139	2673	2720	2628	59.16	61.61	66.18	85.6	79.21	76.01	62.3167	80.2733	0.592724	1.4655e-07	7.44021e-06	up	CD81	5235	CD81 molecule [Source:HGNC Symbol;Acc:HGNC:1701]	ENOG4111IRY(S:Function unknown)	ENOG4111IRY(tetraspanin)	K06508	CD81, TAPA1, TSPAN28	map04662(B cell receptor signaling pathway); map05144(Malaria); map05160(Hepatitis C)		GO:0008284(biological_process:positive regulation of cell proliferation); GO:0000187(biological_process:activation of MAPK activity); GO:0008104(biological_process:protein localization); GO:0007166(biological_process:cell surface receptor signaling pathway); GO:0050731(biological_process:positive regulation of peptidyl-tyrosine phosphorylation); GO:0071404(biological_process:cellular response to …	PNI26621.1(CD81 isoform 9 [Pan troglodytes])	sp|Q62745|CD81_RAT(CD81 antigen OS=Rattus norvegicus OX=10116 GN=Cd81 PE=1 SV=1)	975
ENSG00000074695	2902	1900	1621	1032	871	925	17.68	13.36	13.9	10.72	7.75	8.54	14.98	9.00333	-0.703922	1.46156e-07	7.44021e-06	down	LMAN1	5521	lectin, mannose binding 1 [Source:HGNC Symbol;Acc:HGNC:6631]	ENOG410ZFRX(U:Intracellular trafficking, secretion, and vesicular transport)	ENOG410ZFRX(lectin, mannose-binding 1)	K10080	LMAN1, ERGIC53	map04141(Protein processing in endoplasmic reticulum)	PF03388.10(Lectin_leg-like:Legume-like lectin family)	GO:0048208(biological_process:COPII vesicle coating); GO:0006457(biological_process:protein folding); GO:0007596(biological_process:blood coagulation); GO:0033116(cellular_component:endoplasmic reticulum-Golgi intermediate compartment membrane); GO:0005789(cellular_component:endoplasmic reticulum membrane); GO:0030017(cellular_component:sarcomere); GO:0030134(cellular_component:ER to Golgi transp…	NP_005561.1(protein ERGIC-53 precursor [Homo sapiens])	sp|P49257|LMAN1_HUMAN(Protein ERGIC-53 OS=Homo sapiens OX=9606 GN=LMAN1 PE=1 SV=2)	3998
ENSG00000213465	2084	2263	1710.45	2106.99	2550.98	2526	83.37	88.53	85.5	115.72	113.62	108.81	85.8	112.717	0.612993	1.52292e-07	7.70355e-06	up	ARL2	1228	ADP ribosylation factor like GTPase 2 [Source:HGNC Symbol;Acc:HGNC:693]	ENOG410XRG9(S:Function unknown)	ENOG410XRG9(ADP-ribosylation factor-like)	K07943	ARL2			GO:0005622(cellular_component:intracellular); GO:0007264(biological_process:small GTPase mediated signal transduction); GO:0005525(molecular_function:GTP binding)	BAG57771.1(unnamed protein product [Homo sapiens])	sp|Q9D0J4|ARL2_MOUSE(ADP-ribosylation factor-like protein 2 OS=Mus musculus OX=10090 GN=Arl2 PE=1 SV=1)	402
ENSG00000128283	4003	4142	3545	4146	4812	4607	64.24	65.65	70.06	95.58	84.1	77.61	66.65	85.7633	0.583429	1.54039e-07	7.76355e-06	up	CDC42EP1	2181	CDC42 effector protein 1 [Source:HGNC Symbol;Acc:HGNC:17014]	ENOG4111PPX(S:Function unknown)	ENOG4111PPX(CDC42 effector protein (Rho GTPase binding) 1)				PF14957.3(BORG_CEP:Cdc42 effector); PF00786.25(PBD:P21-Rho-binding domain)	GO:0005737(cellular_component:cytoplasm); GO:0005794(cellular_component:Golgi apparatus); GO:0015629(cellular_component:actin cytoskeleton); GO:0030838(biological_process:positive regulation of actin filament polymerization); GO:0005096(molecular_function:GTPase activator activity); GO:0017049(molecular_function:GTP-Rho binding); GO:0051128(biological_process:regulation of cellular component orga…	XP_004675734.2(PREDICTED: cdc42 effector protein 1 isoform X1 [Condylura cristata])	sp|Q00587|BORG5_HUMAN(Cdc42 effector protein 1 OS=Homo sapiens OX=9606 GN=CDC42EP1 PE=1 SV=1)	11135
ENSG00000123473	744	500	411	231	188	262	5.08	3.05	3.04	2.01	1.28	1.66	3.72333	1.65	-0.788445	1.54925e-07	7.77994e-06	down	STIL	5225	SCL/TAL1 interrupting locus [Source:HGNC Symbol;Acc:HGNC:10879]	ENOG4111HAF(S:Function unknown)	ENOG4111HAF(Scl Tal1 interrupting locus)	K16724	STIL		PF15253.3(STIL_N:SCL-interrupting locus protein N-terminus)	GO:0008283(biological_process:cell proliferation); GO:0001701(biological_process:in utero embryonic development); GO:0051298(biological_process:centrosome duplication); GO:0071539(biological_process:protein localization to centrosome); GO:0033504(biological_process:floor plate development); GO:0005829(cellular_component:cytosol); GO:0007224(biological_process:smoothened signaling pathway); GO:000…	NP_003026.2(SCL-interrupting locus protein isoform 2 [Homo sapiens])	sp|Q15468|STIL_HUMAN(SCL-interrupting locus protein OS=Homo sapiens OX=9606 GN=STIL PE=1 SV=2)	6491
ENSG00000137955	6029	4806	4279	2603	2561	2908	149.92	118.14	133.37	89.24	68.35	75.59	133.81	77.7267	-0.483243	1.56877e-07	7.84952e-06	down	RABGGTB	3863	Rab geranylgeranyltransferase beta subunit [Source:HGNC Symbol;Acc:HGNC:9796]	COG5029(O:Posttranslational modification, protein turnover, chaperones)	COG5029(beta SUBUNIT)	K05956	RABGGTB			GO:0018344(biological_process:protein geranylgeranylation); GO:0005968(cellular_component:Rab-protein geranylgeranyltransferase complex); GO:0007601(biological_process:visual perception); GO:0017137(molecular_function:Rab GTPase binding); GO:0008270(molecular_function:zinc ion binding); GO:0005886(cellular_component:plasma membrane); GO:0042981(biological_process:regulation of apoptotic process);…	XP_011792331.1(PREDICTED: geranylgeranyl transferase type-2 subunit beta isoform X1 [Colobus angolensis palliatus])	sp|P53611|PGTB2_HUMAN(Geranylgeranyl transferase type-2 subunit beta OS=Homo sapiens OX=9606 GN=RABGGTB PE=1 SV=2)	5876
ENSG00000125107	3750.79	2604.73	2255.77	1443.72	1002.5	1414.26	36.25	28.06	27.94	21.99	16.05	15.78	30.75	17.94	-0.693474	1.57814e-07	7.86801e-06	down	CNOT1	8471	CCR4-NOT transcription complex subunit 1 [Source:HGNC Symbol;Acc:HGNC:7877]	COG5103(K:Transcription)	COG5103(Ccr4-NOT transcription complex, subunit)	K12604	CNOT1, NOT1	map03018(RNA degradation)	PF04054.12(Not1:CCR4-Not complex component, Not1); PF16415.2(CNOT1_CAF1_bind:CCR4-NOT transcription complex subunit 1 CAF1-binding domain); PF16417.2(CNOT1_TTP_bind:CCR4-NOT transcription complex subunit 1 TTP binding domain); PF12842.4(DUF3819:Domain of unknown function (DUF3819)); PF16418.2(CNOT1_HEAT:CCR4-NOT transcription complex subunit 1 HEAT repeat)	GO:0030014(cellular_component:CCR4-NOT complex); GO:0030015(cellular_component:CCR4-NOT core complex); GO:0032947(molecular_function:protein complex scaffold); GO:0007275(biological_process:multicellular organism development); GO:0048387(biological_process:negative regulation of retinoic acid receptor signaling pathway); GO:0005778(cellular_component:peroxisomal membrane); GO:0005615(cellular_com…	NP_057368.3(CCR4-NOT transcription complex subunit 1 isoform a [Homo sapiens])	sp|A5YKK6|CNOT1_HUMAN(CCR4-NOT transcription complex subunit 1 OS=Homo sapiens OX=9606 GN=CNOT1 PE=1 SV=2)	23019
ENSG00000149016	1157.07	1155.89	994.64	1159.83	1385.95	1365.46	13.44	12.87	14.69	18.67	18.16	16.63	13.6667	17.82	0.60676	1.59485e-07	7.92279e-06	up	TUT1	3363	terminal uridylyl transferase 1, U6 snRNA-specific [Source:HGNC Symbol;Acc:HGNC:26184]	COG5260(L:Replication, recombination and repair)	COG5260(domain) containing)	K18709	TUT1		PF03828.16(PAP_assoc:Cid1 family poly A polymerase); PF00076.19(RRM_1:RNA recognition motif. (a.k.a. RRM, RBD, or RNP domain)); PF12874.4(zf-met:Zinc-finger of C2H2 type)	GO:0016180(biological_process:snRNA processing); GO:0016607(cellular_component:nuclear speck); GO:0071044(biological_process:histone mRNA catabolic process); GO:0045171(cellular_component:intercellular bridge); GO:0050265(molecular_function:RNA uridylyltransferase activity); GO:0016740(molecular_function:transferase activity); GO:0005829(cellular_component:cytosol); GO:0005730(cellular_component:…	NP_073741.2(speckle targeted PIP5K1A-regulated poly(A) polymerase [Homo sapiens])	sp|Q9H6E5|STPAP_HUMAN(Speckle targeted PIP5K1A-regulated poly(A) polymerase OS=Homo sapiens OX=9606 GN=TUT1 PE=1 SV=2)	64852
ENSG00000158792	420	442	411	514	563	557	7.7	8.1	9.7	13.22	11.78	10.48	8.5	11.8267	0.70019	1.61378e-07	7.93157e-06	up	SPATA2L	2335	spermatogenesis associated 2 like [Source:HGNC Symbol;Acc:HGNC:28393]	ENOG410XW6I(S:Function unknown)	ENOG410XW6I(Spermatogenesis associated 2-like)	K17595	SPATA2				NP_689552.2(spermatogenesis-associated protein 2-like protein [Homo sapiens])	sp|Q8IUW3|SPA2L_HUMAN(Spermatogenesis-associated protein 2-like protein OS=Homo sapiens OX=9606 GN=SPATA2L PE=2 SV=1)	124044
ENSG00000157353	794	757	595.13	786.2	843	863.25	6.69	7.66	7.35	9.64	8.54	8.46	7.23333	8.88	0.591281	1.61111e-07	7.93157e-06	up	FUK	4439	fucokinase [Source:HGNC Symbol;Acc:HGNC:29500]	ENOG4111FB6(I:Lipid transport and metabolism)	ENOG4111FB6(fucokinase)	K05305	FUK	map00051(Fructose and mannose metabolism); map00520(Amino sugar and nucleotide sugar metabolism)		GO:0050201(molecular_function:fucokinase activity); GO:0005737(cellular_component:cytoplasm); GO:0016773(molecular_function:phosphotransferase activity, alcohol group as acceptor); GO:0016310(biological_process:phosphorylation); GO:0005829(cellular_component:cytosol); GO:0016301(molecular_function:kinase activity); GO:0005524(molecular_function:ATP binding)	XP_016878502.1(L-fucose kinase isoform X4 [Homo sapiens])	sp|Q8N0W3|FUK_HUMAN(L-fucose kinase OS=Homo sapiens OX=9606 GN=FUK PE=2 SV=2)	197258
ENSG00000161813	1819	1081	1037	630	444	510	13.21	8.73	8.99	9.33	4.18	4.14	10.31	5.88333	-0.80463	1.60438e-07	7.93157e-06	down	LARP4	6427	La ribonucleoprotein domain family member 4 [Source:HGNC Symbol;Acc:HGNC:24320]	ENOG410XTHK(S:Function unknown)	ENOG410XTHK(cytoskeleton organization)	K18763	LARP4		PF05383.14(La:La domain)	GO:0022604(biological_process:regulation of cell morphogenesis); GO:0007010(biological_process:cytoskeleton organization); GO:0005829(cellular_component:cytosol); GO:0005829(cellular_component:cytosol); GO:0006412(biological_process:translation); GO:0016020(cellular_component:membrane); GO:0005737(cellular_component:cytoplasm); GO:0003723(molecular_function:RNA binding); GO:0003723(molecular_func…	NP_443111.4(la-related protein 4 isoform a [Homo sapiens])	sp|Q71RC2|LARP4_HUMAN(La-related protein 4 OS=Homo sapiens OX=9606 GN=LARP4 PE=1 SV=3)	113251
ENSG00000077150	4886	4906	4328	4927	5487	5526	73.3	73.45	80.01	98.97	94.54	89.47	75.5867	94.3267	0.547052	1.63527e-07	7.93837e-06	up	NFKB2	3416	nuclear factor kappa B subunit 2 [Source:HGNC Symbol;Acc:HGNC:7795]	COG0666(S:Function unknown)	COG0666(Ankyrin Repeat)	K04469	NFKB2	map04010(MAPK signaling pathway); map04064(NF-kappa B signaling pathway); map04380(Osteoclast differentiation); map05134(Legionellosis); map05166(Human T-cell leukemia virus 1 infection); map05169(Epstein-Barr virus infection); map05200(Pathways in cancer); map05203(Viral carcinogenesis); map05224(Breast cancer)	PF00554.19(RHD_DNA_bind:Rel homology DNA-binding domain); PF16179.2(RHD_dimer:Rel homology dimerisation domain); PF12796.4(Ank_2:Ankyrin repeats (3 copies)); PF00023.27(Ank:Ankyrin repeat); PF13857.3(Ank_5:Ankyrin repeats (many copies)); PF13606.3(Ank_3:Ankyrin repeat); PF13637.3(Ank_4:Ankyrin repeats (many copies)); PF00531.19(Death:Death domain)	GO:0038061(biological_process:NIK/NF-kappaB signaling); GO:0001077(molecular_function:transcriptional activator activity, RNA polymerase II core promoter proximal region sequence-specific binding); GO:0032496(biological_process:response to lipopolysaccharide); GO:0002268(biological_process:follicular dendritic cell differentiation); GO:0000122(biological_process:negative regulation of transcripti…	NP_002493.3(nuclear factor NF-kappa-B p100 subunit isoform b [Homo sapiens])	sp|Q00653|NFKB2_HUMAN(Nuclear factor NF-kappa-B p100 subunit OS=Homo sapiens OX=9606 GN=NFKB2 PE=1 SV=4)	4791
ENSG00000120694	2779	1839	1701	1042	885	900	21.26	13.95	16.31	10.02	7.33	6.69	17.1733	8.01333	-0.688383	1.63808e-07	7.93837e-06	down	HSPH1	5191	heat shock protein family H (Hsp110) member 1 [Source:HGNC Symbol;Acc:HGNC:16969]	COG0443(O:Posttranslational modification, protein turnover, chaperones)	COG0443(Heat shock protein)	K09485	HSP110	map04141(Protein processing in endoplasmic reticulum)	PF00012.17(HSP70:Hsp70 protein); PF06723.10(MreB_Mbl:MreB/Mbl protein)	GO:0005737(cellular_component:cytoplasm); GO:0006986(biological_process:response to unfolded protein); GO:0070062(cellular_component:extracellular exosome); GO:0071682(cellular_component:endocytic vesicle lumen); GO:0045345(biological_process:positive regulation of MHC class I biosynthetic process); GO:0051085(biological_process:chaperone mediated protein folding requiring cofactor); GO:0005829(c…	PNI60448.1(HSPH1 isoform 3 [Pan troglodytes])	sp|Q92598|HS105_HUMAN(Heat shock protein 105 kDa OS=Homo sapiens OX=9606 GN=HSPH1 PE=1 SV=1)	10808
ENSG00000176105	1507	847	820.06	461.11	384.59	456	11.66	6.91	8.05	5.96	4.51	4.19	8.87333	4.88667	-0.784781	1.63407e-07	7.93837e-06	down	YES1	4639	YES proto-oncogene 1, Src family tyrosine kinase [Source:HGNC Symbol;Acc:HGNC:12841]	COG0515(T:Signal transduction mechanisms)	COG0515(Serine Threonine protein kinase)	K05705	YES1	map04520(Adherens junction)	PF07714.14(Pkinase_Tyr:Protein tyrosine kinase); PF00069.22(Pkinase:Protein kinase domain); PF00017.21(SH2:SH2 domain); PF00018.25(SH3_1:SH3 domain); PF14604.3(SH3_9:Variant SH3 domain); PF07653.14(SH3_2:Variant SH3 domain)	GO:0030154(biological_process:cell differentiation); GO:0019899(molecular_function:enzyme binding); GO:0050900(biological_process:leukocyte migration); GO:0044325(molecular_function:ion channel binding); GO:0005925(cellular_component:focal adhesion); GO:0070062(cellular_component:extracellular exosome); GO:0038083(biological_process:peptidyl-tyrosine autophosphorylation); GO:0071560(biological_pr…	PNI61344.1(YES1 isoform 5 [Pan troglodytes])	sp|P07947|YES_HUMAN(Tyrosine-protein kinase Yes OS=Homo sapiens OX=9606 GN=YES1 PE=1 SV=3)	7525
ENSG00000158417	3091.17	1954.68	1839.43	1081.48	993.28	1069.28	15.65	10.54	12.11	7.52	5.77	6.01	12.7667	6.43333	-0.666019	1.62846e-07	7.93837e-06	down	EIF5B	5777	eukaryotic translation initiation factor 5B [Source:HGNC Symbol;Acc:HGNC:30793]	COG0532(O:Posttranslational modification, protein turnover, chaperones)	COG0532(Thioredoxin)	K03243	EIF5B	map03013(RNA transport)	PF00009.24(GTP_EFTU:Elongation factor Tu GTP binding domain); PF11987.5(IF-2:Translation-initiation factor 2); PF14578.3(GTP_EFTU_D4:Elongation factor Tu domain 4); PF03144.22(GTP_EFTU_D2:Elongation factor Tu domain 2); PF01926.20(MMR_HSR1:50S ribosome-binding GTPase); PF08477.10(Roc:Ras of Complex, Roc, domain of DAPkinase)	GO:0005737(cellular_component:cytoplasm); GO:0006446(biological_process:regulation of translational initiation); GO:0005634(cellular_component:nucleus); GO:0005829(cellular_component:cytosol); GO:0003924(molecular_function:GTPase activity); GO:0005525(molecular_function:GTP binding); GO:0005515(molecular_function:protein binding); GO:0003924(molecular_function:GTPase activity); GO:0005515(molecul…	NP_056988.3(eukaryotic translation initiation factor 5B [Homo sapiens])	sp|O60841|IF2P_HUMAN(Eukaryotic translation initiation factor 5B OS=Homo sapiens OX=9606 GN=EIF5B PE=1 SV=4)	9669
ENSG00000021776	880	583	496	295	236	290	3.48	1.98	2.18	1.32	0.84	1	2.54667	1.05333	-0.764895	1.65367e-07	7.986e-06	down	AQR	9694	aquarius intron-binding spliceosomal factor [Source:HGNC Symbol;Acc:HGNC:29513]	ENOG410XPV8(S:Function unknown)	ENOG410XPV8(Aquarius homolog (Mouse))	K12874	AQR	map03040(Spliceosome)	PF16399.2(Aquarius_N:Intron-binding protein aquarius N-terminus); PF13086.3(AAA_11:AAA domain); PF13087.3(AAA_12:AAA domain); PF13245.3(AAA_19:Part of AAA domain); PF13604.3(AAA_30:AAA domain); PF04851.12(ResIII:Type III restriction enzyme, res subunit); PF01057.14(Parvo_NS1:Parvovirus non-structural protein NS1)	GO:0006283(biological_process:transcription-coupled nucleotide-excision repair); GO:0071013(cellular_component:catalytic step 2 spliceosome); GO:0016020(cellular_component:membrane); GO:0000398(biological_process:mRNA splicing, via spliceosome); GO:0005654(cellular_component:nucleoplasm); GO:0005681(cellular_component:spliceosomal complex); GO:0005515(molecular_function:protein binding); GO:00056…	NP_055506.1(RNA helicase aquarius [Homo sapiens])	sp|O60306|AQR_HUMAN(RNA helicase aquarius OS=Homo sapiens OX=9606 GN=AQR PE=1 SV=4)	9716
ENSG00000103326	2409	2350	2027	2449	2449	2588	23.29	23.61	24.42	35.06	27.94	28.9	23.7733	30.6333	0.520108	1.67536e-07	8.06265e-06	up	CAPN15	4744	calpain 15 [Source:HGNC Symbol;Acc:HGNC:11182]	ENOG410XP0B(O:Posttranslational modification, protein turnover, chaperones)	ENOG410XP0B(Calpain-like cysteine peptidase)	K08582	CAPN15		PF00648.18(Peptidase_C2:Calpain family cysteine protease); PF00641.15(zf-RanBP:Zn-finger in Ran binding protein and others)	GO:0005737(cellular_component:cytoplasm); GO:0006508(biological_process:proteolysis); GO:0006508(biological_process:proteolysis); GO:0008234(molecular_function:cysteine-type peptidase activity); GO:0008233(molecular_function:peptidase activity); GO:0005622(cellular_component:intracellular); GO:0016787(molecular_function:hydrolase activity); GO:0046872(molecular_function:metal ion binding); GO:000…	XP_011520928.1(calpain-15 isoform X2 [Homo sapiens])	sp|O75808|CAN15_HUMAN(Calpain-15 OS=Homo sapiens OX=9606 GN=CAPN15 PE=1 SV=1)	6650
ENSG00000001631	464.35	310	211.71	124.94	104.44	114	6.54	4.93	4.35	2.37	1.54	2.02	5.27333	1.97667	-0.942436	1.68683e-07	8.08979e-06	down	KRIT1	4762	KRIT1, ankyrin repeat containing [Source:HGNC Symbol;Acc:HGNC:1573]	ENOG410ZV6V(S:Function unknown)	ENOG410ZV6V(KRIT1, ankyrin repeat containing)	K17705	KRIT1	map04015(Rap1 signaling pathway)	PF16705.2(NUDIX_5:NUDIX, or N-terminal NPxY motif-rich, region of KRIT); PF12796.4(Ank_2:Ankyrin repeats (3 copies)); PF00373.15(FERM_M:FERM central domain); PF13857.3(Ank_5:Ankyrin repeats (many copies)); PF13637.3(Ank_4:Ankyrin repeats (many copies))	GO:0005737(cellular_component:cytoplasm); GO:0043234(cellular_component:protein complex); GO:0032092(biological_process:positive regulation of protein binding); GO:0005615(cellular_component:extracellular space); GO:0010596(biological_process:negative regulation of endothelial cell migration); GO:0008017(molecular_function:microtubule binding); GO:0050790(biological_process:regulation of catalyti…	NP_004903.2(krev interaction trapped protein 1 isoform 1 [Homo sapiens])	sp|O00522|KRIT1_HUMAN(Krev interaction trapped protein 1 OS=Homo sapiens OX=9606 GN=KRIT1 PE=1 SV=2)	889
ENSG00000173621	2805.9	2871.68	2426.85	3037.91	3109.34	3069.18	35.07	35.9	38.45	52.02	45.11	42.04	36.4733	46.39	0.559617	1.69994e-07	8.12453e-06	up	LRFN4	2431	leucine rich repeat and fibronectin type III domain containing 4 [Source:HGNC Symbol;Acc:HGNC:28456]	COG4886(S:Function unknown)	COG4886(leucine Rich Repeat)	K16357	LRFN4, SALM3		PF13855.3(LRR_8:Leucine rich repeat); PF12799.4(LRR_4:Leucine Rich repeats (2 copies)); PF07679.13(I-set:Immunoglobulin I-set domain); PF13927.3(Ig_3:Immunoglobulin domain); PF00041.18(fn3:Fibronectin type III domain); PF00047.22(ig:Immunoglobulin domain); PF13895.3(Ig_2:Immunoglobulin domain); PF13306.3(LRR_5:Leucine rich repeats (6 copies))	GO:0005515(molecular_function:protein binding); GO:0016021(cellular_component:integral component of membrane); GO:0016020(cellular_component:membrane); GO:0007268(biological_process:chemical synaptic transmission); GO:0007409(biological_process:axonogenesis); GO:0005886(cellular_component:plasma membrane); GO:0009986(cellular_component:cell surface); GO:0005515(molecular_function:protein binding)…	XP_003798382.1(leucine-rich repeat and fibronectin type-III domain-containing protein 4 [Otolemur garnettii])	sp|Q6PJG9|LRFN4_HUMAN(Leucine-rich repeat and fibronectin type-III domain-containing protein 4 OS=Homo sapiens OX=9606 GN=LRFN4 PE=1 SV=1)	78999
ENSG00000119922	419.46	242	212.76	111.14	84	104.83	3.61	2.09	2.88	1.4	0.81	3.98	2.86	2.06333	-0.95911	1.75549e-07	8.34548e-06	down	IFIT2	3703	interferon induced protein with tetratricopeptide repeats 2 [Source:HGNC Symbol;Acc:HGNC:5409]	COG0457(S:Function unknown)	COG0457(-)				PF13414.3(TPR_11:TPR repeat); PF07719.14(TPR_2:Tetratricopeptide repeat); PF13428.3(TPR_14:Tetratricopeptide repeat); PF00515.25(TPR_1:Tetratricopeptide repeat); PF14559.3(TPR_19:Tetratricopeptide repeat); PF13424.3(TPR_12:Tetratricopeptide repeat); PF13181.3(TPR_8:Tetratricopeptide repeat)	GO:0032091(biological_process:negative regulation of protein binding); GO:0008637(biological_process:apoptotic mitochondrial changes); GO:0051607(biological_process:defense response to virus); GO:0009615(biological_process:response to virus); GO:0005829(cellular_component:cytosol); GO:0043065(biological_process:positive regulation of apoptotic process); GO:0060337(biological_process:type I interf…	AAH32839.2(Interferon-induced protein with tetratricopeptide repeats 2 [Homo sapiens])	sp|P09913|IFIT2_HUMAN(Interferon-induced protein with tetratricopeptide repeats 2 OS=Homo sapiens OX=9606 GN=IFIT2 PE=1 SV=1)	3433
ENSG00000118197	905	695	658	361	327	383	14.49	11.94	14.14	8.94	6.68	6.63	13.5233	7.41667	-0.63444	1.75821e-07	8.34548e-06	down	DDX59	2900	DEAD-box helicase 59 [Source:HGNC Symbol;Acc:HGNC:25360]	COG0513(Z:Cytoskeleton)	COG0513(Kinesin family member)	K19466	DDX59		PF00270.26(DEAD:DEAD/DEAH box helicase); PF00271.28(Helicase_C:Helicase conserved C-terminal domain); PF04438.13(zf-HIT:HIT zinc finger); PF04851.12(ResIII:Type III restriction enzyme, res subunit)	GO:0005737(cellular_component:cytoplasm); GO:0010501(biological_process:RNA secondary structure unwinding); GO:0004386(molecular_function:helicase activity); GO:0016787(molecular_function:hydrolase activity); GO:0005524(molecular_function:ATP binding); GO:0005524(molecular_function:ATP binding); GO:0000166(molecular_function:nucleotide binding); GO:0046872(molecular_function:metal ion binding); G…	CAB66546.1(hypothetical protein [Homo sapiens])	sp|Q5T1V6|DDX59_HUMAN(Probable ATP-dependent RNA helicase DDX59 OS=Homo sapiens OX=9606 GN=DDX59 PE=1 SV=1)	83479
ENSG00000164535	755	790	638	771	965	947	9.25	9	9.44	13.1	12.77	14.44	9.23	13.4367	0.654197	1.76949e-07	8.37036e-06	up	DAGLB	2897	diacylglycerol lipase beta [Source:HGNC Symbol;Acc:HGNC:28923]	ENOG410XRFI(S:Function unknown)	ENOG410XRFI(triglyceride lipase activity)	K13806	DAGL	map04723(Retrograde endocannabinoid signaling); map04925(Aldosterone synthesis and secretion)	PF01764.22(Lipase_3:Lipase (class 3))	GO:0042136(biological_process:neurotransmitter biosynthetic process); GO:0016021(cellular_component:integral component of membrane); GO:0016042(biological_process:lipid catabolic process); GO:0005765(cellular_component:lysosomal membrane); GO:0019369(biological_process:arachidonic acid metabolic process); GO:0042136(biological_process:neurotransmitter biosynthetic process); GO:0022008(biological_…	XP_024213481.1(sn1-specific diacylglycerol lipase beta isoform X1 [Pan troglodytes])	sp|Q8NCG7|DGLB_HUMAN(Sn1-specific diacylglycerol lipase beta OS=Homo sapiens OX=9606 GN=DAGLB PE=1 SV=2)	221955
ENSG00000128595	7853	5962	5101	3342	2588	3399	80.72	63.9	66.27	45.9	30.47	39.37	70.2967	38.58	-0.581586	1.78445e-07	8.3839e-06	down	CALU	4225	calumenin [Source:HGNC Symbol;Acc:HGNC:1458]	ENOG410XRVE(S:Function unknown)	ENOG410XRVE(family with sequence similarity 71, member F1)				PF00036.29(EF-hand_1:EF hand); PF13499.3(EF-hand_7:EF-hand domain pair); PF13405.3(EF-hand_6:EF-hand domain); PF13202.3(EF-hand_5:EF hand); PF13833.3(EF-hand_8:EF-hand domain pair)	GO:0042470(cellular_component:melanosome); GO:0005783(cellular_component:endoplasmic reticulum); GO:0014012(biological_process:peripheral nervous system axon regeneration); GO:0005794(cellular_component:Golgi apparatus); GO:0016020(cellular_component:membrane); GO:0019899(molecular_function:enzyme binding); GO:0005789(cellular_component:endoplasmic reticulum membrane); GO:0005576(cellular_compone…	XP_003261350.1(PREDICTED: calumenin isoform X2 [Nomascus leucogenys])	sp|Q3T0K1|CALU_BOVIN(Calumenin OS=Bos taurus OX=9913 GN=CALU PE=2 SV=1)	813
ENSG00000104320	1427	923	831	504	419	438	9.8	5.96	7.2	4.44	3.54	4.58	7.65333	4.18667	-0.737917	1.78212e-07	8.3839e-06	down	NBN	4907	nibrin [Source:HGNC Symbol;Acc:HGNC:7652]	ENOG410Y1R8(T:Signal transduction mechanisms)	ENOG410Y1R8(Component of the MRE11-RAD50-NBN (MRN complex) which plays a critical role in the cellular response to DNA damage and the maintenance of chromosome integrity. The complex is involved in double-strand break (DSB) repair, DNA recombination, maintenance of telomere integrity, cell cycle checkpoint control and meiosis. The complex possesses single-strand endonuclease activity and double-s…	K10867	NBN, NBS1	map03440(Homologous recombination)	PF16697.2(Yop-YscD_cpl:Inner membrane component of T3SS, cytoplasmic domain); PF00498.23(FHA:FHA domain)	GO:0033674(biological_process:positive regulation of kinase activity); GO:0031954(biological_process:positive regulation of protein autophosphorylation); GO:0048145(biological_process:regulation of fibroblast proliferation); GO:0045190(biological_process:isotype switching); GO:0097193(biological_process:intrinsic apoptotic signaling pathway); GO:0000781(cellular_component:chromosome, telomeric re…	NP_002476.2(nibrin isoform 1 [Homo sapiens])	sp|O60934|NBN_HUMAN(Nibrin OS=Homo sapiens OX=9606 GN=NBN PE=1 SV=1)	4683
ENSG00000125977	4937	3869	3238	2090	1949	2082	102.53	82.17	81.03	62.48	48.33	47.95	88.5767	52.92	-0.53936	1.80756e-07	8.43064e-06	down	EIF2S2	2656	eukaryotic translation initiation factor 2 subunit beta [Source:HGNC Symbol;Acc:HGNC:3266]	COG1601(S:Function unknown)	COG1601(Rna-binding protein)	K03238	EIF2S2	map03013(RNA transport)	PF01873.14(eIF-5_eIF-2B:Domain found in IF2B/IF5)	GO:0008584(biological_process:male gonad development); GO:0002176(biological_process:male germ cell proliferation); GO:0001701(biological_process:in utero embryonic development); GO:0005515(molecular_function:protein binding); GO:0046872(molecular_function:metal ion binding); GO:0006413(biological_process:translational initiation); GO:0006413(biological_process:translational initiation); GO:00064…	XP_008955443.2(PREDICTED: LOW QUALITY PROTEIN: eukaryotic translation initiation factor 2 subunit 2 [Pan paniscus])	sp|P20042|IF2B_HUMAN(Eukaryotic translation initiation factor 2 subunit 2 OS=Homo sapiens OX=9606 GN=EIF2S2 PE=1 SV=2)	8894
ENSG00000092853	953	539	492	277	212	281	8.84	5.16	5.56	3.71	2.6	3.06	6.52	3.12333	-0.842754	1.81265e-07	8.43064e-06	down	CLSPN	4769	claspin [Source:HGNC Symbol;Acc:HGNC:19715]	ENOG410Y041(S:Function unknown)	ENOG410Y041(mitotic DNA replication checkpoint)					GO:0033314(biological_process:mitotic DNA replication checkpoint); GO:0005737(cellular_component:cytoplasm); GO:0018105(biological_process:peptidyl-serine phosphorylation); GO:0031572(biological_process:G2 DNA damage checkpoint); GO:0005515(molecular_function:protein binding); GO:0003677(molecular_function:DNA binding); GO:0005654(cellular_component:nucleoplasm); GO:0005794(cellular_component:Gol…	XP_004025497.1(PREDICTED: claspin [Gorilla gorilla gorilla])	sp|Q80YR7|CLSPN_MOUSE(Claspin OS=Mus musculus OX=10090 GN=Clspn PE=1 SV=2)	63967
ENSG00000272196	329.66	328.76	215.19	322.89	472.47	438.18	30.44	29.34	23.99	40.79	48.57	42.43	27.9233	43.93	0.820026	1.80407e-07	8.43064e-06	up	HIST2H2AA4	564	histone cluster 2 H2A family member a4 [Source:HGNC Symbol;Acc:HGNC:29668]	COG5262(B:Chromatin structure and dynamics)	COG5262(histone h2a)	K11251	H2A	map05034(Alcoholism); map05322(Systemic lupus erythematosus)	PF16211.2(Histone_H2A_C:C-terminus of histone H2A); PF00125.21(Histone:Core histone H2A/H2B/H3/H4); PF00808.20(CBFD_NFYB_HMF:Histone-like transcription factor (CBF/NF-Y) and archaeal histone)	GO:0070062(cellular_component:extracellular exosome); GO:0006342(biological_process:chromatin silencing); GO:0005634(cellular_component:nucleus); GO:0000786(cellular_component:nucleosome); GO:0005694(cellular_component:chromosome); GO:0000786(cellular_component:nucleosome); GO:0000786(cellular_component:nucleosome); GO:0046982(molecular_function:protein heterodimerization activity); GO:0003677(mo…	XP_012513977.1(PREDICTED: LOW QUALITY PROTEIN: uncharacterized protein LOC105821768 [Propithecus coquereli])	sp|P0CC09|H2A2A_RAT(Histone H2A type 2-A OS=Rattus norvegicus OX=10116 GN=Hist2h2aa3 PE=1 SV=1)	723790
ENSG00000125676	1618.95	926	861	496.97	434	470	16.14	10.24	11.2	6.65	4.77	5.28	12.5267	5.56667	-0.777969	1.82236e-07	8.44748e-06	down	THOC2	5609	THO complex 2 [Source:HGNC Symbol;Acc:HGNC:19073]	ENOG410XQ2A(S:Function unknown)	ENOG410XQ2A(tHO complex)	K12879	THOC2	map03013(RNA transport); map03040(Spliceosome)	PF11262.5(Tho2:Transcription factor/nuclear export subunit protein 2); PF16134.2(THOC2_N:THO complex subunit 2 N-terminus); PF11732.5(Thoc2:Transcription- and export-related complex subunit)	GO:0016607(cellular_component:nuclear speck); GO:0048666(biological_process:neuron development); GO:0016973(biological_process:poly(A)+ mRNA export from nucleus); GO:0016607(cellular_component:nuclear speck); GO:0005634(cellular_component:nucleus); GO:0051028(biological_process:mRNA transport); GO:0006810(biological_process:transport); GO:0008380(biological_process:RNA splicing); GO:0006397(biolo…	NP_001075019.1(THO complex subunit 2 [Homo sapiens])	sp|Q8NI27|THOC2_HUMAN(THO complex subunit 2 OS=Homo sapiens OX=9606 GN=THOC2 PE=1 SV=2)	57187
ENSG00000067057	13924	14679	12069	13469	16824	17060	164.68	172.54	178.06	217.77	221.65	215.08	171.76	218.167	0.585109	1.86182e-07	8.60159e-06	up	PFKP	2769	phosphofructokinase, platelet [Source:HGNC Symbol;Acc:HGNC:8878]	COG0205(G:Carbohydrate transport and metabolism)	COG0205(phosphohexokinase)	K00850	pfkA, PFK	map00010(Glycolysis / Gluconeogenesis); map00030(Pentose phosphate pathway); map00051(Fructose and mannose metabolism); map00052(Galactose metabolism); map03018(RNA degradation); map04152(AMPK signaling pathway); map04919(Thyroid hormone signaling pathway); map05230(Central carbon metabolism in cancer)	PF00365.17(PFK:Phosphofructokinase)	GO:0005737(cellular_component:cytoplasm); GO:0070062(cellular_component:extracellular exosome); GO:0008152(biological_process:metabolic process); GO:0006002(biological_process:fructose 6-phosphate metabolic process); GO:0003872(molecular_function:6-phosphofructokinase activity); GO:0003872(molecular_function:6-phosphofructokinase activity); GO:0003872(molecular_function:6-phosphofructokinase acti…	NP_001229268.1(ATP-dependent 6-phosphofructokinase, platelet type isoform 2 [Homo sapiens])	sp|Q01813|PFKAP_HUMAN(ATP-dependent 6-phosphofructokinase, platelet type OS=Homo sapiens OX=9606 GN=PFKP PE=1 SV=2)	5214
ENSG00000165995	430.26	312.36	255.65	139	116	141	3.72	2.69	2.79	1.64	1.12	1.31	3.06667	1.35667	-0.826439	1.87433e-07	8.63062e-06	down	CACNB2	4464	calcium voltage-gated channel auxiliary subunit beta 2 [Source:HGNC Symbol;Acc:HGNC:1402]	ENOG410XRDI(U:Intracellular trafficking, secretion, and vesicular transport)	ENOG410XRDI(Calcium channel, voltage-dependent, beta)	K04863	CACNB2	map04010(MAPK signaling pathway); map04260(Cardiac muscle contraction); map04261(Adrenergic signaling in cardiomyocytes); map04921(Oxytocin signaling pathway); map05410(Hypertrophic cardiomyopathy (HCM)); map05412(Arrhythmogenic right ventricular cardiomyopathy (ARVC)); map05414(Dilated cardiomyopathy (DCM))	PF00625.18(Guanylate_kin:Guanylate kinase); PF12052.5(VGCC_beta4Aa_N:Voltage gated calcium channel subunit beta domain 4Aa N terminal)	GO:1990454(cellular_component:L-type voltage-gated calcium channel complex); GO:0070588(biological_process:calcium ion transmembrane transport); GO:0005891(cellular_component:voltage-gated calcium channel complex); GO:0086045(biological_process:membrane depolarization during AV node cell action potential); GO:1904879(biological_process:positive regulation of calcium ion transmembrane transport vi…	BAD92154.1(calcium channel, voltage-dependent, beta 2 subunit isoform 1 variant, partial [Homo sapiens])	sp|Q08289|CACB2_HUMAN(Voltage-dependent L-type calcium channel subunit beta-2 OS=Homo sapiens OX=9606 GN=CACNB2 PE=1 SV=3)	783
ENSG00000137965	789	576	399	212	255	231	18.23	14.94	11.73	6.49	6.96	6.5	14.9667	6.65	-0.817464	1.88852e-07	8.66716e-06	down	IFI44	1687	interferon induced protein 44 [Source:HGNC Symbol;Acc:HGNC:16938]	ENOG410XP4J(S:Function unknown)	ENOG410XP4J(Interferon-induced protein)				PF07534.13(TLD:TLD)	GO:0005737(cellular_component:cytoplasm); GO:0009615(biological_process:response to virus); GO:0005737(cellular_component:cytoplasm); GO:0009615(biological_process:response to virus)	NP_006408.3(interferon-induced protein 44 [Homo sapiens])	sp|Q8TCB0|IFI44_HUMAN(Interferon-induced protein 44 OS=Homo sapiens OX=9606 GN=IFI44 PE=2 SV=2)	10561
ENSG00000068137	1704	1765	1745.38	1907	2241	2257	24.58	24.38	31.42	35.52	34.27	34.4	26.7933	34.73	0.642642	1.9079e-07	8.67564e-06	up	PLEKHH3	4339	pleckstrin homology, MyTH4 and FERM domain containing H3 [Source:HGNC Symbol;Acc:HGNC:26105]	ENOG410Z45E(S:Function unknown); COG5022(Z:Cytoskeleton)	ENOG410Z45E(pleckstrin homology domain containing, family H (with MyTH4 domain) member 3); COG5022(myosin heavy chain)					GO:0005856(cellular_component:cytoskeleton); GO:0005615(cellular_component:extracellular space); GO:0007165(biological_process:signal transduction)	BAD92176.1(hypothetical protein FLJ21019 variant, partial [Homo sapiens])	sp|Q7Z736|PKHH3_HUMAN(Pleckstrin homology domain-containing family H member 3 OS=Homo sapiens OX=9606 GN=PLEKHH3 PE=1 SV=2)	79990
ENSG00000006534	3943	4220	3250	3925	4870.01	4656	47.19	50.41	48.92	65.16	65.67	60.61	48.84	63.8133	0.605492	1.9154e-07	8.67564e-06	up	ALDH3B1	5884	aldehyde dehydrogenase 3 family member B1 [Source:HGNC Symbol;Acc:HGNC:410]	COG1012(C:Energy production and conversion)	COG1012(Dehydrogenase)	K00129	E1.2.1.5	map00010(Glycolysis / Gluconeogenesis); map00340(Histidine metabolism); map00350(Tyrosine metabolism); map00360(Phenylalanine metabolism); map00410(beta-Alanine metabolism); map00980(Metabolism of xenobiotics by cytochrome P450); map00982(Drug metabolism - cytochrome P450); map05204(Chemical carcinogenesis)		GO:0030148(biological_process:sphingolipid biosynthetic process); GO:0004030(molecular_function:aldehyde dehydrogenase [NAD(P)+] activity); GO:0046185(biological_process:aldehyde catabolic process); GO:0006081(biological_process:cellular aldehyde metabolic process); GO:0005829(cellular_component:cytosol); GO:0006068(biological_process:ethanol catabolic process); GO:0005515(molecular_function:prot…	BAD92888.1(aldehyde dehydrogenase 3B1 variant, partial [Homo sapiens])	sp|P43353|AL3B1_HUMAN(Aldehyde dehydrogenase family 3 member B1 OS=Homo sapiens OX=9606 GN=ALDH3B1 PE=1 SV=1)	221
ENSG00000198925	2268.44	2179.54	1950.04	2154.7	2548.64	2601.72	21.69	21.14	23.5	29.62	26.49	27.8	22.11	27.97	0.561637	1.90763e-07	8.67564e-06	up	ATG9A	5245	autophagy related 9A [Source:HGNC Symbol;Acc:HGNC:22408]	COG5265(V:Defense mechanisms)	COG5265(iron ion homeostasis)	K17907	ATG9	map04136(Autophagy - other); map04137(Mitophagy - animal); map04140(Autophagy - animal)		GO:0042626(molecular_function:ATPase activity, coupled to transmembrane movement of substances); GO:0009987(biological_process:cellular process); GO:0097159(molecular_function:organic cyclic compound binding); GO:0016021(cellular_component:integral component of membrane); GO:0006810(biological_process:transport); GO:0031966(cellular_component:mitochondrial membrane); GO:0012505(cellular_component…	XP_024419992.1(ATP-binding cassette sub-family B member 6, mitochondrial [Desmodus rotundus])	sp|Q9NP58|ABCB6_HUMAN(ATP-binding cassette sub-family B member 6, mitochondrial OS=Homo sapiens OX=9606 GN=ABCB6 PE=1 SV=1)	79065
ENSG00000164930	1118	722	655	389	325	319	9.22	5.89	6.64	4.73	3	2.83	7.25	3.52	-0.772721	1.91014e-07	8.67564e-06	down	FZD6	3788	frizzled class receptor 6 [Source:HGNC Symbol;Acc:HGNC:4044]	ENOG410XRC8(U:Intracellular trafficking, secretion, and vesicular transport)	ENOG410XRC8(frizzled family receptor)	K02376	FZD6	map04150(mTOR signaling pathway); map04310(Wnt signaling pathway); map04390(Hippo signaling pathway); map04550(Signaling pathways regulating pluripotency of stem cells); map04916(Melanogenesis); map05166(Human T-cell leukemia virus 1 infection); map05200(Pathways in cancer); map05205(Proteoglycans in cancer); map05217(Basal cell carcinoma); map05224(Breast cancer)	PF01534.14(Frizzled:Frizzled/Smoothened family membrane region); PF01392.19(Fz:Fz domain); PF03024.11(Folate_rec:Folate receptor family)	GO:1904693(biological_process:midbrain morphogenesis); GO:0007275(biological_process:multicellular organism development); GO:0004930(molecular_function:G-protein coupled receptor activity); GO:0001942(biological_process:hair follicle development); GO:0001843(biological_process:neural tube closure); GO:0007186(biological_process:G-protein coupled receptor signaling pathway); GO:0033278(biological_…	NP_003497.2(frizzled-6 isoform a precursor [Homo sapiens])	sp|O60353|FZD6_HUMAN(Frizzled-6 OS=Homo sapiens OX=9606 GN=FZD6 PE=1 SV=2)	8323
ENSG00000138078	966.73	619	578	329	279	320	6.13	3.99	4.45	2.85	1.93	2	4.85667	2.26	-0.739849	1.95103e-07	8.80822e-06	down	PREPL	6273	prolyl endopeptidase-like [Source:HGNC Symbol;Acc:HGNC:30228]	COG1770(E:Amino acid transport and metabolism)	COG1770(Oligopeptidase b)				PF00326.18(Peptidase_S9:Prolyl oligopeptidase family); PF02897.12(Peptidase_S9_N:Prolyl oligopeptidase, N-terminal beta-propeller domain)	GO:0005856(cellular_component:cytoskeleton); GO:0004252(molecular_function:serine-type endopeptidase activity); GO:0004252(molecular_function:serine-type endopeptidase activity); GO:0006508(biological_process:proteolysis); GO:0006508(biological_process:proteolysis); GO:0008233(molecular_function:peptidase activity); GO:0005829(cellular_component:cytosol); GO:0016787(molecular_function:hydrolase a…	NP_006027.2(prolyl endopeptidase-like isoform 1 [Homo sapiens])	sp|Q4J6C6|PPCEL_HUMAN(Prolyl endopeptidase-like OS=Homo sapiens OX=9606 GN=PREPL PE=1 SV=1)	9581
ENSG00000116005	1679	1224	1119.2	677.22	532	698	9.75	7.11	7.85	5.53	3.59	4.63	8.23667	4.58333	-0.63155	1.98679e-07	8.94053e-06	down	PCYOX1	5345	prenylcysteine oxidase 1 [Source:HGNC Symbol;Acc:HGNC:20588]	ENOG410Y3UN(O:Posttranslational modification, protein turnover, chaperones)	ENOG410Y3UN(Prenylcysteine oxidase 1)	K05906	PCYOX1, FCLY	map00900(Terpenoid backbone biosynthesis)	PF07156.11(Prenylcys_lyase:Prenylcysteine lyase); PF13450.3(NAD_binding_8:NAD(P)-binding Rossmann-like domain); PF01593.21(Amino_oxidase:Flavin containing amine oxidoreductase); PF01266.21(DAO:FAD dependent oxidoreductase); PF07992.11(Pyr_redox_2:Pyridine nucleotide-disulphide oxidoreductase)	GO:0034361(cellular_component:very-low-density lipoprotein particle); GO:0070062(cellular_component:extracellular exosome); GO:0030327(biological_process:prenylated protein catabolic process); GO:0030328(biological_process:prenylcysteine catabolic process); GO:1902476(biological_process:chloride transmembrane transport); GO:0005774(cellular_component:vacuolar membrane); GO:0005764(cellular_compon…	NP_057381.3(prenylcysteine oxidase 1 precursor [Homo sapiens])	sp|Q9UHG3|PCYOX_HUMAN(Prenylcysteine oxidase 1 OS=Homo sapiens OX=9606 GN=PCYOX1 PE=1 SV=3)	51449
ENSG00000205339	7702	4974	4378	2809	2378	2585	38.07	25.31	27.1	18.78	12.96	13.64	30.16	15.1267	-0.663706	2.03045e-07	9.10747e-06	down	IPO7	6191	importin 7 [Source:HGNC Symbol;Acc:HGNC:9852]	COG5656(O:Posttranslational modification, protein turnover, chaperones)	COG5656(Importin)	K20223	IPO7, RANBP7		PF03810.16(IBN_N:Importin-beta N-terminal domain); PF08506.7(Cse1:Cse1)	GO:0008565(molecular_function:protein transporter activity); GO:0016020(cellular_component:membrane); GO:0042393(molecular_function:histone binding); GO:0050790(biological_process:regulation of catalytic activity); GO:0005643(cellular_component:nuclear pore); GO:0008536(molecular_function:Ran GTPase binding); GO:0005829(cellular_component:cytosol); GO:0005635(cellular_component:nuclear envelope);…	XP_017506659.1(PREDICTED: importin-7 [Manis javanica])	sp|O95373|IPO7_HUMAN(Importin-7 OS=Homo sapiens OX=9606 GN=IPO7 PE=1 SV=1)	10527
ENSG00000123159	5079	5188	4621	5008	6467	6289	143.53	142.98	160.86	198.76	205.7	194.5	149.123	199.653	0.61364	2.03899e-07	9.11192e-06	up	GIPC1	2071	GIPC PDZ domain containing family member 1 [Source:HGNC Symbol;Acc:HGNC:1226]	ENOG410XQ87(O:Posttranslational modification, protein turnover, chaperones)	ENOG410XQ87(glutamate secretion)	K20056	GIPC, SEMCAP			GO:0008021(cellular_component:synaptic vesicle); GO:0032435(biological_process:negative regulation of proteasomal ubiquitin-dependent protein catabolic process); GO:0017022(molecular_function:myosin binding); GO:0030139(cellular_component:endocytic vesicle); GO:0048167(biological_process:regulation of synaptic plasticity); GO:0005903(cellular_component:brush border); GO:0043542(biological_process…	AAB84249.1(Tax interaction protein 2, partial [Homo sapiens])	sp|O14908|GIPC1_HUMAN(PDZ domain-containing protein GIPC1 OS=Homo sapiens OX=9606 GN=GIPC1 PE=1 SV=2)	10755
ENSG00000152078	814.07	550.73	553.5	300.22	242.98	298.59	3.45	2.34	2.99	1.86	1.15	1.36	2.92667	1.45667	-0.721935	2.04459e-07	9.11192e-06	down	TMEM56	6822	transmembrane protein 56 [Source:HGNC Symbol;Acc:HGNC:26477]	ENOG410XPW0(S:Function unknown)	ENOG410XPW0(asparagine-linked glycosylation 14 homolog (S. cerevisiae))				PF03798.13(TRAM_LAG1_CLN8:TLC domain)	GO:0016021(cellular_component:integral component of membrane); GO:0016021(cellular_component:integral component of membrane); GO:0016021(cellular_component:integral component of membrane); GO:0016020(cellular_component:membrane); GO:0003674(molecular_function:molecular_function); GO:0008150(biological_process:biological_process); GO:0005575(cellular_component:cellular_component)	NP_689700.1(transmembrane protein 56 [Homo sapiens])	sp|Q96MV1|TMM56_HUMAN(Transmembrane protein 56 OS=Homo sapiens OX=9606 GN=TMEM56 PE=1 SV=1)	148534
ENSG00000171222	2498.9	2749.25	2229.29	2487.95	3281.15	3379.17	102.44	111.73	112.97	139.61	150.87	146.21	109.047	145.563	0.642876	2.10623e-07	9.32662e-06	up	SCAND1	1727	SCAN domain containing 1 [Source:HGNC Symbol;Acc:HGNC:10566]	COG5048(S:Function unknown)	COG5048(Zinc finger protein)				PF02023.14(SCAN:SCAN domain)	GO:0042127(biological_process:regulation of cell proliferation); GO:0003713(molecular_function:transcription coactivator activity); GO:0005515(molecular_function:protein binding); GO:0003700(molecular_function:transcription factor activity, sequence-specific DNA binding); GO:0003700(molecular_function:transcription factor activity, sequence-specific DNA binding); GO:0006355(biological_process:reg…	NP_361012.2(SCAN domain-containing protein 1 isoform 2 [Homo sapiens])	sp|A1YEW3|SCND1_GORGO(SCAN domain-containing protein 1 OS=Gorilla gorilla gorilla OX=9595 GN=SCAND1 PE=3 SV=1)	51282
ENSG00000104946	693	642.63	562.65	715	776	752.59	12.17	11.27	11.22	16.63	14.48	13.48	11.5533	14.8633	0.61005	2.105e-07	9.32662e-06	up	TBC1D17	2831	TBC1 domain family member 17 [Source:HGNC Symbol;Acc:HGNC:25699]	COG5210(S:Function unknown)	COG5210(TBC1 domain family member)	K19945	TBC1D17	map04137(Mitophagy - animal)		GO:0043547(biological_process:positive regulation of GTPase activity); GO:0031410(cellular_component:cytoplasmic vesicle); GO:0005829(cellular_component:cytosol); GO:0005096(molecular_function:GTPase activator activity); GO:0005776(cellular_component:autophagosome); GO:0005515(molecular_function:protein binding); GO:0042147(biological_process:retrograde transport, endosome to Golgi); GO:0015031(b…	NP_078958.2(TBC1 domain family member 17 isoform 1 [Homo sapiens])	sp|Q9HA65|TBC17_HUMAN(TBC1 domain family member 17 OS=Homo sapiens OX=9606 GN=TBC1D17 PE=1 SV=2)	79735
ENSG00000123684	1704	920	995	552	405	492.99	6.62	3.38	4.63	2.81	1.66	1.96	4.87667	2.14333	-0.810726	2.11614e-07	9.34068e-06	down	LPGAT1	7782	lysophosphatidylglycerol acyltransferase 1 [Source:HGNC Symbol;Acc:HGNC:28985]	COG0204(I:Lipid transport and metabolism)	COG0204(Acyltransferase)	K13514	LPGAT1	map00564(Glycerophospholipid metabolism)	PF16076.2(Acyltransf_C:Acyltransferase C-terminus); PF01553.18(Acyltransferase:Acyltransferase)	GO:0008654(biological_process:phospholipid biosynthetic process); GO:0016021(cellular_component:integral component of membrane); GO:0008654(biological_process:phospholipid biosynthetic process); GO:0008152(biological_process:metabolic process); GO:0006629(biological_process:lipid metabolic process); GO:0016746(molecular_function:transferase activity, transferring acyl groups); GO:0016746(molecula…	XP_005273419.1(acyl-CoA:lysophosphatidylglycerol acyltransferase 1 isoform X1 [Homo sapiens])	sp|Q92604|LGAT1_HUMAN(Acyl-CoA:lysophosphatidylglycerol acyltransferase 1 OS=Homo sapiens OX=9606 GN=LPGAT1 PE=1 SV=1)	9926
ENSG00000131899	1987	1782	1668	1836	2183	2192.96	13.8	12.4	14.47	17.56	17.04	16.43	13.5567	17.01	0.563909	2.12628e-07	9.35562e-06	up	LLGL1	6004	LLGL1, scribble cell polarity complex component [Source:HGNC Symbol;Acc:HGNC:6628]	ENOG410XS6Z(S:Function unknown)	ENOG410XS6Z(Lethal giant larvae homolog)	K06094	LLGL	map04390(Hippo signaling pathway); map04530(Tight junction)		GO:0006893(biological_process:Golgi to plasma membrane transport); GO:0000137(cellular_component:Golgi cis cisterna); GO:0030866(biological_process:cortical actin cytoskeleton organization); GO:0050708(biological_process:regulation of protein secretion); GO:0043547(biological_process:positive regulation of GTPase activity); GO:0051294(biological_process:establishment of spindle orientation); GO:0…	XP_003279916.1(PREDICTED: LOW QUALITY PROTEIN: lethal(2) giant larvae protein homolog 1 [Nomascus leucogenys])	sp|Q15334|L2GL1_HUMAN(Lethal(2) giant larvae protein homolog 1 OS=Homo sapiens OX=9606 GN=LLGL1 PE=1 SV=3)	3996
ENSG00000138160	1385	756	804	423	359	432	8.38	4.58	6.08	3.52	2.43	2.82	6.34667	2.92333	-0.781866	2.17185e-07	9.52589e-06	down	KIF11	4860	kinesin family member 11 [Source:HGNC Symbol;Acc:HGNC:6388]	COG5059(O:Posttranslational modification, protein turnover, chaperones)	COG5059(metalloendopeptidase activity)	K10398	KIF11, EG5		PF00225.20(Kinesin:Kinesin motor domain); PF13931.3(Microtub_bind:Kinesin-associated microtubule-binding); PF16796.2(Microtub_bd:Microtubule binding)	GO:0003777(molecular_function:microtubule motor activity); GO:0005737(cellular_component:cytoplasm); GO:0008574(molecular_function:ATP-dependent microtubule motor activity, plus-end-directed); GO:0006890(biological_process:retrograde vesicle-mediated transport, Golgi to ER); GO:0051225(biological_process:spindle assembly); GO:0007100(biological_process:mitotic centrosome separation); GO:0000278(b…	NP_004514.2(kinesin-like protein KIF11 [Homo sapiens])	sp|P52732|KIF11_HUMAN(Kinesin-like protein KIF11 OS=Homo sapiens OX=9606 GN=KIF11 PE=1 SV=2)	3832
ENSG00000152193	531	345	347	180	150	157	4.52	2.94	3.69	2.11	1.43	1.44	3.71667	1.66	-0.821332	2.18867e-07	9.56938e-06	down	RNF219	3529	ring finger protein 219 [Source:HGNC Symbol;Acc:HGNC:20308]	ENOG4111GZ3(S:Function unknown)	ENOG4111GZ3(Ring finger protein 219)				PF13923.3(zf-C3HC4_2:Zinc finger, C3HC4 type (RING finger)); PF13639.3(zf-RING_2:Ring finger domain); PF13920.3(zf-C3HC4_3:Zinc finger, C3HC4 type (RING finger)); PF00097.22(zf-C3HC4:Zinc finger, C3HC4 type (RING finger))	GO:0005515(molecular_function:protein binding); GO:0046872(molecular_function:metal ion binding); GO:0008270(molecular_function:zinc ion binding); GO:0008270(molecular_function:zinc ion binding); GO:0005515(molecular_function:protein binding)	XP_007958836.1(PREDICTED: RING finger protein 219 isoform X1 [Chlorocebus sabaeus])	sp|Q5W0B1|RN219_HUMAN(RING finger protein 219 OS=Homo sapiens OX=9606 GN=RNF219 PE=1 SV=1)	79596
ENSG00000188064	1356	1336	1120	1338	1515.33	1507	10.77	10.61	10.91	14.62	13.5	13.37	10.7633	13.83	0.567317	2.22177e-07	9.6532e-06	up	WNT7B	3919	Wnt family member 7B [Source:HGNC Symbol;Acc:HGNC:12787]	ENOG410XQZ1(S:Function unknown)	ENOG410XQZ1(-)	K00572	WNT7	map04150(mTOR signaling pathway); map04310(Wnt signaling pathway); map04390(Hippo signaling pathway); map04550(Signaling pathways regulating pluripotency of stem cells); map04916(Melanogenesis); map05166(Human T-cell leukemia virus 1 infection); map05200(Pathways in cancer); map05205(Proteoglycans in cancer); map05217(Basal cell carcinoma); map05224(Breast cancer)	PF00110.16(wnt:wnt family)	GO:0016332(biological_process:establishment or maintenance of polarity of embryonic epithelium); GO:0050808(biological_process:synapse organization); GO:0060710(biological_process:chorio-allantoic fusion); GO:0048144(biological_process:fibroblast proliferation); GO:0005788(cellular_component:endoplasmic reticulum lumen); GO:0072053(biological_process:renal inner medulla development); GO:0072054(b…	NP_478679.1(protein Wnt-7b precursor [Homo sapiens])	sp|P56706|WNT7B_HUMAN(Protein Wnt-7b OS=Homo sapiens OX=9606 GN=WNT7B PE=1 SV=2)	7477
ENSG00000163435	1967.59	2029.44	1696.93	1886.3	2245.58	2462.23	33.27	35.69	36.49	45.56	41.31	45.79	35.15	44.22	0.576055	2.21733e-07	9.6532e-06	up	ELF3	4994	E74 like ETS transcription factor 3 [Source:HGNC Symbol;Acc:HGNC:3318]	ENOG4111K4J(E:Amino acid transport and metabolism)	ENOG4111K4J(aminopeptidase)	K09429	K09429, ELF3		PF00178.19(Ets:Ets-domain); PF02198.13(SAM_PNT:Sterile alpha motif (SAM)/Pointed domain)	GO:0005737(cellular_component:cytoplasm); GO:0043565(molecular_function:sequence-specific DNA binding); GO:0006366(biological_process:transcription from RNA polymerase II promoter); GO:0060056(biological_process:mammary gland involution); GO:0045944(biological_process:positive regulation of transcription from RNA polymerase II promoter); GO:0030198(biological_process:extracellular matrix organiza…	XP_007987142.1(PREDICTED: ETS-related transcription factor Elf-3 isoform X1 [Chlorocebus sabaeus])	sp|P78545|ELF3_HUMAN(ETS-related transcription factor Elf-3 OS=Homo sapiens OX=9606 GN=ELF3 PE=1 SV=1)	1999
ENSG00000008710	1583.84	1459.66	1433.07	1613.71	1610.43	1836.64	14.55	13.5	17.47	20.73	17.75	17.09	15.1733	18.5233	0.543759	2.26071e-07	9.7612e-06	up	PKD1	14138	polycystin 1, transient receptor potential channel interacting [Source:HGNC Symbol;Acc:HGNC:9008]	ENOG410XTGE(S:Function unknown); ENOG410ZS34(S:Function unknown); COG3291(S:Function unknown)	ENOG410XTGE(Tuberous sclerosis 2); ENOG410ZS34(-); COG3291(-)	K04985	PKD1		PF00801.17(PKD:PKD domain); PF08016.9(PKD_channel:Polycystin cation channel); PF02010.12(REJ:REJ domain); PF01477.20(PLAT:PLAT/LH2 domain); PF13855.3(LRR_8:Leucine rich repeat); PF01822.16(WSC:WSC domain); PF00059.18(Lectin_C:Lectin C-type domain); PF01462.15(LRRNT:Leucine rich repeat N-terminal domain)	GO:0018105(biological_process:peptidyl-serine phosphorylation); GO:0048565(biological_process:digestive tract development); GO:0072287(biological_process:metanephric distal tubule morphogenesis); GO:0005262(molecular_function:calcium channel activity); GO:0060170(cellular_component:ciliary membrane); GO:0030155(biological_process:regulation of cell adhesion); GO:0030246(molecular_function:carbohy…	P98161.3(RecName: Full=Polycystin-1; Short=PC1; AltName: Full=Autosomal dominant polycystic kidney disease 1 protein; Flags: Precursor)	sp|P98161|PKD1_HUMAN(Polycystin-1 OS=Homo sapiens OX=9606 GN=PKD1 PE=1 SV=3)	5310
ENSG00000176853	1257	734	745	418	338	382	7.2	4.21	5.68	3.56	2.08	2.18	5.69667	2.60667	-0.770734	2.25574e-07	9.7612e-06	down	FAM91A1	5511	family with sequence similarity 91 member A1 [Source:HGNC Symbol;Acc:HGNC:26306]	ENOG410XT0G(S:Function unknown)	ENOG410XT0G(Family with sequence similarity 91, member A1)				PF14648.3(FAM91_C:FAM91 C-terminus); PF14647.3(FAM91_N:FAM91 N-terminus)		Q658Y4.3(RecName: Full=Protein FAM91A1)	sp|Q658Y4|F91A1_HUMAN(Protein FAM91A1 OS=Homo sapiens OX=9606 GN=FAM91A1 PE=1 SV=3)	157769
ENSG00000164134	1390	931	861	514	440	472	6.51	4.47	5.16	3.49	2.3	2.38	5.38	2.72333	-0.688536	2.29215e-07	9.8662e-06	down	NAA15	6222	N(alpha)-acetyltransferase 15, NatA auxiliary subunit [Source:HGNC Symbol;Acc:HGNC:30782]	ENOG410XR7D(S:Function unknown)	ENOG410XR7D(NatA auxiliary subunit)	K20792	NAA15_16		PF12569.5(NARP1:NMDA receptor-regulated protein 1); PF07719.14(TPR_2:Tetratricopeptide repeat); PF13181.3(TPR_8:Tetratricopeptide repeat); PF12895.4(ANAPC3:Anaphase-promoting complex, cyclosome, subunit 3); PF00515.25(TPR_1:Tetratricopeptide repeat); PF13414.3(TPR_11:TPR repeat)	GO:0005737(cellular_component:cytoplasm); GO:0043022(molecular_function:ribosome binding); GO:0005667(cellular_component:transcription factor complex); GO:0044822(molecular_function:poly(A) RNA binding); GO:0016020(cellular_component:membrane); GO:0031415(cellular_component:NatA complex); GO:0016407(molecular_function:acetyltransferase activity); GO:0006474(biological_process:N-terminal protein a…	XP_020823149.1(N-alpha-acetyltransferase 15, NatA auxiliary subunit isoform X1 [Phascolarctos cinereus])	sp|Q9BXJ9|NAA15_HUMAN(N-alpha-acetyltransferase 15, NatA auxiliary subunit OS=Homo sapiens OX=9606 GN=NAA15 PE=1 SV=1)	80155
ENSG00000267424	351	447.99	354.99	419	619.97	631.92	21.19	26.06	26.18	33.88	40.74	39.56	24.4767	38.06	0.825557	2.30257e-07	9.88037e-06	up	AC020934.1	739		ENOG41116B1(S:Function unknown)	ENOG41116B1(retbindin)						XP_011949435.1(PREDICTED: retbindin isoform X13 [Cercocebus atys])	sp|Q9BSG5|RTBDN_HUMAN(Retbindin OS=Homo sapiens OX=9606 GN=RTBDN PE=1 SV=2)
ENSG00000028203	657	477	391	233	182	231	7.58	6.32	6.15	4.18	2.55	2.78	6.68333	3.17	-0.755285	2.33582e-07	9.9921e-06	down	VEZT	4562	vezatin, adherens junctions transmembrane protein [Source:HGNC Symbol;Acc:HGNC:18258]	ENOG410YQJU(S:Function unknown)	ENOG410YQJU(Vezatin, adherens junctions transmembrane protein)				PF12632.4(Vezatin:Mysoin-binding motif of peroxisomes)	GO:0005737(cellular_component:cytoplasm); GO:0016337(biological_process:single organismal cell-cell adhesion); GO:0005886(cellular_component:plasma membrane); GO:0005654(cellular_component:nucleoplasm); GO:0005829(cellular_component:cytosol); GO:0016021(cellular_component:integral component of membrane); GO:0016020(cellular_component:membrane); GO:0005634(cellular_component:nucleus); GO:0016337(b…	NP_060069.3(vezatin isoform b [Homo sapiens])	sp|Q9HBM0|VEZA_HUMAN(Vezatin OS=Homo sapiens OX=9606 GN=VEZT PE=1 SV=3)	55591
ENSG00000137807	1297	855	780.93	461	361	480	11.92	7.88	9.15	5.61	4.46	4.68	9.65	4.91667	-0.703693	2.37132e-07	1.01128e-05	down	KIF23	3713	kinesin family member 23 [Source:HGNC Symbol;Acc:HGNC:6392]	COG5059(S:Function unknown)	COG5059(Channel protein (Hemolysin III family)	K17387	KIF23	map05206(MicroRNAs in cancer)	PF00225.20(Kinesin:Kinesin motor domain); PF16540.2(MKLP1_Arf_bdg:Arf6-interacting domain of mitotic kinesin-like protein 1); PF16796.2(Microtub_bd:Microtubule binding)	GO:0006890(biological_process:retrograde vesicle-mediated transport, Golgi to ER); GO:0045171(cellular_component:intercellular bridge); GO:0000915(biological_process:actomyosin contractile ring assembly); GO:0019886(biological_process:antigen processing and presentation of exogenous peptide antigen via MHC class II); GO:0005813(cellular_component:centrosome); GO:0005829(cellular_component:cytosol…	NP_612565.1(kinesin-like protein KIF23 isoform 1 [Homo sapiens])	sp|Q02241|KIF23_HUMAN(Kinesin-like protein KIF23 OS=Homo sapiens OX=9606 GN=KIF23 PE=1 SV=3)	9493
ENSG00000186635	2651.88	2641.92	2325.54	2561.49	3140.04	3136.3	22.1	22.21	22.6	29.43	28.27	27.3	22.3033	28.3333	0.579906	2.39178e-07	1.01358e-05	up	ARAP1	5767	ArfGAP with RhoGAP domain, ankyrin repeat and PH domain 1 [Source:HGNC Symbol;Acc:HGNC:16925]	COG5347(U:Intracellular trafficking, secretion, and vesicular transport)	COG5347(domain, ankyrin repeat and PH domain)	K18439	ARAP1	map04144(Endocytosis)	PF00169.26(PH:PH domain); PF00620.24(RhoGAP:RhoGAP domain); PF01412.15(ArfGap:Putative GTPase activating protein for Arf); PF00788.20(RA:Ras association (RalGDS/AF-6) domain); PF00536.27(SAM_1:SAM domain (Sterile alpha motif)); PF07647.14(SAM_2:SAM domain (Sterile alpha motif)); PF15406.3(PH_6:Pleckstrin homology domain)	GO:0051056(biological_process:regulation of small GTPase mediated signal transduction); GO:0051270(biological_process:regulation of cellular component movement); GO:0031702(molecular_function:type 1 angiotensin receptor binding); GO:0043547(biological_process:positive regulation of GTPase activity); GO:0051497(biological_process:negative regulation of stress fiber assembly); GO:0031410(cellular_c…	BAD92710.1(centaurin delta 2 isoform a variant, partial [Homo sapiens])	sp|Q96P48|ARAP1_HUMAN(Arf-GAP with Rho-GAP domain, ANK repeat and PH domain-containing protein 1 OS=Homo sapiens OX=9606 GN=ARAP1 PE=1 SV=3)	116985
ENSG00000185818	1039	1199	970	1251	1313	1316	5.37	6.17	6.23	8.79	7.65	7.34	5.92333	7.92667	0.630746	2.40064e-07	1.01358e-05	up	NAT8L	5870	N-acetyltransferase 8 like [Source:HGNC Symbol;Acc:HGNC:26742]	ENOG410YY26(S:Function unknown); COG0456(S:Function unknown)	ENOG410YY26(N-acetyltransferase 8-like (GCN5-related); COG0456(acetyltransferase)	K18309	NAT8L	map00250(Alanine, aspartate and glutamate metabolism)	PF00583.22(Acetyltransf_1:Acetyltransferase (GNAT) family); PF13508.4(Acetyltransf_7:Acetyltransferase (GNAT) domain); PF13673.4(Acetyltransf_10:Acetyltransferase (GNAT) domain); PF14542.3(Acetyltransf_CG:GCN5-related N-acetyl-transferase); PF13302.4(Acetyltransf_3:Acetyltransferase (GNAT) domain); PF08445.7(FR47:FR47-like protein)	GO:0031966(cellular_component:mitochondrial membrane); GO:0017188(molecular_function:aspartate N-acetyltransferase activity); GO:0017188(molecular_function:aspartate N-acetyltransferase activity); GO:0005739(cellular_component:mitochondrion); GO:0016746(molecular_function:transferase activity, transferring acyl groups); GO:0005739(cellular_component:mitochondrion); GO:0043231(cellular_component:i…	XP_008016313.1(PREDICTED: LOW QUALITY PROTEIN: putative uncharacterized protein FLJ22184 [Chlorocebus sabaeus])	sp|Q8N9F0|NAT8L_HUMAN(N-acetylaspartate synthetase OS=Homo sapiens OX=9606 GN=NAT8L PE=1 SV=3)	339983
ENSG00000140694	1069	828	602	388	312	408	11.13	8.51	8.75	5.49	3.69	4.99	9.46333	4.72333	-0.702513	2.38605e-07	1.01358e-05	down	PARN	3078	poly(A)-specific ribonuclease [Source:HGNC Symbol;Acc:HGNC:8609]	ENOG410XS9D(S:Function unknown)	ENOG410XS9D(-)	K01148	PARN, PNLDC1	map03018(RNA degradation)	PF04857.17(CAF1:CAF1 family ribonuclease); PF08675.8(RNA_bind:RNA binding domain); PF01424.19(R3H:R3H domain)	GO:0005737(cellular_component:cytoplasm); GO:0043488(biological_process:regulation of mRNA stability); GO:0000184(biological_process:nuclear-transcribed mRNA catabolic process, nonsense-mediated decay); GO:0090503(biological_process:RNA phosphodiester bond hydrolysis, exonucleolytic); GO:0000289(biological_process:nuclear-transcribed mRNA poly(A) tail shortening); GO:0005730(cellular_component:nu…	NP_002573.1(poly(A)-specific ribonuclease PARN isoform 1 [Homo sapiens])	sp|O95453|PARN_HUMAN(Poly(A)-specific ribonuclease PARN OS=Homo sapiens OX=9606 GN=PARN PE=1 SV=1)	5073
ENSG00000141367	6408	3793	3594	2228	1579	2125	27.6	16.73	19.46	13.03	8.3	9.98	21.2633	10.4367	-0.733945	2.40596e-07	1.01358e-05	down	CLTC	8587	clathrin heavy chain [Source:HGNC Symbol;Acc:HGNC:2092]	ENOG410XPH1(L:Replication, recombination and repair)	ENOG410XPH1(helicase)	K04646	CLTC	map04142(Lysosome); map04144(Endocytosis); map04721(Synaptic vesicle cycle); map04961(Endocrine and other factor-regulated calcium reabsorption); map05016(Huntington disease); map05100(Bacterial invasion of epithelial cells)	PF00637.17(Clathrin:Region in Clathrin and VPS); PF01394.17(Clathrin_propel:Clathrin propeller repeat); PF13838.3(Clathrin_H_link:Clathrin-H-link); PF09268.7(Clathrin-link:Clathrin, heavy-chain linker); PF04053.11(Coatomer_WDAD:Coatomer WD associated region)	GO:0005739(cellular_component:mitochondrion); GO:0030130(cellular_component:clathrin coat of trans-Golgi network vesicle); GO:0007067(biological_process:mitotic nuclear division); GO:0005925(cellular_component:focal adhesion); GO:0001649(biological_process:osteoblast differentiation); GO:0030132(cellular_component:clathrin coat of coated pit); GO:0070062(cellular_component:extracellular exosome);…	KFO32165.1(Clathrin heavy chain 1 [Fukomys damarensis])	sp|Q00610|CLH1_HUMAN(Clathrin heavy chain 1 OS=Homo sapiens OX=9606 GN=CLTC PE=1 SV=5)	1213
ENSG00000155034	572.44	490	510	622.05	682.59	646	5.95	4.73	6.13	8.2	7.86	6.86	5.60333	7.64	0.664624	2.47546e-07	1.03969e-05	up	FBXL18	3498	F-box and leucine rich repeat protein 18 [Source:HGNC Symbol;Acc:HGNC:21874]	ENOG410ZR0R(S:Function unknown)	ENOG410ZR0R(F-box and leucine-rich repeat protein 18)	K10284	FBXL18		PF00646.30(F-box:F-box domain); PF12937.4(F-box-like:F-box-like)	GO:0005829(cellular_component:cytosol); GO:0000209(biological_process:protein polyubiquitination); GO:0031146(biological_process:SCF-dependent proteasomal ubiquitin-dependent protein catabolic process); GO:0004842(molecular_function:ubiquitin-protein transferase activity); GO:0004842(molecular_function:ubiquitin-protein transferase activity); GO:0043687(biological_process:post-translational prote…	XP_003895742.3(F-box/LRR-repeat protein 18 isoform X1 [Papio anubis])	sp|Q96ME1|FXL18_HUMAN(F-box/LRR-repeat protein 18 OS=Homo sapiens OX=9606 GN=FBXL18 PE=1 SV=2)	80028
ENSG00000120008	907	621.94	600	342	272	331	6.74	4.92	6.66	4.09	2.15	2.57	6.10667	2.93667	-0.705985	2.506e-07	1.04304e-05	down	WDR11	4954	WD repeat domain 11 [Source:HGNC Symbol;Acc:HGNC:13831]	ENOG410XT4R(S:Function unknown)	ENOG410XT4R(WD repeat domain 11)					GO:0005765(cellular_component:lysosomal membrane); GO:0016021(cellular_component:integral component of membrane); GO:0015630(cellular_component:microtubule cytoskeleton); GO:0005634(cellular_component:nucleus); GO:0005515(molecular_function:protein binding)	XP_016871888.1(WD repeat-containing protein 11 isoform X3 [Homo sapiens])	sp|Q9BZH6|WDR11_HUMAN(WD repeat-containing protein 11 OS=Homo sapiens OX=9606 GN=WDR11 PE=1 SV=1)	55717
ENSG00000215301	9662	6401	5470	3617	2500	3450	72.62	47.13	55.48	47.19	24.47	32.7	58.41	34.7867	-0.698024	2.49944e-07	1.04304e-05	down	DDX3X	5399	DEAD-box helicase 3, X-linked [Source:HGNC Symbol;Acc:HGNC:2745]	ENOG410XNTI(L:Replication, recombination and repair)	ENOG410XNTI(purine NTP-dependent helicase activity)	K11594	DDX3X, bel	map04622(RIG-I-like receptor signaling pathway); map05161(Hepatitis B); map05203(Viral carcinogenesis)	PF00270.26(DEAD:DEAD/DEAH box helicase); PF00271.28(Helicase_C:Helicase conserved C-terminal domain); PF04851.12(ResIII:Type III restriction enzyme, res subunit)	GO:0045087(biological_process:innate immune response); GO:0022627(cellular_component:cytosolic small ribosomal subunit); GO:0030308(biological_process:negative regulation of cell growth); GO:0008143(molecular_function:poly(A) binding); GO:0030307(biological_process:positive regulation of cell growth); GO:0034063(biological_process:stress granule assembly); GO:0071243(biological_process:cellular r…	BAD92220.1(DEAD/H (Asp-Glu-Ala-Asp/His) box polypeptide 3 variant, partial [Homo sapiens])	sp|O00571|DDX3X_HUMAN(ATP-dependent RNA helicase DDX3X OS=Homo sapiens OX=9606 GN=DDX3X PE=1 SV=3)	1654
ENSG00000077097	1526	900	799	472	412	466	11.72	6.98	8	4.83	3.88	4.47	8.9	4.39333	-0.758226	2.49118e-07	1.04304e-05	down	TOP2B	5389	topoisomerase (DNA) II beta [Source:HGNC Symbol;Acc:HGNC:11990]	COG0187(L:Replication, recombination and repair)	COG0187(DNA gyrase negatively supercoils closed circular double- stranded DNA in an ATP-dependent manner and also catalyzes the interconversion of other topological isomers of double-stranded DNA rings, including catenanes and knotted rings (By similarity))	K03164	TOP2	map01524(Platinum drug resistance)	PF00521.17(DNA_topoisoIV:DNA gyrase/topoisomerase IV, subunit A); PF16898.2(TOPRIM_C:C-terminal associated domain of TOPRIM); PF08070.8(DTHCT:DTHCT (NUC029) region); PF00204.22(DNA_gyraseB:DNA gyrase B); PF02518.23(HATPase_c:Histidine kinase-, DNA gyrase B-, and HSP90-like ATPase); PF01751.19(Toprim:Toprim domain)	GO:0008022(molecular_function:protein C-terminus binding); GO:0009330(cellular_component:DNA topoisomerase complex (ATP-hydrolyzing)); GO:0005080(molecular_function:protein kinase C binding); GO:0001764(biological_process:neuron migration); GO:0003677(molecular_function:DNA binding); GO:0009295(cellular_component:nucleoid); GO:0005730(cellular_component:nucleolus); GO:0005634(cellular_component:n…	EAW64358.1(topoisomerase (DNA) II beta 180kDa, isoform CRA_b [Homo sapiens])	sp|Q02880|TOP2B_HUMAN(DNA topoisomerase 2-beta OS=Homo sapiens OX=9606 GN=TOP2B PE=1 SV=3)	7155
ENSG00000116260	2120	2052	1920	2221	2453	2362	20.32	19.55	24.62	29.67	25.96	23.81	21.4967	26.48	0.575639	2.52261e-07	1.04681e-05	up	QSOX1	9311	quiescin sulfhydryl oxidase 1 [Source:HGNC Symbol;Acc:HGNC:9756]	ENOG410XVJT(S:Function unknown)	ENOG410XVJT(centrosomal protein 350kDa)	K10758	QSOX		PF04777.10(Evr1_Alr:Erv1 / Alr family); PF00085.17(Thioredoxin:Thioredoxin)	GO:0016971(molecular_function:flavin-linked sulfhydryl oxidase activity); GO:0008285(biological_process:negative regulation of cell proliferation); GO:0016021(cellular_component:integral component of membrane); GO:0045171(cellular_component:intercellular bridge); GO:0070062(cellular_component:extracellular exosome); GO:0031093(cellular_component:platelet alpha granule lumen); GO:0002576(biologica…	BAD92517.1(quiescin Q6 isoform a variant, partial [Homo sapiens])	sp|O00391|QSOX1_HUMAN(Sulfhydryl oxidase 1 OS=Homo sapiens OX=9606 GN=QSOX1 PE=1 SV=3)	5768
ENSG00000124795	3710	2559	2213	1358	1292	1465	43.72	29.77	31.7	20.27	16.68	18.79	35.0633	18.58	-0.594093	2.53445e-07	1.04772e-05	down	DEK	3427	DEK proto-oncogene [Source:HGNC Symbol;Acc:HGNC:2768]	ENOG410XTJA(S:Function unknown); ENOG410XTU9(S:Function unknown)	ENOG410XTJA(DEK oncogene); ENOG410XTU9(DEK C terminal domain)	K17046	DEK		PF08766.8(DEK_C:DEK C terminal domain); PF02037.24(SAP:SAP domain)	GO:0042393(molecular_function:histone binding); GO:0019079(biological_process:viral genome replication); GO:0044822(molecular_function:poly(A) RNA binding); GO:0043292(cellular_component:contractile fiber); GO:0005634(cellular_component:nucleus); GO:2001032(biological_process:regulation of double-strand break repair via nonhomologous end joining); GO:0016569(biological_process:covalent chromatin …	PNI62706.1(DEK isoform 1 [Pan troglodytes])	sp|P35659|DEK_HUMAN(Protein DEK OS=Homo sapiens OX=9606 GN=DEK PE=1 SV=1)	7913
ENSG00000185745	686	456	428	230	209	234	11.74	7.7	8.98	5.35	4.02	4.32	9.47333	4.56333	-0.74189	2.53992e-07	1.04772e-05	down	IFIT1	4613	interferon induced protein with tetratricopeptide repeats 1 [Source:HGNC Symbol;Acc:HGNC:5407]	COG0457(S:Function unknown)	COG0457(repeat-containing protein)	K14217	IFIT1	map05160(Hepatitis C); map05168(Herpes simplex infection)	PF07719.14(TPR_2:Tetratricopeptide repeat); PF13424.3(TPR_12:Tetratricopeptide repeat); PF14559.3(TPR_19:Tetratricopeptide repeat); PF13181.3(TPR_8:Tetratricopeptide repeat); PF00515.25(TPR_1:Tetratricopeptide repeat); PF13428.3(TPR_14:Tetratricopeptide repeat); PF13414.3(TPR_11:TPR repeat); PF13176.3(TPR_7:Tetratricopeptide repeat); PF13429.3(TPR_15:Tetratricopeptide repeat); PF12569.5(NARP1:NMD…	GO:0005737(cellular_component:cytoplasm); GO:0032091(biological_process:negative regulation of protein binding); GO:0019060(biological_process:intracellular transport of viral protein in host cell); GO:0051097(biological_process:negative regulation of helicase activity); GO:0050688(biological_process:regulation of defense response to virus); GO:0005515(molecular_function:protein binding); GO:0009…	NP_001257856.1(interferon-induced protein with tetratricopeptide repeats 1 isoform 2 [Homo sapiens])	sp|P09914|IFIT1_HUMAN(Interferon-induced protein with tetratricopeptide repeats 1 OS=Homo sapiens OX=9606 GN=IFIT1 PE=1 SV=2)	3434
ENSG00000261150	4755	4670	4096	5511	4530	5238	40.72	49.71	57.39	62.12	47.99	60.67	49.2733	56.9267	0.548273	2.55996e-07	1.05285e-05	up	EPPK1	16002	epiplakin 1 [Source:HGNC Symbol;Acc:HGNC:15577]	COG5069(S:Function unknown); ENOG4111KM4(Z:Cytoskeleton); COG5045(J:Translation, ribosomal structure and biogenesis)	COG5069(negative regulation of macroautophagy); ENOG4111KM4(-); COG5045(Ribosomal protein)				PF00681.17(Plectin:Plectin repeat)	GO:0005856(cellular_component:cytoskeleton); GO:0005737(cellular_component:cytoplasm); GO:0044822(molecular_function:poly(A) RNA binding); GO:0008092(molecular_function:cytoskeletal protein binding); GO:0005856(cellular_component:cytoskeleton); GO:0045111(cellular_component:intermediate filament cytoskeleton)	XP_016869378.1(epiplakin isoform X1 [Homo sapiens])	sp|P58107|EPIPL_HUMAN(Epiplakin OS=Homo sapiens OX=9606 GN=EPPK1 PE=1 SV=3)	83481
ENSG00000109501	672	587	567	690	747	735	5.66	5.15	6.56	8.11	7.57	6.88	5.79	7.52	0.61521	2.57564e-07	1.05616e-05	up	WFS1	3655	wolframin ER transmembrane glycoprotein [Source:HGNC Symbol;Acc:HGNC:12762]	ENOG4111MAM(U:Intracellular trafficking, secretion, and vesicular transport)	ENOG4111MAM(Wolfram syndrome 1 (wolframin))	K14020	WFS1	map04141(Protein processing in endoplasmic reticulum)		GO:0045927(biological_process:positive regulation of growth); GO:0033613(molecular_function:activating transcription factor binding); GO:0030425(cellular_component:dendrite); GO:1902236(biological_process:negative regulation of endoplasmic reticulum stress-induced intrinsic apoptotic signaling pathway); GO:0050821(biological_process:protein stabilization); GO:0042593(biological_process:glucose ho…	NP_005996.2(wolframin [Homo sapiens])	sp|O76024|WFS1_HUMAN(Wolframin OS=Homo sapiens OX=9606 GN=WFS1 PE=1 SV=2)	7466
ENSG00000165804	1336	1411.6	1236.76	1510.67	1567.99	1579.71	13.93	15.2	16.01	21.53	18.4	18.14	15.0467	19.3567	0.589087	2.60133e-07	1.0628e-05	up	ZNF219	3071	zinc finger protein 219 [Source:HGNC Symbol;Acc:HGNC:13011]	COG5048(T:Signal transduction mechanisms)	COG5048(pleckstrin homology domain containing, family G (with RhoGef domain) member)				PF00096.23(zf-C2H2:Zinc finger, C2H2 type); PF13894.3(zf-C2H2_4:C2H2-type zinc finger); PF13465.3(zf-H2C2_2:Zinc-finger double domain); PF13909.3(zf-H2C2_5:C2H2-type zinc-finger domain); PF05605.9(zf-Di19:Drought induced 19 protein (Di19), zinc-binding)	GO:0044212(molecular_function:transcription regulatory region DNA binding); GO:0000122(biological_process:negative regulation of transcription from RNA polymerase II promoter); GO:0005634(cellular_component:nucleus); GO:0043565(molecular_function:sequence-specific DNA binding); GO:0005515(molecular_function:protein binding); GO:0003700(molecular_function:transcription factor activity, sequence-sp…	XP_020857804.1(LOW QUALITY PROTEIN: zinc finger protein 219 [Phascolarctos cinereus])	sp|Q9P2Y4|ZN219_HUMAN(Zinc finger protein 219 OS=Homo sapiens OX=9606 GN=ZNF219 PE=1 SV=2)	51222
ENSG00000145725	718	410.43	420.3	200.31	209	201.49	4.78	2.39	3.99	1.71	1.45	1.58	3.72	1.58	-0.825418	2.60715e-07	1.0628e-05	down	PPIP5K2	15407	diphosphoinositol pentakisphosphate kinase 2 [Source:HGNC Symbol;Acc:HGNC:29035]	ENOG410XNSN(S:Function unknown)	ENOG410XNSN(Diphosphoinositol pentakisphosphate kinase)	K13024	PPIP5K, VIP	map04070(Phosphatidylinositol signaling system)	PF00328.19(His_Phos_2:Histidine phosphatase superfamily (branch 2))	GO:0016311(biological_process:dephosphorylation); GO:0005829(cellular_component:cytosol); GO:0005829(cellular_component:cytosol); GO:0016310(biological_process:phosphorylation); GO:0016301(molecular_function:kinase activity); GO:0016740(molecular_function:transferase activity); GO:0005524(molecular_function:ATP binding); GO:0005524(molecular_function:ATP binding); GO:0000166(molecular_function:nu…	NP_056031.2(inositol hexakisphosphate and diphosphoinositol-pentakisphosphate kinase 2 isoform 2 [Homo sapiens])	sp|O43314|VIP2_HUMAN(Inositol hexakisphosphate and diphosphoinositol-pentakisphosphate kinase 2 OS=Homo sapiens OX=9606 GN=PPIP5K2 PE=1 SV=3)	23262
ENSG00000205302	1505	977	925	546	426	553	23.23	15.51	17.49	11.99	7.6	9.05	18.7433	9.54667	-0.693827	2.63018e-07	1.06904e-05	down	SNX2	2128	sorting nexin 2 [Source:HGNC Symbol;Acc:HGNC:11173]	COG5391(U:Intracellular trafficking, secretion, and vesicular transport)	COG5391(sorting nexin)	K17917	SNX1_2	map04144(Endocytosis)	PF09325.7(Vps5:Vps5 C terminal like); PF00787.21(PX:PX domain); PF03700.10(Sorting_nexin:Sorting nexin, N-terminal domain); PF10456.6(BAR_3_WASP_bdg:WASP-binding domain of Sorting nexin protein)	GO:1990459(molecular_function:transferrin receptor binding); GO:0019898(cellular_component:extrinsic component of membrane); GO:0010008(cellular_component:endosome membrane); GO:0070062(cellular_component:extracellular exosome); GO:0006886(biological_process:intracellular protein transport); GO:1990460(molecular_function:leptin receptor binding); GO:0031901(cellular_component:early endosome membr…	NP_003091.2(sorting nexin-2 isoform 1 [Homo sapiens])	sp|O60749|SNX2_HUMAN(Sorting nexin-2 OS=Homo sapiens OX=9606 GN=SNX2 PE=1 SV=2)	6643
ENSG00000132613	2408.61	2226.52	1934.18	2438.11	2455.72	2404.1	18.16	18.71	17.73	25.39	22.82	19.88	18.2	22.6967	0.533723	2.67417e-07	1.08374e-05	up	MTSS1L	4992	MTSS1L, I-BAR domain containing [Source:HGNC Symbol;Acc:HGNC:25094]	ENOG410XRT4(O:Posttranslational modification, protein turnover, chaperones)	ENOG410XRT4(interleukin 34)	K20128	MTSS1		PF08397.8(IMD:IRSp53/MIM homology domain)	GO:0003779(molecular_function:actin binding); GO:0007009(biological_process:plasma membrane organization); GO:0030864(cellular_component:cortical actin cytoskeleton); GO:0030027(cellular_component:lamellipodium); GO:0005886(cellular_component:plasma membrane); GO:0001726(cellular_component:ruffle); GO:0097581(biological_process:lamellipodium organization); GO:0061024(biological_process:membrane o…	NP_612392.1(MTSS1-like protein [Homo sapiens])	sp|Q765P7|MTSSL_HUMAN(MTSS1-like protein OS=Homo sapiens OX=9606 GN=MTSS1L PE=1 SV=1)	92154
ENSG00000196865	588	373	403	209	151	184	1.67	0.96	1.76	0.74	0.44	0.51	1.46333	0.563333	-0.8224	2.78849e-07	1.12678e-05	down	NHLRC2	11051	NHL repeat containing 2 [Source:HGNC Symbol;Acc:HGNC:24731]	ENOG410XTIR(O:Posttranslational modification, protein turnover, chaperones)	ENOG410XTIR(NHL repeat containing)				PF01436.18(NHL:NHL repeat); PF13905.3(Thioredoxin_8:Thioredoxin-like); PF08450.9(SGL:SMP-30/Gluconolaconase/LRE-like region)	GO:0005515(molecular_function:protein binding); GO:0045454(biological_process:cell redox homeostasis); GO:0005576(cellular_component:extracellular region); GO:0002576(biological_process:platelet degranulation); GO:0031093(cellular_component:platelet alpha granule lumen); GO:0005515(molecular_function:protein binding)	XP_002756652.2(PREDICTED: NHL repeat-containing protein 2 isoform X1 [Callithrix jacchus])	sp|Q8NBF2|NHLC2_HUMAN(NHL repeat-containing protein 2 OS=Homo sapiens OX=9606 GN=NHLRC2 PE=1 SV=1)	374354
ENSG00000130779	1466	915	886.96	523	362	502.63	9.33	6.16	7.33	5.09	2.73	3.39	7.60667	3.73667	-0.752113	2.85157e-07	1.14892e-05	down	CLIP1	5913	CAP-Gly domain containing linker protein 1 [Source:HGNC Symbol;Acc:HGNC:10461]	COG5244(D:Cell cycle control, cell division, chromosome partitioning)	COG5244(CAP-GLY domain containing linker protein)	K10421	CLIP1, RSN	map04150(mTOR signaling pathway)	PF01302.22(CAP_GLY:CAP-Gly domain); PF16641.2(CLIP1_ZNF:CLIP1 zinc knuckle)	GO:0001726(cellular_component:ruffle); GO:0035371(cellular_component:microtubule plus-end); GO:0005881(cellular_component:cytoplasmic microtubule); GO:0005874(cellular_component:microtubule); GO:0005635(cellular_component:nuclear envelope); GO:0044861(biological_process:protein transport into plasma membrane raft); GO:0051010(molecular_function:microtubule plus-end binding); GO:0008017(molecular_…	NP_001234926.1(CAP-Gly domain-containing linker protein 1 isoform c [Homo sapiens])	sp|P30622|CLIP1_HUMAN(CAP-Gly domain-containing linker protein 1 OS=Homo sapiens OX=9606 GN=CLIP1 PE=1 SV=2)	6249
ENSG00000179262	5916.91	5712.86	4944.08	5420.84	6282.72	6559.19	118.86	120.11	130.52	149.16	136.67	142.06	123.163	142.63	0.516523	2.8658e-07	1.1499e-05	up	RAD23A	1746	RAD23 homolog A, nucleotide excision repair protein [Source:HGNC Symbol;Acc:HGNC:9812]	COG5272(O:Posttranslational modification, protein turnover, chaperones)	COG5272(ubiquitin)	K10839	RAD23, HR23	map03420(Nucleotide excision repair); map04141(Protein processing in endoplasmic reticulum)	PF00627.28(UBA:UBA/TS-N domain); PF09280.8(XPC-binding:XPC-binding domain); PF00240.20(ubiquitin:Ubiquitin family); PF11976.5(Rad60-SLD:Ubiquitin-2 like Rad60 SUMO-like)	GO:0032434(biological_process:regulation of proteasomal ubiquitin-dependent protein catabolic process); GO:1990381(molecular_function:ubiquitin-specific protease binding); GO:0045070(biological_process:positive regulation of viral genome replication); GO:0006289(biological_process:nucleotide-excision repair); GO:0006974(biological_process:cellular response to DNA damage stimulus); GO:0032436(biol…	BAD92950.1(UV excision repair protein RAD23 homolog A variant, partial [Homo sapiens])	sp|P54725|RD23A_HUMAN(UV excision repair protein RAD23 homolog A OS=Homo sapiens OX=9606 GN=RAD23A PE=1 SV=1)	5886
ENSG00000142634	6147	6711	5431	6370	8009	7401	79.91	87.26	88.3	114.09	116.82	103.65	85.1567	111.52	0.614711	2.87059e-07	1.1499e-05	up	EFHD2	2419	EF-hand domain family member D2 [Source:HGNC Symbol;Acc:HGNC:28670]	ENOG4111JG9(S:Function unknown)	ENOG4111JG9(EF-hand domain family, member)				PF13405.3(EF-hand_6:EF-hand domain); PF13499.3(EF-hand_7:EF-hand domain pair); PF00036.29(EF-hand_1:EF hand)	GO:0016020(cellular_component:membrane); GO:0046872(molecular_function:metal ion binding); GO:0005509(molecular_function:calcium ion binding); GO:0046872(molecular_function:metal ion binding); GO:0016020(cellular_component:membrane); GO:0045121(cellular_component:membrane raft); GO:0045296(molecular_function:cadherin binding)	XP_015297968.1(PREDICTED: EF-hand domain-containing protein D2 [Macaca fascicularis])	sp|Q96C19|EFHD2_HUMAN(EF-hand domain-containing protein D2 OS=Homo sapiens OX=9606 GN=EFHD2 PE=1 SV=1)	79180
ENSG00000167657	2614	2723	2362	2538	3332	3390	64.97	65.35	72.6	88.18	91.42	92.04	67.64	90.5467	0.621064	2.91262e-07	1.16337e-05	up	DAPK3	2257	death associated protein kinase 3 [Source:HGNC Symbol;Acc:HGNC:2676]	ENOG410XRMJ(F:Nucleotide transport and metabolism); ENOG410ZHHK(T:Signal transduction mechanisms)	ENOG410XRMJ(uridine kinase); ENOG410ZHHK(Lipopolysaccharide kinase (Kdo/WaaP) family)	K08803	DAPK	map04140(Autophagy - animal); map05200(Pathways in cancer); map05219(Bladder cancer)	PF00069.22(Pkinase:Protein kinase domain); PF07714.14(Pkinase_Tyr:Protein tyrosine kinase); PF06293.11(Kdo:Lipopolysaccharide kinase (Kdo/WaaP) family); PF01163.19(RIO1:RIO1 family)	GO:0008022(molecular_function:protein C-terminus binding); GO:2000249(biological_process:regulation of actin cytoskeleton reorganization); GO:0090263(biological_process:positive regulation of canonical Wnt signaling pathway); GO:0008140(molecular_function:cAMP response element binding protein binding); GO:0097190(biological_process:apoptotic signaling pathway); GO:0006468(biological_process:prote…	XP_012291390.1(death-associated protein kinase 3 isoform X1 [Aotus nancymaae])	sp|O43293|DAPK3_HUMAN(Death-associated protein kinase 3 OS=Homo sapiens OX=9606 GN=DAPK3 PE=1 SV=1)	1613
ENSG00000062194	979	697	602	326	345	373	10.46	7.48	7.62	4.75	4.34	3.76	8.52	4.28333	-0.664826	2.92141e-07	1.16353e-05	down	GPBP1	4683	GC-rich promoter binding protein 1 [Source:HGNC Symbol;Acc:HGNC:29520]	ENOG410Y09K(K:Transcription)	ENOG410Y09K(GC-rich promoter binding protein 1)				PF15337.3(Vasculin:Vascular protein family Vasculin-like 1)	GO:0003700(molecular_function:transcription factor activity, sequence-specific DNA binding); GO:0005634(cellular_component:nucleus); GO:0005654(cellular_component:nucleoplasm); GO:0005634(cellular_component:nucleus); GO:0045893(biological_process:positive regulation of transcription, DNA-templated); GO:0003700(molecular_function:transcription factor activity, sequence-specific DNA binding); GO:00…	NP_001317966.1(vasculin isoform 5 [Homo sapiens])	sp|Q86WP2|GPBP1_HUMAN(Vasculin OS=Homo sapiens OX=9606 GN=GPBP1 PE=1 SV=1)	65056
ENSG00000134602	3154	2178	1941	1210	1051	1263	31.23	21.66	23.4	15.65	11.83	13.34	25.43	13.6067	-0.597891	2.96048e-07	1.17456e-05	down	STK26	3288	serine/threonine kinase 26 [Source:HGNC Symbol;Acc:HGNC:18174]	ENOG410XP9G(O:Posttranslational modification, protein turnover, chaperones)	ENOG410XP9G(smt3 suppressor of mif two 3 homolog)	K08838	STK24_25_MST4		PF00069.22(Pkinase:Protein kinase domain); PF07714.14(Pkinase_Tyr:Protein tyrosine kinase); PF06840.8(DUF1241:Protein of unknown function (DUF1241)); PF14531.3(Kinase-like:Kinase-like)	GO:0006921(biological_process:cellular component disassembly involved in execution phase of apoptosis); GO:0030033(biological_process:microvillus assembly); GO:0042981(biological_process:regulation of apoptotic process); GO:0046777(biological_process:protein autophosphorylation); GO:0023014(biological_process:signal transduction by protein phosphorylation); GO:0070062(cellular_component:extracell…	XP_007990908.1(PREDICTED: serine/threonine-protein kinase MST4 [Chlorocebus sabaeus])	sp|Q9P289|STK26_HUMAN(Serine/threonine-protein kinase 26 OS=Homo sapiens OX=9606 GN=STK26 PE=1 SV=2)	51765
ENSG00000179295	3379	2097	2005	1219	928	1213	18.67	11.53	13.61	9.19	6.02	8.23	14.6033	7.81333	-0.686983	2.97074e-07	1.17456e-05	down	PTPN11	6101	protein tyrosine phosphatase, non-receptor type 11 [Source:HGNC Symbol;Acc:HGNC:9644]	COG5599(T:Signal transduction mechanisms)	COG5599(protein tyrosine phosphatase)	K07293	PTPN11	map04014(Ras signaling pathway); map04072(Phospholipase D signaling pathway); map04360(Axon guidance); map04630(Jak-STAT signaling pathway); map04650(Natural killer cell mediated cytotoxicity); map04670(Leukocyte transendothelial migration); map04722(Neurotrophin signaling pathway); map04920(Adipocytokine signaling pathway); map04931(Insulin resistance); map05120(Epithelial cell signaling in Heli…	PF00102.24(Y_phosphatase:Protein-tyrosine phosphatase); PF00017.21(SH2:SH2 domain); PF00782.17(DSPc:Dual specificity phosphatase, catalytic domain)	GO:0000187(biological_process:activation of MAPK activity); GO:0007409(biological_process:axonogenesis); GO:0005515(molecular_function:protein binding); GO:0004721(molecular_function:phosphoprotein phosphatase activity); GO:0004721(molecular_function:phosphoprotein phosphatase activity); GO:0016311(biological_process:dephosphorylation); GO:0016791(molecular_function:phosphatase activity); GO:0006…	NP_002825.3(tyrosine-protein phosphatase non-receptor type 11 isoform 1 [Homo sapiens])	sp|Q06124|PTN11_HUMAN(Tyrosine-protein phosphatase non-receptor type 11 OS=Homo sapiens OX=9606 GN=PTPN11 PE=1 SV=2)	5781
ENSG00000106348	5548	5796	4739	5428	6209	6397.99	98.45	100.63	110.02	136.3	129.34	127.02	103.033	130.887	0.538488	2.983e-07	1.17456e-05	up	IMPDH1	2881	inosine monophosphate dehydrogenase 1 [Source:HGNC Symbol;Acc:HGNC:6052]	COG0517(S:Function unknown); COG0516(F:Nucleotide transport and metabolism)	COG0517(Catalyzes the conversion of inosine 5'-phosphate (IMP) to xanthosine 5'-phosphate (XMP), the first committed and rate- limiting step in the de novo synthesis of guanine nucleotides, and therefore plays an important role in the regulation of cell growth (By similarity)); COG0516(Catalyzes the conversion of inosine 5'-phosphate (IMP) to xanthosine 5'-phosphate (XMP), the first committed and…	K00088	IMPDH, guaB	map00230(Purine metabolism); map00983(Drug metabolism - other enzymes)	PF00478.22(IMPDH:IMP dehydrogenase / GMP reductase domain); PF00571.25(CBS:CBS domain); PF03060.12(NMO:Nitronate monooxygenase); PF01070.15(FMN_dh:FMN-dependent dehydrogenase); PF00977.18(His_biosynth:Histidine biosynthesis protein); PF04131.11(NanE:Putative N-acetylmannosamine-6-phosphate epimerase)	GO:0005737(cellular_component:cytoplasm); GO:0046651(biological_process:lymphocyte proliferation); GO:0006164(biological_process:purine nucleotide biosynthetic process); GO:0003938(molecular_function:IMP dehydrogenase activity); GO:0003677(molecular_function:DNA binding); GO:0003677(molecular_function:DNA binding); GO:0003824(molecular_function:catalytic activity); GO:0055114(biological_process:o…	NP_000874.2(inosine-5'-monophosphate dehydrogenase 1 isoform a [Homo sapiens])	sp|P20839|IMDH1_HUMAN(Inosine-5'-monophosphate dehydrogenase 1 OS=Homo sapiens OX=9606 GN=IMPDH1 PE=1 SV=2)	3614
ENSG00000167658	70907	70830	58877	65825	76400	78357	824.91	857.83	826.8	929.01	906.85	926.73	836.513	920.863	0.514825	2.97795e-07	1.17456e-05	up	EEF2	3164	eukaryotic translation elongation factor 2 [Source:HGNC Symbol;Acc:HGNC:3214]	COG0480(J:Translation, ribosomal structure and biogenesis)	COG0480(Catalyzes the GTP-dependent ribosomal translocation step during translation elongation. During this step, the ribosome changes from the pre-translocational (PRE) to the post- translocational (POST) state as the newly formed A-site-bound peptidyl-tRNA and P-site-bound deacylated tRNA move to the P and E sites, respectively. Catalyzes the coordinated movement of the two tRNA molecules, the …	K03234	EEF2	map04152(AMPK signaling pathway); map04921(Oxytocin signaling pathway)	PF00009.24(GTP_EFTU:Elongation factor Tu GTP binding domain); PF03764.15(EFG_IV:Elongation factor G, domain IV); PF00679.21(EFG_C:Elongation factor G C-terminus); PF14492.3(EFG_II:Elongation Factor G, domain II); PF03144.22(GTP_EFTU_D2:Elongation factor Tu domain 2); PF01926.20(MMR_HSR1:50S ribosome-binding GTPase)	GO:0016235(cellular_component:aggresome); GO:0045727(biological_process:positive regulation of translation); GO:0014076(biological_process:response to fluoxetine); GO:0005737(cellular_component:cytoplasm); GO:0032355(biological_process:response to estradiol); GO:0070062(cellular_component:extracellular exosome); GO:0005634(cellular_component:nucleus); GO:0002244(biological_process:hematopoietic p…	OWK11680.1(EEF2, partial [Cervus elaphus hippelaphus])	sp|Q5R8Z3|EF2_PONAB(Elongation factor 2 OS=Pongo abelii OX=9601 GN=EEF2 PE=2 SV=3)	1938
ENSG00000162735	1534.89	1193.6	1061.35	640.18	557.17	696.01	27.02	20.64	22.54	19.33	17.07	17.87	23.4	18.09	-0.568564	3.03998e-07	1.1936e-05	down	PEX19	3661	peroxisomal biogenesis factor 19 [Source:HGNC Symbol;Acc:HGNC:9713]	ENOG4111QGU(O:Posttranslational modification, protein turnover, chaperones)	ENOG4111QGU(peroxisomal biogenesis factor 19)	K13337	PEX19	map04146(Peroxisome)	PF04614.9(Pex19:Pex19 protein family)	GO:0050821(biological_process:protein stabilization); GO:0031526(cellular_component:brush border membrane); GO:0005778(cellular_component:peroxisomal membrane); GO:0016559(biological_process:peroxisome fission); GO:0016557(biological_process:peroxisome membrane biogenesis); GO:0016021(cellular_component:integral component of membrane); GO:0016020(cellular_component:membrane); GO:0005777(cellular_…	XP_007974687.1(PREDICTED: peroxisomal biogenesis factor 19 isoform X1 [Chlorocebus sabaeus])	sp|P40855|PEX19_HUMAN(Peroxisomal biogenesis factor 19 OS=Homo sapiens OX=9606 GN=PEX19 PE=1 SV=1)	5824
ENSG00000100697	435	218	243	114	82	106	2.55	0.83	1.15	0.7	1.29	0.82	1.51	0.936667	-0.972046	3.08529e-07	1.20797e-05	down	DICER1	10331	dicer 1, ribonuclease III [Source:HGNC Symbol;Acc:HGNC:17098]	COG0571(K:Transcription); COG1111(L:Replication, recombination and repair)	COG0571(Digests double-stranded RNA. Involved in the processing of primary rRNA transcript to yield the immediate precursors to the large and small rRNAs (23S and 16S). Also processes some mRNAs, and tRNAs when they are encoded in the rRNA operon (By similarity)); COG1111(helicase)	K11592	DICER1, DCR1	map05206(MicroRNAs in cancer)	PF00636.23(Ribonuclease_3:Ribonuclease III domain); PF02170.19(PAZ:PAZ domain); PF03368.11(Dicer_dimer:Dicer dimerisation domain); PF14622.3(Ribonucleas_3_3:Ribonuclease-III-like); PF00271.28(Helicase_C:Helicase conserved C-terminal domain); PF00270.26(DEAD:DEAD/DEAH box helicase); PF04851.12(ResIII:Type III restriction enzyme, res subunit)	GO:0030423(biological_process:targeting of mRNA for destruction involved in RNA interference); GO:0030426(cellular_component:growth cone); GO:0030425(cellular_component:dendrite); GO:0030424(cellular_component:axon); GO:0070883(molecular_function:pre-miRNA binding); GO:0031054(biological_process:pre-miRNA processing); GO:0035280(biological_process:miRNA loading onto RISC involved in gene silencin…	NP_085124.2(endoribonuclease Dicer isoform 1 [Homo sapiens])	sp|Q9UPY3|DICER_HUMAN(Endoribonuclease Dicer OS=Homo sapiens OX=9606 GN=DICER1 PE=1 SV=3)	23405
ENSG00000170759	3406	1911	1838	1146	820	947	16.87	9.48	11.38	7.81	4.64	5.06	12.5767	5.83667	-0.785542	3.1177e-07	1.21406e-05	down	KIF5B	5877	kinesin family member 5B [Source:HGNC Symbol;Acc:HGNC:6324]	COG5059(J:Translation, ribosomal structure and biogenesis)	COG5059((ribosomal) protein)	K10396	KIF5	map04144(Endocytosis); map04728(Dopaminergic synapse)	PF00225.20(Kinesin:Kinesin motor domain); PF16796.2(Microtub_bd:Microtubule binding)	GO:0042391(biological_process:regulation of membrane potential); GO:0048471(cellular_component:perinuclear region of cytoplasm); GO:0044295(cellular_component:axonal growth cone); GO:0043227(cellular_component:membrane-bounded organelle); GO:0043005(cellular_component:neuron projection); GO:0035253(cellular_component:ciliary rootlet); GO:0030139(cellular_component:endocytic vesicle); GO:0015630(c…	NP_004512.1(kinesin-1 heavy chain [Homo sapiens])	sp|P33176|KINH_HUMAN(Kinesin-1 heavy chain OS=Homo sapiens OX=9606 GN=KIF5B PE=1 SV=1)	3799
ENSG00000151414	1701	1115	1025	598	554	627	13.49	8.27	9.96	6.88	4.76	5.6	10.5733	5.74667	-0.650096	3.11837e-07	1.21406e-05	down	NEK7	4149	NIMA related kinase 7 [Source:HGNC Symbol;Acc:HGNC:13386]	ENOG410XNQP(K:Transcription)	ENOG410XNQP(sequence-specific DNA binding)	K20876	NEK7	map04621(NOD-like receptor signaling pathway)	PF00069.22(Pkinase:Protein kinase domain); PF07714.14(Pkinase_Tyr:Protein tyrosine kinase); PF14531.3(Kinase-like:Kinase-like)	GO:0005737(cellular_component:cytoplasm); GO:0000910(biological_process:cytokinesis); GO:0006468(biological_process:protein phosphorylation); GO:0016310(biological_process:phosphorylation); GO:0016301(molecular_function:kinase activity); GO:0016740(molecular_function:transferase activity); GO:0005654(cellular_component:nucleoplasm); GO:0006468(biological_process:protein phosphorylation); GO:00055…	XP_008526690.1(PREDICTED: serine/threonine-protein kinase Nek7 isoform X1 [Equus przewalskii])	sp|Q8TDX7|NEK7_HUMAN(Serine/threonine-protein kinase Nek7 OS=Homo sapiens OX=9606 GN=NEK7 PE=1 SV=1)	140609
ENSG00000083312	6103	4149	3649	2303	2126	2223	50.35	32.35	35.04	24.45	20.9	16.95	39.2467	20.7667	-0.606735	3.15256e-07	1.22186e-05	down	TNPO1	11183	transportin 1 [Source:HGNC Symbol;Acc:HGNC:6401]	ENOG410XPK2(U:Intracellular trafficking, secretion, and vesicular transport)	ENOG410XPK2(Transportin)	K18752	TNPO1, IPO2, KPNB2		PF13513.3(HEAT_EZ:HEAT-like repeat); PF02985.19(HEAT:HEAT repeat); PF13646.3(HEAT_2:HEAT repeats); PF00514.20(Arm:Armadillo/beta-catenin-like repeat); PF12717.4(Cnd1:non-SMC mitotic condensation complex subunit 1); PF12755.4(Vac14_Fab1_bd:Vacuolar 14 Fab1-binding region); PF03810.16(IBN_N:Importin-beta N-terminal domain); PF01602.17(Adaptin_N:Adaptin N terminal region); PF11701.5(UNC45-central:My…	GO:0008565(molecular_function:protein transporter activity); GO:0034399(cellular_component:nuclear periphery); GO:0005515(molecular_function:protein binding); GO:0015031(biological_process:protein transport); GO:0006886(biological_process:intracellular protein transport); GO:0005737(cellular_component:cytoplasm); GO:0005634(cellular_component:nucleus); GO:0006810(biological_process:transport); GO…	XP_017505420.1(PREDICTED: transportin-1 isoform X1 [Manis javanica])	sp|Q92973|TNPO1_HUMAN(Transportin-1 OS=Homo sapiens OX=9606 GN=TNPO1 PE=1 SV=2)	3842
ENSG00000149930	1572	1469	1276	1426	1633	1761	10.8	9.93	10.94	13.99	12.59	13.05	10.5567	13.21	0.533812	3.15602e-07	1.22186e-05	up	TAOK2	5169	TAO kinase 2 [Source:HGNC Symbol;Acc:HGNC:16835]	ENOG410Y259(S:Function unknown)	ENOG410Y259(Transmembrane protein 248)	K04429	TAO	map04010(MAPK signaling pathway)	PF00069.22(Pkinase:Protein kinase domain); PF07714.14(Pkinase_Tyr:Protein tyrosine kinase); PF14531.3(Kinase-like:Kinase-like)	GO:0005730(cellular_component:nucleolus); GO:0000186(biological_process:activation of MAPKK activity); GO:0008360(biological_process:regulation of cell shape); GO:0006612(biological_process:protein targeting to membrane); GO:0031572(biological_process:G2 DNA damage checkpoint); GO:0031434(molecular_function:mitogen-activated protein kinase kinase binding); GO:0043235(cellular_component:receptor c…	NP_057235.2(serine/threonine-protein kinase TAO2 isoform 1 [Homo sapiens])	sp|Q9UL54|TAOK2_HUMAN(Serine/threonine-protein kinase TAO2 OS=Homo sapiens OX=9606 GN=TAOK2 PE=1 SV=2)	9344
ENSG00000125755	4469	4439	3762	4179	4861	5045	59.94	56.97	59.1	71.97	71.65	65.08	58.67	69.5667	0.527505	3.22271e-07	1.2442e-05	up	SYMPK	6537	symplekin [Source:HGNC Symbol;Acc:HGNC:22935]	ENOG410XQAS(S:Function unknown)	ENOG410XQAS(Symplekin)	K06100	SYMPK	map03015(mRNA surveillance pathway); map04530(Tight junction)	PF11935.5(DUF3453:Domain of unknown function (DUF3453)); PF12295.5(Symplekin_C:Symplekin tight junction protein C terminal)	GO:0005737(cellular_component:cytoplasm); GO:0005856(cellular_component:cytoskeleton); GO:0005886(cellular_component:plasma membrane); GO:0005654(cellular_component:nucleoplasm); GO:0005829(cellular_component:cytosol); GO:0005654(cellular_component:nucleoplasm); GO:0005515(molecular_function:protein binding); GO:0005886(cellular_component:plasma membrane); GO:0007155(biological_process:cell adhes…	BAE06092.1(SYMPK variant protein, partial [Homo sapiens])	sp|Q92797|SYMPK_HUMAN(Symplekin OS=Homo sapiens OX=9606 GN=SYMPK PE=1 SV=2)	8189
ENSG00000120137	1517	879	835	486	423	431	4.6	2.6	2.84	1.82	1.29	3.6	3.34667	2.23667	-0.765997	3.27027e-07	1.25905e-05	down	PANK3	10506	pantothenate kinase 3 [Source:HGNC Symbol;Acc:HGNC:19365]	COG5146(H:Coenzyme transport and metabolism)	COG5146(PaNtothenate Kinase)	K09680	coaW	map00770(Pantothenate and CoA biosynthesis)	PF03630.11(Fumble:Fumble)	GO:0005737(cellular_component:cytoplasm); GO:0005737(cellular_component:cytoplasm); GO:0015937(biological_process:coenzyme A biosynthetic process); GO:0004594(molecular_function:pantothenate kinase activity); GO:0016310(biological_process:phosphorylation); GO:0016301(molecular_function:kinase activity); GO:0016740(molecular_function:transferase activity); GO:0005524(molecular_function:ATP binding…	XP_009207802.1(pantothenate kinase 3 [Papio anubis])	sp|Q9H999|PANK3_HUMAN(Pantothenate kinase 3 OS=Homo sapiens OX=9606 GN=PANK3 PE=1 SV=1)	79646
ENSG00000108443	602.89	386	391	194	170	217	7.15	5.4	6.93	5.88	3.35	5.59	6.49333	4.94	-0.765419	3.2827e-07	1.26034e-05	down	RPS6KB1	5479	ribosomal protein S6 kinase B1 [Source:HGNC Symbol;Acc:HGNC:10436]	ENOG410XNPH(S:Function unknown)	ENOG410XNPH(-)	K04688	RPS6KB	map01521(EGFR tyrosine kinase inhibitor resistance); map01522(Endocrine resistance); map04012(ErbB signaling pathway); map04066(HIF-1 signaling pathway); map04140(Autophagy - animal); map04150(mTOR signaling pathway); map04151(PI3K-Akt signaling pathway); map04152(AMPK signaling pathway); map04211(Longevity regulating pathway); map04213(Longevity regulating pathway - multiple species); map04350(T…	PF00069.22(Pkinase:Protein kinase domain); PF07714.14(Pkinase_Tyr:Protein tyrosine kinase); PF00433.21(Pkinase_C:Protein kinase C terminal domain); PF14531.3(Kinase-like:Kinase-like)	GO:0051384(biological_process:response to glucocorticoid); GO:0014911(biological_process:positive regulation of smooth muscle cell migration); GO:0048633(biological_process:positive regulation of skeletal muscle tissue growth); GO:0000082(biological_process:G1/S transition of mitotic cell cycle); GO:0014878(biological_process:response to electrical stimulus involved in regulation of muscle adapta…	ELW61561.1(Ribosomal protein S6 kinase beta-1 [Tupaia chinensis])	sp|P23443|KS6B1_HUMAN(Ribosomal protein S6 kinase beta-1 OS=Homo sapiens OX=9606 GN=RPS6KB1 PE=1 SV=2)	6198
ENSG00000069329	5069	3562	3013.98	1947	1691	2059	52.52	40.79	37.26	29.71	18.8	28.06	43.5233	25.5233	-0.584233	3.36122e-07	1.28338e-05	down	VPS35	6790	VPS35, retromer complex component [Source:HGNC Symbol;Acc:HGNC:13487]	ENOG410XNXC(U:Intracellular trafficking, secretion, and vesicular transport)	ENOG410XNXC(Vacuolar Protein)	K18468	VPS35	map04144(Endocytosis)	PF03635.14(Vps35:Vacuolar protein sorting-associated protein 35)	GO:0008565(molecular_function:protein transporter activity); GO:0030904(cellular_component:retromer complex); GO:0005770(cellular_component:late endosome); GO:0005515(molecular_function:protein binding); GO:1990126(biological_process:retrograde transport, endosome to plasma membrane); GO:0090263(biological_process:positive regulation of canonical Wnt signaling pathway); GO:0097422(cellular_compon…	AAF89953.1(vacuolar sorting protein 35 [Homo sapiens])	sp|Q96QK1|VPS35_HUMAN(Vacuolar protein sorting-associated protein 35 OS=Homo sapiens OX=9606 GN=VPS35 PE=1 SV=2)	55737
ENSG00000153207	2086.63	1222.36	1199.41	736.8	482.21	605.06	14.12	15.06	16.4	5	18.4	22.13	15.1933	15.1767	-0.79643	3.35476e-07	1.28338e-05	down	AHCTF1	8751	AT-hook containing transcription factor 1 [Source:HGNC Symbol;Acc:HGNC:24618]	ENOG410XQV6(K:Transcription)	ENOG410XQV6(AT hook containing transcription factor 1)				PF16687.2(ELYS-bb:beta-propeller of ELYS nucleoporin); PF13934.3(ELYS:Nuclear pore complex assembly)	GO:0000910(biological_process:cytokinesis); GO:0005694(cellular_component:chromosome); GO:0051301(biological_process:cell division); GO:0003677(molecular_function:DNA binding); GO:0031965(cellular_component:nuclear membrane); GO:0015031(biological_process:protein transport); GO:0005737(cellular_component:cytoplasm); GO:0005634(cellular_component:nucleus); GO:0005634(cellular_component:nucleus); G…	XP_006711821.1(protein ELYS isoform X1 [Homo sapiens])	sp|Q8WYP5|ELYS_HUMAN(Protein ELYS OS=Homo sapiens OX=9606 GN=AHCTF1 PE=1 SV=3)	25909
ENSG00000069399	555	580	443	714	614	627	10.98	12.56	11.12	19.7	14.61	16.15	11.5533	16.82	0.66768	3.38375e-07	1.2849e-05	up	BCL3	2038	B-cell CLL/lymphoma 3 [Source:HGNC Symbol;Acc:HGNC:998]	COG0666(S:Function unknown)	COG0666(Ankyrin Repeat)	K09258	BCL3	map04668(TNF signaling pathway)	PF12796.4(Ank_2:Ankyrin repeats (3 copies)); PF13857.3(Ank_5:Ankyrin repeats (many copies)); PF00023.27(Ank:Ankyrin repeat); PF13606.3(Ank_3:Ankyrin repeat); PF13637.3(Ank_4:Ankyrin repeats (many copies))	GO:0019730(biological_process:antimicrobial humoral response); GO:0051101(biological_process:regulation of DNA binding); GO:0042742(biological_process:defense response to bacterium); GO:0003677(molecular_function:DNA binding); GO:0002455(biological_process:humoral immune response mediated by circulating immunoglobulin); GO:0051457(biological_process:maintenance of protein location in nucleus); GO…	XP_011525499.2(B-cell lymphoma 3 protein isoform X1 [Homo sapiens])	sp|P20749|BCL3_HUMAN(B-cell lymphoma 3 protein OS=Homo sapiens OX=9606 GN=BCL3 PE=1 SV=2)	602
ENSG00000272333	934	805	775	953	968	973	5.82	6.04	5.97	8.16	6.41	6.65	5.94333	7.07333	0.575155	3.3778e-07	1.2849e-05	up	KMT2B	8469	lysine methyltransferase 2B [Source:HGNC Symbol;Acc:HGNC:15840]	COG2940(S:Function unknown)	COG2940(Zinc finger protein)	K14959	MLL4	map00310(Lysine degradation)	PF00856.25(SET:SET domain); PF05965.11(FYRC:F/Y rich C-terminus); PF00628.26(PHD:PHD-finger); PF05964.11(FYRN:F/Y-rich N-terminus); PF02008.17(zf-CXXC:CXXC zinc finger domain); PF13771.3(zf-HC5HC2H:PHD-like zinc-binding domain); PF13832.3(zf-HC5HC2H_2:PHD-zinc-finger like domain)	GO:0080182(biological_process:histone H3-K4 trimethylation); GO:0051569(biological_process:regulation of histone H3-K4 methylation); GO:0034968(biological_process:histone lysine methylation); GO:0030728(biological_process:ovulation); GO:0016458(biological_process:gene silencing); GO:0009994(biological_process:oocyte differentiation); GO:0007613(biological_process:memory); GO:0001541(biological_pr…	XP_024433202.1(histone-lysine N-methyltransferase 2B [Desmodus rotundus])	sp|Q9UMN6|KMT2B_HUMAN(Histone-lysine N-methyltransferase 2B OS=Homo sapiens OX=9606 GN=KMT2B PE=1 SV=1)	9757
ENSG00000015479	5487.17	3492.72	3364.19	1910.9	1917.9	2078	51.75	32.32	39.86	24.2	19.77	21.5	41.31	21.8233	-0.610295	3.43007e-07	1.29893e-05	down	MATR3	7306	matrin 3 [Source:HGNC Symbol;Acc:HGNC:6912]	ENOG410XSPB(S:Function unknown)	ENOG410XSPB(Matrin 3)	K13213	MATR3			GO:0005198(molecular_function:structural molecule activity); GO:0010608(biological_process:posttranscriptional regulation of gene expression); GO:0044822(molecular_function:poly(A) RNA binding); GO:0000166(molecular_function:nucleotide binding); GO:0005654(cellular_component:nucleoplasm); GO:0008270(molecular_function:zinc ion binding); GO:0005515(molecular_function:protein binding); GO:0005637(c…	NP_061322.2(matrin-3 isoform a [Homo sapiens])	sp|P43243|MATR3_HUMAN(Matrin-3 OS=Homo sapiens OX=9606 GN=MATR3 PE=1 SV=2)	9782
ENSG00000128011	455.25	498.88	444.18	580.86	537.66	619.7	4.06	4.45	4.94	7.13	5.37	5.95	4.48333	6.15	0.658285	3.45753e-07	1.30576e-05	up	LRFN1	3381	leucine rich repeat and fibronectin type III domain containing 1 [Source:HGNC Symbol;Acc:HGNC:29290]	COG4886(S:Function unknown)	COG4886(interferon, lambda)	K16354	LRFN1, SALM2		PF13855.3(LRR_8:Leucine rich repeat); PF12799.4(LRR_4:Leucine Rich repeats (2 copies)); PF07679.13(I-set:Immunoglobulin I-set domain); PF13927.3(Ig_3:Immunoglobulin domain); PF00047.22(ig:Immunoglobulin domain); PF13895.3(Ig_2:Immunoglobulin domain); PF00041.18(fn3:Fibronectin type III domain); PF14580.3(LRR_9:Leucine-rich repeat)	GO:0009986(cellular_component:cell surface); GO:0005886(cellular_component:plasma membrane); GO:0016021(cellular_component:integral component of membrane); GO:0016020(cellular_component:membrane); GO:0030054(cellular_component:cell junction); GO:0045202(cellular_component:synapse); GO:0045211(cellular_component:postsynaptic membrane); GO:0005615(cellular_component:extracellular space); GO:0005886…	NP_065913.1(leucine-rich repeat and fibronectin type III domain-containing protein 1 precursor [Homo sapiens])	sp|Q9P244|LRFN1_HUMAN(Leucine-rich repeat and fibronectin type III domain-containing protein 1 OS=Homo sapiens OX=9606 GN=LRFN1 PE=1 SV=2)	57622
ENSG00000105329	2217	2225	2108	2280	2612	2716	28.42	29.18	34.1	42.11	43.05	39.04	30.5667	41.4	0.575864	3.53461e-07	1.33082e-05	up	TGFB1	2769	transforming growth factor beta 1 [Source:HGNC Symbol;Acc:HGNC:11766]	ENOG410XT8Z(O:Posttranslational modification, protein turnover, chaperones)	ENOG410XT8Z(bone morphogenetic protein)	K13375	TGFB1	map04010(MAPK signaling pathway); map04060(Cytokine-cytokine receptor interaction); map04068(FoxO signaling pathway); map04110(Cell cycle); map04144(Endocytosis); map04350(TGF-beta signaling pathway); map04380(Osteoclast differentiation); map04390(Hippo signaling pathway); map04659(Th17 cell differentiation); map04672(Intestinal immune network for IgA production); map04932(Non-alcoholic fatty liv…	PF00688.15(TGFb_propeptide:TGF-beta propeptide); PF00019.17(TGF_beta:Transforming growth factor beta like domain)	GO:0042130(biological_process:negative regulation of T cell proliferation); GO:2000249(biological_process:regulation of actin cytoskeleton reorganization); GO:0045591(biological_process:positive regulation of regulatory T cell differentiation); GO:0035066(biological_process:positive regulation of histone acetylation); GO:0031536(biological_process:positive regulation of exit from mitosis); GO:000…
tion of protein phosphorylation); GO:0005578(cellular_component:proteinaceous extracellular matrix); GO:0043117(biological_process:positive regulation of vascular permeability); GO:0007093(biological_process:mitotic cell cycle checkpoint)	XP_007995085.1(PREDICTED: transforming growth factor beta-1 [Chlorocebus sabaeus])	sp|P01137|TGFB1_HUMAN(Transforming growth factor beta-1 OS=Homo sapiens OX=9606 GN=TGFB1 PE=1 SV=2)	7040
ENSG00000061676	2341	1528	1399	855	734	862	13.64	10.05	8.99	8.26	5.49	4.93	10.8933	6.22667	-0.643834	3.54308e-07	1.33082e-05	down	NCKAP1	20347	NCK associated protein 1 [Source:HGNC Symbol;Acc:HGNC:7666]	ENOG410XPQI(S:Function unknown)	ENOG410XPQI(nck-associated protein)	K05750	NCKAP1, NAP125	map04810(Regulation of actin cytoskeleton)	PF09735.6(Nckap1:Membrane-associated apoptosis protein)	GO:0038096(biological_process:Fc-gamma receptor signaling pathway involved in phagocytosis); GO:2000601(biological_process:positive regulation of Arp2/3 complex-mediated actin nucleation); GO:0070062(cellular_component:extracellular exosome); GO:0016601(biological_process:Rac protein signal transduction); GO:0031258(cellular_component:lamellipodium membrane); GO:0005829(cellular_component:cytosol…	NP_038464.1(nck-associated protein 1 isoform 1 [Homo sapiens])	sp|Q9Y2A7|NCKP1_HUMAN(Nck-associated protein 1 OS=Homo sapiens OX=9606 GN=NCKAP1 PE=1 SV=1)	10787
ENSG00000100243	5615.11	5393.12	4457.25	5200.52	5628.13	5787.33	87.09	83.84	86.78	111.83	98.57	95.66	85.9033	102.02	0.488223	3.5939e-07	1.34626e-05	up	CYB5R3	3938	cytochrome b5 reductase 3 [Source:HGNC Symbol;Acc:HGNC:2873]	COG0543(C:Energy production and conversion)	COG0543(cytochrome-b5 reductase activity, acting on NAD(P)H)	K00326	E1.6.2.2	map00520(Amino sugar and nucleotide sugar metabolism)		GO:0004128(molecular_function:cytochrome-b5 reductase activity, acting on NAD(P)H); GO:0005811(cellular_component:lipid particle); GO:0070062(cellular_component:extracellular exosome); GO:0019852(biological_process:L-ascorbic acid metabolic process); GO:0008015(biological_process:blood circulation); GO:0051287(molecular_function:NAD binding); GO:0016208(molecular_function:AMP binding); GO:0005789…	BAC85875.1(unnamed protein product [Homo sapiens])	sp|P00387|NB5R3_HUMAN(NADH-cytochrome b5 reductase 3 OS=Homo sapiens OX=9606 GN=CYB5R3 PE=1 SV=3)	1727
ENSG00000079785	3922	2998	2353	1550	1457	1603	50.45	38.43	36.95	27.25	21.59	21.73	41.9433	23.5233	-0.562341	3.69061e-07	1.37876e-05	down	DDX1	2817	DEAD-box helicase 1 [Source:HGNC Symbol;Acc:HGNC:2734]	COG0513(S:Function unknown)	COG0513(Neuroblastoma amplified sequence)	K13177	DDX1		PF00270.26(DEAD:DEAD/DEAH box helicase); PF00271.28(Helicase_C:Helicase conserved C-terminal domain); PF00622.25(SPRY:SPRY domain)	GO:0072669(cellular_component:tRNA-splicing ligase complex); GO:0033677(molecular_function:DNA/RNA helicase activity); GO:0000245(biological_process:spliceosomal complex assembly); GO:0008026(molecular_function:ATP-dependent helicase activity); GO:0008143(molecular_function:poly(A) binding); GO:0090305(biological_process:nucleic acid phosphodiester bond hydrolysis); GO:0010494(cellular_component:…	NP_004930.1(ATP-dependent RNA helicase DDX1 [Homo sapiens])	sp|Q92499|DDX1_HUMAN(ATP-dependent RNA helicase DDX1 OS=Homo sapiens OX=9606 GN=DDX1 PE=1 SV=2)	1653
ENSG00000156453	247	248	247	304	346	349	1.97	1.95	2.47	3.49	3.33	3.38	2.13	3.4	0.749082	3.72813e-07	1.38903e-05	up	PCDH1	4793	protocadherin 1 [Source:HGNC Symbol;Acc:HGNC:8655]	ENOG410XPHP(U:Intracellular trafficking, secretion, and vesicular transport)	ENOG410XPHP(domain, ankyrin repeat and PH domain)	K16498	PCDHD1		PF00028.14(Cadherin:Cadherin domain); PF08374.8(Protocadherin:Protocadherin); PF08266.9(Cadherin_2:Cadherin-like); PF16319.2(DUF4958:Domain of unknown function (DUF4958))	GO:0005911(cellular_component:cell-cell junction); GO:0007399(biological_process:nervous system development); GO:0016021(cellular_component:integral component of membrane); GO:0005509(molecular_function:calcium ion binding); GO:0005887(cellular_component:integral component of plasma membrane); GO:0005886(cellular_component:plasma membrane); GO:0007267(biological_process:cell-cell signaling); GO:0…	NP_115796.2(protocadherin-1 isoform 2 precursor [Homo sapiens])	sp|Q08174|PCDH1_HUMAN(Protocadherin-1 OS=Homo sapiens OX=9606 GN=PCDH1 PE=1 SV=2)	5097
[truncated: 57,862 more rows]

## Sheet: supplementary data 3-2
	CTL1_count	CTL2_count	CTL3_count	OT5_1_count	OT5_2_count	OT5_3_count	CTL1_tpm	CTL2_tpm	CTL3_tpm	OT5_1_tpm	OT5_2_tpm	OT5_3_tpm	siControl_tpm	siOTUD5_tpm	log2fc	pvalue	padjust	regulate	gene_name	length	description	cog	cog_description	KO_id	KO_name	paths	pfam	go	nr	swissprot	entrez
[truncated: 58,235 more rows]
