# Supplementary material for: OTUD5 cooperates with TRIM25 in transcriptional regulation and tumor progression via deubiquitination activity
Source: Nat Commun. 2020 Aug 21;11:4184. doi: 10.1038/s41467-020-17926-7 (PMC7442798; doi:10.1038/s41467-020-17926-7)
Supplement: Supplementary file 7 — Supplementary Data 4 [file 41467_2020_17926_MOESM7_ESM.xlsx]

## Sheet: Sheet1
	F-primer	R-primer
PML-TSS	CCCCAGCTTCTGTCTCACTT	TGGGGCCTCGGAGATCG
PML-P3	GTGGGCTCTCCTTTCCAGAAT	GGGTTTTAAAGACACGCCCAG
PML-P2	TCCATTGGCGAAGACCTAGC	GGAACCAGGGAACAACACGA
PML-P1	CATCCTGCCATAGCCCACTT	GCTCCTGTGTACCCATTCCG
GAPDH	ATCAATGGAAATCCCATCACCA	GACTCCACGACGTACTCAGCG
P21	CTGTCACTGTCTTGTACCCTTGT	GGTAGAAATCTGTCATGCTGGT
BBC3	CCTCAACGCACAGTACGA	CCCATGATGAGATTGTACAGGA
BAX	CCCGAGAGGTCTTTTTCCGAG	CCAGCCCATGATGGTTCTGAT
Bcl2	CTTTGAGTTCGGTGGGGTCA	GGGCCGTACAGTTCCACAAA
HLA-A	ACCCTCGTCCTGCTACTCTC	CTGTCTCCTCGTCCCAATACT
TRIM25	AATCGGCTGCGGGAATTTTTC	TCTCACATCATCCAGTGCTCT
OTUD5	GAGCTGCATGCTGAATTGGG	AGTCATTCAGACTGGCGCAC
PML	CGCCCTGGATAACGTCTTTTT	TCCACAATCTGCCGGTACAC
