# Supplementary material for: OTUD5 cooperates with TRIM25 in transcriptional regulation and tumor progression via deubiquitination activity
Source: Nat Commun. 2020 Aug 21;11:4184. doi: 10.1038/s41467-020-17926-7 (PMC7442798; doi:10.1038/s41467-020-17926-7)
Supplement: Supplementary file 8 — Supplementary Data 5 [file 41467_2020_17926_MOESM8_ESM.xlsx]

## Sheet: Sheet1
OTUD5 IHC staining in microarray from tissues of normal liver and primary hepatic cancer.
Position	Sex	Age	Organ	Pathology diagnosis	grade	Staining intensity(SI)	Cellular localization	Cells type
A1	M	63	Liver	Cholangiocellular carcinoma	2	++	Cytoplasm/Nucleus	Tumor cells
A2	F	58	Liver	Cholangiocellular carcinoma	3	-
A3	F	53	Liver	Cholangiocellular carcinoma	3	+	Nucleus	Tumor cells
A4	F	40	Liver	Cholangiocellular carcinoma	1	-
A5	M	40	Liver	Cholangiocellular carcinoma	3	-
A6	F	59	Liver	Cholangiocellular carcinoma	2	+	Cytoplasm	Tumor cells
A7	F	52	Liver	Cholangiocellular carcinoma	3	+	Cytoplasm	Tumor cells
A8	F	70	Liver	Cholangiocellular carcinoma	3	-
A9	F	39	Liver	Cholangiocellular carcinoma	3	+	Nucleus	Tumor cells
A10	F	65	Liver	Cholangiocellular carcinoma (sparse)	3	-
A11	F	56	Liver	Cholangiocellular carcinoma	3	+	Cytoplasm	Tumor cells
A12	M	35	Liver	Cholangiocellular carcinoma	3	-
B1	M	46	Liver	Cholangiocellular carcinoma	3	+	Cytoplasm	Tumor cells
B2	F	54	Liver	Cholangiocellular carcinoma	3	-
B3	M	58	Liver	Cholangiocellular carcinoma	3	-
B4	M	66	Liver	Hepatocellular carcinoma(sparse)	2	++	Cytoplasm	Tumor cells
B5	M	60	Liver	Hepatocellular carcinoma	2	+++	Cytoplasm	Tumor cells
B6	M	52	Liver	Hepatocellular carcinoma	2	+	Cytoplasm	Tumor cells
B7	M	58	Liver	Hepatocellular carcinoma	2	+++	Cytoplasm	Tumor cells
B8	M	46	Liver	Hepatocellular carcinoma	2	+	Cytoplasm	Tumor cells
B9	M	71	Liver	Hepatocellular carcinoma	2	++	Cytoplasm	Tumor cells
B10	M	35	Liver	Hepatocellular carcinoma	2	-
B11	M	35	Liver	Hepatocellular carcinoma	2	+	Cytoplasm	Tumor cells
B12	M	45	Liver	Hepatocellular carcinoma	2	+++	Cytoplasm	Tumor cells
C1	F	32	Liver	Hepatocellular carcinoma	1-2	-
C2	M	52	Liver	Hepatocellular carcinoma	2	-
C3	M	38	Liver	Hepatocellular carcinoma	2	+	Cytoplasm	Tumor cells
C4	M	21	Liver	Hepatocellular carcinoma	2	++	Cytoplasm	Tumor cells
C5	M	58	Liver	Hepatocellular carcinoma	2	+	Cytoplasm	Tumor cells
C6	F	37	Liver	Hepatocellular carcinoma	2	-
C7	M	60	Liver	Hepatocellular carcinoma	2	+++	Cytoplasm	Tumor cells
C8	M	43	Liver	Hepatocellular carcinoma	2	+	Cytoplasm	Tumor cells
C9	M	55	Liver	Hepatocellular carcinoma	2	+	Cytoplasm	Tumor cells
C10	F	55	Liver	Hepatocellular carcinoma	2	+	Cytoplasm	Tumor cells
C11	M	28	Liver	Hepatocellular carcinoma	2	-
C12	M	58	Liver	Hepatocellular carcinoma	2	+	Cytoplasm	Tumor cells
D1	M	49	Liver	Hepatocellular carcinoma	2	+++	Cytoplasm	Tumor cells
D2	M	48	Liver	Hepatocellular carcinoma	2	-
D3	M	49	Liver	Hepatocellular carcinoma	2	+	Cytoplasm	Tumor cells
D4	M	56	Liver	Hepatocellular carcinoma	2	-
D5	F	45	Liver	Hepatocellular carcinoma	2	-
D6	M	43	Liver	Hepatocellular carcinoma	2	+	Cytoplasm	Tumor cells
D7	M	36	Liver	Hepatocellular carcinoma	3	-
D8	M	63	Liver	Hepatocellular carcinoma	2	+	Cytoplasm	Tumor cells
D9	M	55	Liver	Hepatocellular carcinoma	2	+++	Cytoplasm	Tumor cells
D10	M	63	Liver	Hepatocellular carcinoma	2	+++	Cytoplasm	Tumor cells
D11	M	63	Liver	Hepatocellular carcinoma (cirrhosis)	-	-
D12	M	52	Liver	Hepatocellular carcinoma	2	+++	Cytoplasm	Tumor cells
E1	M	48	Liver	Hepatocellular carcinoma	2	++	Cytoplasm	Tumor cells
E2	M	45	Liver	Hepatocellular carcinoma	2	+++	Cytoplasm	Tumor cells
E3	F	50	Liver	Hepatocellular carcinoma	2	-
E4	M	19	Liver	Hepatocellular carcinoma	2	-
E5	M	64	Liver	Hepatocellular carcinoma	2	+	Cytoplasm	Tumor cells
E6	M	50	Liver	Hepatocellular carcinoma	2	-
E7	M	52	Liver	Hepatocellular carcinoma (blank)	-	*
E8	M	65	Liver	Hepatocellular carcinoma	2	-
E9	M	35	Liver	Hepatocellular carcinoma	3	-
E10	M	77	Liver	Hepatocellular carcinoma	3	+	Cytoplasm	Tumor cells
E11	M	39	Liver	Hepatocellular carcinoma	3	+	Cytoplasm	Tumor cells
E12	M	67	Liver	Hepatocellular carcinoma	3	+	Cytoplasm	Tumor cells
F1	M	53	Liver	Hepatocellular carcinoma	2	-
F2	F	62	Liver	Hepatocellular carcinoma	2	-
F3	F	62	Liver	Hepatocellular carcinoma	2	-
F4	M	60	Liver	Hepatocellular carcinoma	2	++	Cytoplasm	Tumor cells
F5	M	41	Liver	Hepatocellular carcinoma	2	-
F6	M	35	Liver	Hepatocellular carcinoma	2	++	Cytoplasm	Tumor cells
F7	M	40	Liver	Hepatocellular carcinoma	3	-
F8	M	50	Liver	Hepatocellular carcinoma	2	+	Cytoplasm	Tumor cells
F9	M	61	Liver	Hepatocellular carcinoma	2	-
F10	M	42	Liver	Hepatocellular carcinoma	2	-
F11	F	52	Liver	Hepatocellular carcinoma	2	++	Cytoplasm	Tumor cells
F12	F	55	Liver	Hepatocellular carcinoma	3	+	Cytoplasm	Tumor cells
G1	M	64	Liver	Hepatocellular carcinoma	2	-
G2	M	38	Liver	Hepatocellular carcinoma	3	-
G3	M	73	Liver	Hepatocellular carcinoma	3	-
G4	M	50	Liver	Hepatocellular carcinoma	3	+++	Cytoplasm	Tumor cells
G5	M	47	Liver	Hepatocellular carcinoma	2	+++	Cytoplasm	Tumor cells
G6	M	53	Liver	Hepatocellular carcinoma	2	+++	Cytoplasm	Tumor cells
G7	M	40	Liver	Hepatocellular carcinoma	3	-
G8	M	62	Liver	Hepatocellular carcinoma	3	+++	Cytoplasm	Tumor cells
G9	F	63	Liver	Hepatocellular carcinoma	2	-
G10	M	37	Liver	Hepatocellular carcinoma	3	-
G11	M	38	Liver	Hepatocellular carcinoma with necrosis	3	++	Cytoplasm	Tumor cells
G12	M	50	Liver	Hepatocellular carcinoma	2	-
H1	M	33	Liver	Hepatocellular carcinoma	3	-
H2	F	43	Liver	Hepatocellular carcinoma with necrosis	3	++	Nucleus	Tumor cells
H3	F	69	Liver	Hepatocellular carcinoma	3	+	Cytoplasm	Tumor cells
H4	M	40	Liver	Hepatocellular carcinoma	3	-
H5	F	98	Liver	Hepatocellular carcinoma	3	+++	Cytoplasm	Tumor cells
H6	M	56	Liver	Hepatocellular carcinoma	3	++	Cytoplasm	Tumor cells
H7	M	46	Liver	Hepatocellular carcinoma	3	+++	Cytoplasm	Tumor cells
H8	M	56	Liver	Hepatocellular carcinoma	3	+	Nucleus	Tumor cells
H9	M	43	Liver	Hepatocellular carcinoma	3	++	Cytoplasm	Tumor cells
H10	F	36	Liver	Hepatocellular carcinoma	3	-
H11	M	54	Liver	Hepatocellular carcinoma	3	-
H12	M	64	Liver	Hepatocellular carcinoma	3	++	Cytoplasm/Nucleus	Tumor cells
I1	M	52	Liver	Hepatocellular carcinoma	3	-
I2	M	50	Liver	Hepatocellular carcinoma	3	-
I3	M	51	Liver	Hepatocellular carcinoma	3	-
I4	M	51	Liver	Hepatocellular carcinoma	3	-
I5	M	62	Liver	Hepatocellular carcinoma	3	+	Cytoplasm	Tumor cells
I6	M	45	Liver	Hepatocellular carcinoma	3	+	Cytoplasm/Nucleus	Tumor cells
I7	M	57	Liver	Hepatocellular carcinoma	3	-
I8	F	43	Liver	Hepatocellular carcinoma	3	-
I9	F	52	Liver	Hepatocellular carcinoma	3	-
I10	F	49	Liver	Hepatocellular carcinoma	3	-
I11	M	45	Liver	Hepatocellular carcinoma	3	-
I12	F	43	Liver	Hepatocellular carcinoma	3	-
J1	M	55	Liver	Hepatocellular carcinoma and liver tissue	3	++	Cytoplasm	Liver cells
J2	M	47	Liver	Hepatocellular carcinoma	3	-
J3	M	3	Liver	Liver tissue	-	-
J4	M	16	Liver	Liver tissue	-	+++	Cytoplasm	Liver cells
J5	M	35	Liver	Liver tissue	-	+++	Cytoplasm	Liver cells
J6	M	43	Liver	Liver tissue	-	-
J7	M	40	Liver	Liver tissue	-	-
J8	M	38	Liver	Liver tissue	-	+++	Cytoplasm	Liver cells
J9	M	40	Liver	Liver tissue	-	++	Cytoplasm	Liver cells
J10	M	45	Liver	Liver tissue	-	-
J11	M	35	Liver	Liver tissue	-	+++	Cytoplasm	Liver cells
J12	F	21	Liver	Liver tissue	-	++	Cytoplasm/membrance	Liver cells
	pheochromocytoma
OTUD5 IHC staining in microarray from tissues of normal liver and primary hepatic cancer. The demographical and clinical features of the healthy individuals and patients investigated were also shown.
