# Supplementary material for: OTUD5 cooperates with TRIM25 in transcriptional regulation and tumor progression via deubiquitination activity
Source: Nat Commun. 2020 Aug 21;11:4184. doi: 10.1038/s41467-020-17926-7 (PMC7442798; doi:10.1038/s41467-020-17926-7)
Supplement: Supplementary file 9 — Supplementary Data 6 [file 41467_2020_17926_MOESM9_ESM.xlsx]

## Sheet: Sheet1
OTUD5 IHC staining in microarray from tissues of hepatocellular carcinoma and the adjacent tissues from Cohort 2 patients.
Position	Tissue type			Cytoplasm	胞核	cytomembrane		Nucleus	胞核	Sex	Age	Cirrhosis	Tumour size	T stage	N stage	M stage	TNM stage(AJCC 7th version)
		Pathological type	Grade	Staining intensity(SI)	Staining positive percent	Staining intensity(SI)	Staining positive percent	Staining intensity(SI)	Staining positive percent
A01	tumour	hepatocellular carcinoma	Ⅱ	2	1			0.5	0.1	Female	60	No	9*9*7	T3	N0	M0	Ⅲ
A02	adjacent tissues	Liver		2	1			0.5	0.1
A03	tumour	hepatocellular carcinoma	Ⅱ	1	1			0.5	0.05	Male	61	No	4.9*3.8*3cm	T2	N0	M0	Ⅱ
A04	adjacent tissues	Liver		1-2	1			0.5	0.05
A05	tumour	hepatocellular carcinoma	Ⅰ	2	1			0	0	Male	56	Yes	5*5*3	T2	N0	M0	Ⅱ
A06	adjacent tissues	Liver		1-2	1			0	0
A07	tumour	hepatocellular carcinoma	Ⅱ	1-2	1			0	0	Male	48	No	9*8*8cm	T3	N0	M0	Ⅲ
A08	adjacent tissues	Liver		2-3	1			0.5	0.3
A09	tumour	hepatocellular carcinoma	Ⅱ	1-2	1			0.5	0.05	Male	39	No	3.5*3*2.5cm	T2	N0	M0	Ⅱ
A10	adjacent tissues	Liver		1-2	1			0	0
A11	tumour	hepatocellular carcinoma	Ⅰ	1-2	1			0.5	0.1	Male	51	No	5*4*3cm
A12	adjacent tissues	Liver		1-2	1			0	0
A13	tumour	hepatocellular carcinoma	Ⅲ	2	1			0	0	Male	48	No	15*10*7cm	T4	N0	M0	Ⅲ
A14	adjacent tissues	Liver		2-3	1			0	0
A15	tumour	hepatocellular carcinoma	Ⅱ	1	1			0	0	Male	50	No	15*14*8cm	T4	N0	M0	Ⅲ
A16	adjacent tissues	Liver		1	1			0	0
A17	tumour	hepatocellular carcinoma	Ⅱ	0.5	1			0.5	0.2	Female	54	No	7*6.5*6cm	T2	N0	M0	Ⅱ
A18	adjacent tissues	Liver		2	1			0.5	0.8
B01	tumour	hepatocellular carcinoma	Ⅱ	1-2	1			0	0	Female	57	No	4.5*4.5*4.5cm	T2	N0	M0	Ⅱ
B02	adjacent tissues	Liver		1-2	1			0	0
B03	tumour	hepatocellular carcinoma	Ⅱ	2	1			0.5	0.05	Female	59	No	2.5*2*1.5cm	T1	N0	M0	Ⅰ
B04	adjacent tissues	Liver		2	1			0.5	0.1
B05	tumour	hepatocellular carcinoma	Ⅲ	2-3	1			1	0.6	Female	66	No	4*3*3cm	T2	N0	M0	Ⅱ
B06	adjacent tissues	Liver		2	1			0.5	0.05
B07	tumour	hepatocellular carcinoma	Ⅱ	2	1			0.5	0.05	Female	53	No	3*2.5*2.5cm	T2	N0	M0	Ⅱ
B08	adjacent tissues	Liver		1-2	1			0	0
B09	tumour	hepatocellular carcinoma	Ⅰ-Ⅱ	0	0			0	0	Female	40	No	13*10*8	T3	N0	M0	Ⅲ
B10	adjacent tissues	Liver		2-3	1			0.5	0.2
B11	tumour	hepatocellular carcinoma	Ⅱ-Ⅲ	1	1			0	0	Male	50	No	15*9*8cm	T3	N0	M0	Ⅲ
B12	adjacent tissues	Liver		2	1			0	0
B13	tumour	hepatocellular carcinoma	Ⅱ	1-2	1			0	0	Male	50	No	28*17*10cm	T3	N0	M0	Ⅲ
B14	adjacent tissues	Liver		2	1			0	0
B15	tumour	hepatocellular carcinoma	Ⅱ-Ⅲ	2	1			0.5	0.1	Male	50	No	13*11*8
B16	adjacent tissues	Liver		2-3	1			0.5	0.1
B17	tumour	hepatocellular carcinoma	Ⅱ	1-2	1			0.5	0.05	Male	60	Yes	27*15*9
B18	adjacent tissues	Liver		2	1			0	0
C01	tumour	hepatocellular carcinoma	Ⅱ-Ⅲ	2-3	1			0.5	0.1	Female	55	No	7*6.5*6
C02	adjacent tissues	Liver		2	1			0.5	0.05
C03	tumour	hepatocellular carcinoma	Ⅱ	1-2	1			0	0	Male	56	No	6.5*5*4	T3	N0	M0	Ⅲ
C04	adjacent tissues	Liver		2-3	1			0	0
C05	tumour	hepatocellular carcinoma	Ⅱ-Ⅲ	2-3	1			1	0.6	Female	71	Yes	4.5*4.5*4	T2	N0	M0	Ⅱ
C06	adjacent tissues	Liver		1-2	1			0.5	0.6
C07	tumour	hepatocellular carcinoma	Ⅱ	1-2	1			0	0	Male	51	No	7*5.5*4.8	T2	N0	M0	Ⅱ
C08	adjacent tissues	Liver		2	1			0.5	0.03
C09	tumour	hepatocellular carcinoma	Ⅰ-Ⅱ	2	1			0	0	Male	73	No	11*9*7	T3	N0	M0	Ⅲ
C10	adjacent tissues	Liver		2	1			0	0
C11	tumour	hepatocellular carcinoma	Ⅱ	2-3	1			0	0	Male	55	No	2.5*2.2*2.2	T2	N0	M0	Ⅱ
C12	adjacent tissues	Liver		2-3	1			0.5	0.2
C13	tumour	hepatocellular carcinoma	Ⅲ	2	1			0.5	0.3	Male	46	No	5.5*4.5*2.5	T2	N0	M0	Ⅱ
C14	adjacent tissues	Liver		2	1			0.5	0.05
C15	tumour	hepatocellular carcinoma	Ⅱ-Ⅲ	1-2	1			0.5	0.05	Male	39	No	9*6*4	T3	N0	M0	Ⅲ
C16	adjacent tissues	Liver		1	1			0	0
C17	tumour	hepatocellular carcinoma	Ⅱ	2	1			0.5	0.02	Male	55	No	5.5*5*4	T2	N0	M0	Ⅱ
C18	adjacent tissues	Liver		—	—			—	—
D01	tumour	hepatocellular carcinoma	Ⅱ	1-2	1			0	0	Male	41	No	10.5*10*7	T3	N0	M0	Ⅲ
D02	adjacent tissues	Liver		2	1			0	0
D03	tumour	hepatocellular carcinoma	Ⅱ-Ⅲ	2-3	1			0	0	Male	56	Yes	9*8*8	T3	N0	M0	Ⅲ
D04	adjacent tissues	Liver		2-3	1			0	0
D05	tumour	hepatocellular carcinoma	Ⅱ	0.5	1			0	0	Male	56	Yes	3*2*2	T1	N0	M0	Ⅰ
D06	adjacent tissues	Liver		2-3	1			1	0.02
D07	tumour	hepatocellular carcinoma	Ⅱ-Ⅲ	1	1			0	0	Male	62	No	3.5*3*3	T2	N0	M0	Ⅱ
D08	adjacent tissues	Liver		1	1			0.5	0.05
D09	tumour	hepatocellular carcinoma	Ⅱ-Ⅲ	2	1			0.5	0.05	Male	28	Yes	6*5*4	T2	N0	M0	Ⅱ
D10	adjacent tissues	Liver		1-2	1			0	0
D11	tumour	hepatocellular carcinoma	Ⅲ	1	1			0	0	Male	46	No	7*5*4cm; 3cm
D12	adjacent tissues	Liver		1-2	1			0.5	0.1
D13	tumour	hepatocellular carcinoma	Ⅱ	1	1			0	0	Male	48	Yes	11*9*7	T3	N0	M0	Ⅲ
D14	adjacent tissues	Liver		2	1			0.5	0.1
D15	tumour	hepatocellular carcinoma	Ⅱ	2-3	1			0	0	Male	44	Yes	1.5*1.3*1.2	T2	N0	M0	Ⅱ
D16	adjacent tissues	Liver		2	1			0.5	0.05
D17	tumour	hepatocellular carcinoma	Ⅱ	2-3	1			0.5	0.2	Female	66	No	3.5*2.5*2.5	T2	N0	M0	Ⅱ
D18	adjacent tissues	Liver		1-2	1			0.5	0.1
E01	tumour	hepatocellular carcinoma	Ⅱ	2-3	1			0.5	0.1	Male	53	Yes	6*5*4	T2	N0	M0	Ⅱ
E02	adjacent tissues	Liver		1	1			0	0
E03	tumour	hepatocellular carcinoma	Ⅱ-Ⅲ	0	0			0	0	Male	47	Yes	8.5*6*4.5	T3	N0	M0	Ⅲ
E04	adjacent tissues	Liver		2	1			0	0
E05	tumour	hepatocellular carcinoma	Ⅱ	2	1			0.5	0.2	Male	53	No	9*8.5*4	T3	N0	M0	Ⅲ
E06	adjacent tissues	Liver		2-3	1			0.5	0.05
E07	tumour	hepatocellular carcinoma	Ⅲ	2-3	1			1	0.1	Male	54	No	11.5*11*10	T3	N0	M0	Ⅲ
E08	adjacent tissues	Liver		2	1			0.5	0.1
E09	tumour	hepatocellular carcinoma	Ⅱ	3	1			0.5	0.1	Male	63	No	4*3*2.5	T2	N0	M0	Ⅱ
E10	adjacent tissues	Liver		2-3	1			0.5	0.1
E11	tumour	hepatocellular carcinoma	Ⅱ	1	1			1	0.3	Male	44	Yes	7.5*5*4.5	T2	N0	M0	Ⅱ
E12	adjacent tissues	Liver		0.5	1			0	0
E13	tumour	hepatocellular carcinoma	Ⅰ-Ⅱ	2-3	1			0.5	0.03	Male	72	Yes	3*2*2	T1	N0	M0	Ⅰ
E14	adjacent tissues	Liver		1	0.5			0.5	0.1
E15	tumour	hepatocellular carcinoma	Ⅱ	1-2	1			0	0	Female	60	Yes	7*7*7	T2	N0	M0	Ⅱ
E16	adjacent tissues	Liver		1	1			0	0
E17	tumour	hepatocellular carcinoma	Ⅱ	2	1			0.5	0.1	Female	47	No	7.5*5.5*4.5	T2	N0	M0	Ⅱ
E18	adjacent tissues	Liver		1-2	1			0	0
F01	tumour	hepatocellular carcinoma	Ⅱ	1	1			0.5	0.05	Male	45	No	4.5*4*4	T2	N0	M0	Ⅱ
F02	adjacent tissues	Liver		2	1			0.5	0.1
F03	tumour	hepatocellular carcinoma	Ⅱ	0.5	1			0	0	Male	53	No	7*5*5	T2	N0	M0	Ⅱ
F04	adjacent tissues	Liver		1-2	1			0	0
F05	tumour	hepatocellular carcinoma	Ⅱ	1	1			0.5	0.1	Male	53	No	10*6*4	T3	N0	M0	Ⅲ
F06	adjacent tissues	Liver		2	1			0	0
F07	tumour	hepatocellular carcinoma	Ⅱ	2	1			0.5	0.2	Male	43	No	5.5*5*3.5	T2	N0	M0	Ⅱ
F08	adjacent tissues	Liver		2	1			1	0.3
F09	tumour	hepatocellular carcinoma	Ⅱ	1-2	1			0	0	Male	51	No	3*2.5*2	T2	N0	M0	Ⅱ
F10	adjacent tissues	Liver		1-2	1			0	0
F11	tumour	hepatocellular carcinoma	Ⅱ-Ⅲ	2	1			0.5	0.05	Male	58	No	20*15*9	T3	N0	M0	Ⅲ
F12	adjacent tissues	Liver		2-3	1			0.5	0.05
F13	tumour	hepatocellular carcinoma	Ⅰ-Ⅱ	1	1			0	0	Female	65	No	6*5.5*5.5; 1.7*1.5*1.5; 2.5*2.5*2.3	T3	N0	M0	Ⅲ
F14	adjacent tissues	Liver		1-2	1			0.5	0.05
F15	tumour	hepatocellular carcinoma	Ⅲ	2-3	1			0	0	Male	48	No	5*5*3	T2	N0	M0	Ⅱ
F16	adjacent tissues	Liver		2	1			0	0
F17	tumour	hepatocellular carcinoma	Ⅰ	0	0			0	0	Male	61	No	2*2*2; 5*5*5	T3	N0	M0	Ⅲ
F18	adjacent tissues	Liver		1-2	1			0.5	0.1
G01	tumour	hepatocellular carcinoma	Ⅲ	2	0.8			0	0	Male	67	No	22*18*6	T3	N0	M0	Ⅲ
G02	adjacent tissues	Liver		3	1			0.5	0.2
G03	tumour	hepatocellular carcinoma	Ⅱ-Ⅲ	0.5	1			0	0	Male	40	No	7*6.5*4	T3	N0	M0	Ⅲ
G04	adjacent tissues	Liver		2	1			0	0
G05	tumour	hepatocellular carcinoma	Ⅱ	1	1			0	0	Male	38	No	0.5; 10	T3	N0	M0	Ⅲ
G06	adjacent tissues	Liver		1-2	1			0	0
G07	tumour	hepatocellular carcinoma	Ⅰ	0	0			0	0	Female	54	No	3.5*3*3	T2	N0	M0	Ⅱ
G08	adjacent tissues	Liver		1-2	1			0	0
G09	tumour	hepatocellular carcinoma	Ⅱ	2	1			0	0	Male	62	No	3.5*3*2	T2	N0	M0	Ⅱ
G10	adjacent tissues	Liver		1-2	1			0	0
G11	tumour	hepatocellular carcinoma	Ⅰ-Ⅱ	1-2	1			0	0	Male	56	No	4*3*2.5	T2	N0	M0	Ⅱ
G12	adjacent tissues	Liver		1-2	1			0	0
G13	tumour	hepatocellular carcinoma	Ⅲ	2-3	1			0.5	0.2	Male	63	No	7*5.5*5cm
G14	adjacent tissues	Liver		2-3	1			0.5	0.1
G15	tumour	hepatocellular carcinoma	Ⅰ	1-2	1			0	0	Male	59	Yes	1*0.5*0.5cm	T1	N0	M0	Ⅰ
G16	adjacent tissues	Liver		2	1			0.5	0.1
G17	tumour	hepatocellular carcinoma	Ⅱ	1-2	1			0.5	0.1	Male	55	No	7*4.5*4cm	T2	N0	M0	Ⅱ
G18	adjacent tissues	Liver		1	1			0	0
H01	tumour	hepatocellular carcinoma	Ⅱ	0.5	1			0	0	Male	45	No	15*10*10cm	T3	N0	M0	Ⅲ
H02	adjacent tissues	Liver		1-2	1			0	0
H03	tumour	hepatocellular carcinoma	Ⅰ-Ⅱ	2	1			0.5	0.05	Male	57	Yes	2.5*2.5*2cm	T1	N0	M0	Ⅰ
H04	adjacent tissues	Liver		2	1			0	0
H05	tumour	hepatocellular carcinoma	Ⅱ	2	1			1	0.3	Male	61	No	12*12*9cm	T3	N0	M0	Ⅲ
H06	adjacent tissues	Liver		1-2	1			0.5	0.1
H07	tumour	hepatocellular carcinoma	Ⅱ	3	1			0.5	0.2	Male	61	No	3*2.5*1.5cm	T2	N0	M0	Ⅱ
H08	adjacent tissues	Liver		1-2	1			0	0
H09	tumour	hepatocellular carcinoma	Ⅱ	1-2	1			0	0	Male	65	Yes	5.5*5*3.5cm	T2	N0	M0	Ⅱ
H10	adjacent tissues	Liver		2	1			0	0
H11	tumour	hepatocellular carcinoma	Ⅲ	1-2	1			1	0.1	Female	76	No	17*10*6cm	T3	N0	M0	Ⅲ
H12	adjacent tissues	Liver		3	1			0	0
H13	tumour	hepatocellular carcinoma	Ⅱ	2-3	1			0	0	Male	47	No	6.5*6*5cm	T2	N0	M0	Ⅱ
H14	adjacent tissues	Liver		1-2	1			0	0
H15	tumour	hepatocellular carcinoma	Ⅰ	1-2	1			0.5	0.03	Male	73	No	5*5*4cm; 3.5*3*3cm	T3	N0	M0	Ⅲ
H16	adjacent tissues	Liver		2	1			0	0
H17	tumour	hepatocellular carcinoma	Ⅲ	2	1			1	0.7	Male	51	No	5.5*5*3cm
H18	adjacent tissues	Liver		2	1			0	0
I01	tumour	hepatocellular carcinoma	Ⅱ	0.5	1			—	—	Male	55	Yes	4*4*2.5cm	T2	N0	M0	Ⅱ
I02	adjacent tissues	Liver		1-2	1			0	0
I03	tumour	hepatocellular carcinoma	Ⅱ	1-2	1			0	0	Male	49	No	3*2.5*2.5cm; 2*2*2cm	T2	N0	M0	Ⅱ
I04	adjacent tissues	Liver		1-2	1			0	0
I05	tumour	hepatocellular carcinoma	Ⅱ	1-2	1			0	0	Male	53	No	11*9*7cm	T3	N0	M0	Ⅲ
I06	adjacent tissues	Liver		1-2	1			0	0
I07	tumour	hepatocellular carcinoma	Ⅱ	2	1			1	0.2	Male	48	No	4.5*4*4cm	T2	N0	M0	Ⅱ
I08	adjacent tissues	Liver		2-3	1			0.5	0.2
I09	tumour	hepatocellular carcinoma	Ⅱ-Ⅲ	2	1			0	0	Male	68	No	20*13*9cm	T3	N0	M0	Ⅲ
I10	adjacent tissues	Liver		2	1			0	0
I11	tumour	hepatocellular carcinoma	Ⅱ	2	1			1	0.9	Male	66	No	4.5*4.5*4cm	T2	N0	M0	Ⅱ
I12	adjacent tissues	Liver		2-3	1			0	0
I13	tumour	hepatocellular carcinoma	Ⅱ	—	—			—	—	Male	64	No	5*4*3cm	T2	N0	M0	Ⅱ
I14	adjacent tissues	Liver		2	1			0.5	0.05
I15	tumour	hepatocellular carcinoma	Ⅱ	2	1			0	0	Male	54	No	4.5*4.5*2.7cm	T2	N0	M0	Ⅱ
I16	adjacent tissues	Liver		2	1			0	0
I17	tumour	hepatocellular carcinoma	Ⅱ	2-3	1			0	0	Male	66	No	5*4*3cm	T2	N0	M0	Ⅱ
I18	adjacent tissues	Liver		2-3	1			0	0
J01	tumour	hepatocellular carcinoma	Ⅱ	2	1			0.5	0.2	Male	63	No	3*3*2cm	T1	N0	M0	Ⅰ
J02	adjacent tissues	Liver		1-2	1			0	0
J03	tumour	hepatocellular carcinoma	Ⅱ	2	1			0	0	Male	39	No	2.5*2*1.5cm	T1	N0	M0	Ⅰ
J04	adjacent tissues	Liver		2	1			0.5	0.05
J05	tumour	hepatocellular carcinoma	Ⅱ-Ⅲ	3	1			1-2	0.8	Male	66	No	4*3*3cm; 1*0.8*0.8cm	T2	N0	M0	Ⅱ
J06	adjacent tissues	Liver		1-2	1			0	0
J07	tumour	hepatocellular carcinoma	Ⅱ-Ⅲ	2-3	1			1	0.9	Male	49	No	5*4*4cm	T2	N0	M0	Ⅱ
J08	adjacent tissues	Liver		2-3	1			0.5	0.05
J09	tumour	hepatocellular carcinoma	Ⅱ	1-2	1			0.5	0.2	Male	37	No	18*12*9cm	T3	N0	M0	Ⅲ
J10	adjacent tissues	Liver		2	1			0	0
J11	tumour	hepatocellular carcinoma	Ⅱ	2	1			0	0	Male	65	No	5*4*3cm	T2	N0	M0	Ⅱ
J12	adjacent tissues	Liver		2	1			0.5	0.6
J13	tumour	hepatocellular carcinoma	Ⅱ	1	1			0	0	Male	59	No	7*5*5cm	T2	N0	M0	Ⅱ
J14	adjacent tissues	Liver		1-2	1			0.5	0.6
J15	tumour	hepatocellular carcinoma	Ⅱ	1-2	1			0	0	Male	55	No	4*3*3cm	T2	N0	M0	Ⅱ
J16	adjacent tissues	Liver		2	1			0	0
J17	tumour	hepatocellular carcinoma	Ⅱ	2	1			0	0	Female	43	No	9*8*5cm	T3	N0	M0	Ⅲ
J18	adjacent tissues	Liver		2	1			0	0
