# Supplementary material for: OTUD5 cooperates with TRIM25 in transcriptional regulation and tumor progression via deubiquitination activity
Source: Nat Commun. 2020 Aug 21;11:4184. doi: 10.1038/s41467-020-17926-7 (PMC7442798; doi:10.1038/s41467-020-17926-7)
Supplement: Supplementary file 10 — Supplementary Data 7 [file 41467_2020_17926_MOESM10_ESM.xlsx]

## Sheet: Sheet1
The demographical and clinical features of NSCLC patients in this study
Patient #	Age	Gender	Histological type	Tabaco smoking history	Other malignancy history	Laterality	Tumor size	Lymph node invasion stage	Distant metastasis	TNM Stage	Other disease history
1	70	F	LUAD	No	No	R-Upper	T1	N0	No	Stage IA	No
2	69	F	LUAD	No	No	R-Upper	T1	N0	No	Stage IA	No
3	77	F	Mixed	No	No	R-Upper	T1	N0	No	Stage IA	Celebral infarction;Hypertension
4	80	F	LUAD	No	No	R-Upper	T1	N0	No	Stage IA	No
5	79	F	LUAD	No	No	R-Middle	T2	N0	No	Stage IB	No
6	71	M	LUSC	Yes	No	R-Upper	T2	N2	No	Stage IIIA	Hypertension
7	80	F	LUAD	No	Esophageal Cancer	L-Upper	T2	N0	No	Stage IB	No
8	64	F	LUAD	No	Bilateral Malignancy	L-Lower	T1	N0	No	Stage IA	Hypertension
9	64	M	LUAD	Yes	No	R-Upper	T2	N1	No	Stage IIB	No
10	79	F	LUAD	No	No	R-Lower	T1	N0	No	Stage IA	Hypertension
11	66	F	LUAD	No	No	L-Lower	T2	N2	No	Stage IIIA	No
12	72	M	LUSC	Yes	No	L-Lower	T4	N0	No	Stage IIIA	Hypertension
13	67	F	LUSC	No	No	L-Lower	T1	N0	No	Stage IA	No
14	75	F	LUAD	No	No	R-Upper	T2	N0	No	Stage IB	No
15	64	M	LUSC	Yes	No	R-Lower	T3	N0	No	Stage IIB	No
16	66	F	LUAD	No	No	L-Upper	T1	N0	No	Stage IA	Celebral infarction;Hypertension
17	66	M	LUAD	Yes	No	L-Lower	T2	N0	No	Stage IB	No
18	74	M	LUSC	Yes	No	R-Middle	T2	N0	No	Stage IB	No
19	60	F	LUAD	No	No	L-Upper	T1	N2	No	Stage IIIA	Hypertension
20	49	F	LUAD	No	No	R-Middle	T4	N2	No	Stage IIIB	No
21	56	M	LUSC	Yes	No	L-Upper	T2	N0	No	Stage IB	No
Neoplasm Disease Stage was determined according to American Joint Committee on Cancer Code（7th version）. NSCLC, Non-small-cell lung carcinoma; LUAD,lung adenocarcinoma; LUSC, Lung squamous cell carcinoma.
