# Supplementary material for: OTUD5 cooperates with TRIM25 in transcriptional regulation and tumor progression via deubiquitination activity
Source: Nat Commun. 2020 Aug 21;11:4184. doi: 10.1038/s41467-020-17926-7 (PMC7442798; doi:10.1038/s41467-020-17926-7)
Supplement: Supplementary file 12 — Source Data [file 41467_2020_17926_MOESM12_ESM.xlsx]

## Sheet: Figure1
Figure 1B		Colony 1	Colony 2	Colony 3		Figure 1C
	Control shRNA	54	49	59				Control siRNA			OTUD5 siRNA#1			OTUD5 siRNA#1
	TNFAIP3 shRNA	68	56	68			Huh7	1	1.07	0.947898	0.241658	0.21413	0.261	0.304815	0.273042	0.3515
	OTUB1 shRNA	41	38	46			Hep3B	1	1.051	0.934	0.289851	0.26	0.305	0.318457	0.29561	0.34663
	OTUB2 shRNA	46	49	43
	OTUD1 shRNA	38	31	38
	OTUD3 shRNA	44	40	50
	OTUD4 shRNA	57	53	60		Figure 1F
	OTUD5 shRNA	96	91	103				Control siRNA			OTUD5 siRNA#1			OTUD5 siRNA#2
	OTUD6A shRNA	41	41	45			Huh7	84	91	76	124	120	128	136	123	149
	OTUD6B shRNA	50	46	54			Hep3B	56	42	71	111	101	122	104	100	109
	OTUD7A shRNA	57	71	57
	OTUD7B shRNA	23	25	34		Figure 1G
	VCPIP1 shRNA	45	34	51				Huh7
	YOD1 shRNA	43	44	39			Day	Control siRNA			OTUD5 siRNA #1			OTUD5 siRNA #2
	ZRANB1 shRNA	32	27	33			1	0	0	0	0	0	0	0	0	0
							2	0.1806	0.386	0.147	0.1803	0.04195	0.4652	0.18107	0.041027	0.4707
Figure 1D							3	0.7704	0.504	0.2404	0.904	0.5304	0.984	0.9311	0.7201	1.05001
							4	1.201	1.6032	0.865	2.122	1.88122	2.38622	1.966	1.766	2.1966
							5	2.334	2.122	1.9332	4.334	3.97934	4.65143	3.87	3.904	4.503
OTUD5
						Figure 1H
								Hep3B
Actin							Day	Control siRNA			OTUD5 siRNA #1			OTUD5 siRNA #2
							1	0	0	0	0	0	0	0	0	0
							2	0.241	0.0401	0.4581	0.1408	0.04218	0.472	0.212	0.041	0.402
							3	0.436	0.296	0.776	0.916	0.5366	0.982	0.867	0.4581	0.978
							4	0.8864	0.7464	1.0864	2.164	1.904	2.45	2.279	1.412	2.234
							5	1.73	1.503	2.17	3.649	3.433	3.79	3.821	3.466	3.95

## Sheet: Figure2
Figure 2A					Figure2C				Figure 2F					Figure 2H
					OTUD5											Control siRNA			TRIM25 siRNA#1			TRIM25 siRNA#2
TRIM25									TRIM25						Huh7	78	74	81	17	31	45	17	26	21
															Hep3B	86	92	95	25	36	47	31	58	39
					TRIM25				OTUD5
Flag-OTUD5
														Figure 2K
Figure 2B									TRIM25							Control			OTUD5 shRNA			TRIM25 siRNA			TRIM25 siRNA/OTUD5 shRNA
															Huh7	81	88	104	140	144	149	12	20	31	32	41	58
TRIM25															Hep3B	33	44	51	70	77	97	8	16	22	11	32	19
									Actin
OTUD5
Figure 2I							Figure 2L
TRIM25
							OTUD5
Actin
							TRIM25
							Actin

## Sheet: Figure3
Figure 3A				Figure 3B								Figure 3D							Figure 3C
																				CTL			WT			P-WT			C224S			S177A
																				1	1	0.998	0.426	0.434	0.331	0.0681	0.1	0.1392	0.99	0.95	1.0605	0.806	0.876	0.971
				Ub-TRIM25
Ub-TRIM25												Ub-TRIM25
				p-S/T								OTUD5
Flag-TRIM25
				Flag-OTUD5
Actin												TRIM25
												Actin
Figure 3E							Figure 3F						Figure 3G
													TRIM25
UB-TRIM25
							UB-TRIM25						OTUD5
													Actin
OTUD5
							UB-TRIM25
TRIM25
Actin
							Flag-TRIM25
							HA-OTUD5
							Actin

## Sheet: Figure4
Figure 4D
	Control siRNA			TRIM25 siRNA#1			TRIM25 siRNA#2
	1	0.985	1.09	2.99	2.656	3.041	2.9148	3.398	3.61
	1	0.97	1.1	3.118	2.94	3.48899	2.901	2.391	3.415
Figure 4E						Figure 4G
								Control siRNA			TRIM25 siRNA#1			TRIM25 siRNA#2
							Huh7	22	19	28	45	42	47	36	41	46
PML							Hep3B	14	12	17	38	34	39	26	31	36
						Figure 4H
TRIM25								Control siRNA			TRIM25 siRNA
							CDKN1A	1	0.881	1.12	2.11	1.87	2.42
							BBC3	1	1.01	0.998	1.4475	1.15	1.75
Actin							BAX	1	0.991	1.008	4.153	3.51	4.73
							Bcl2	1	1.004	0.99	0.6151	0.678	0.5551
							HLA-A	1	1.006	0.992	1.32	1.812	2.34
							CDKN1A	1	0.891	1.09	1.9615	2.71	2.3515
							BBC3	1	0.87	1.12	1.51515	1.235	1.791
							BAX	1	1.15	0.86	5.698	5.1516	4.652
							Bcl2	1	0.901	1.07	0.583	0.64	0.688
							HLA-A	1	1.06	0.919	1.62	1.69	1.591
Figure 4I
		control siRNA			TRIM25 siRNA			TRIM25/PML siRNA
	Hep3B	1	1.031	0.966	5.337	5.863	4.796	1.981	2.224	1.759
	Huh7	1	0.98	1.026	6.65	5.831	7.41	2.224	1.943	2.54
Figure 4J
		ctl			shTRIM25			ctl+TSA			shTRIM25+TSA			siPML+TSA
	HuH7	2.97	2.707	3.18	3.94	4.874	5.84	6.17	6.99	7.617	13.2	15.15	17.808	9.02	10.27	9.617
	Hep3B	3.385	4.18	3.785	5.217	4.52	6.312	7.232	6.665	7.43	17.1	18.223	19.28	11.224	10.78	11.82

## Sheet: Figure5
Figure 5B
		P1			P2			P3			TSS			P1			P2			P3			TSS
	IgG	1	0.811	1.17	1	0.792	1.184	1	0.901	1.097	0.791	1.24	1	0.88	1.15	1	1	0.9	1.15	1.18	0.86	1	1.21	0.8	1
	TRIM25	1.1	0.865	1.4	1.28	1.615	1.4	1.47	1.6223	1.74	2.647	2.332	2.86	1.18	0.79	1.56	1.7	1.86	1.777	1.147	1.79	1.447	3.144	2.88	3.35
Figure 5C
		Control shRNA			TRIM25 shRNA #1			TRIM25 shRNA #2
	IgG	1	1.02	0.981	1	1.033	0.982	1	0.967	1.051
	HA-IRF8	1.667	1.62	1.702	2.13	2.18	2.241	2.42	2.337	2.26
	IgG	1	1.031	0.975	1	0.97	1.041	1	1.061	0.962
	HA-IRF8	1.5332	1.49	1.572	1.892	1.97	2.05	2.114	2.057	2.182
				Figure 5E					Figure 5H
									PML
				Ub-TRIM25
									TRIM25
									Actin
				Ub-TRIM25
				HA-TRIM25
				Actin
Figure 5F
		HA-TRIM25			HA-TRIM25 △RING			HA-TRIM25			HA-TRIM25 △RING
	IgG	1	0.911	1.11	1	1.13	0.87	1	0.92	1.07	1	0.93	1.054
	HA	1.82	1.97	2.14	1.342	1.11	1.53	1.76	1.85	1.95	1.333	1.26	1.39
Figure 5G
	Control shRNA			TRIM25 shRNA			TRIM25 shRNA/TRIM25 WT			TRIM25 shRNA/TRIM25 △RING
Huh7	1	1.057	0.94	1.573	1.64	1.72	1.1876	1.15	1.22	1.6517	1.615	1.69
Hep3B	1	0.964	1.035	1.67	1.74	1.781	1.12	1.19	1.24	1.621	1.64	1.672

## Sheet: Figure6
Figure 6A
		IgG			TRIM25			IgG			TRIM25
	Control siRNA	1	0.74	1.25	4.51	4.65	4.91	1	0.752	1.26	3.9	3.7	4.11
	OTUD5 siRNA#1	1	1.26	0.754	8.6	8.13	9.14	1	1.35	0.71	8.19	7.41	7.8
	OTUD5 siRNA#2	1	0.801	1.221	9.06	8.81	9.45	1	1.43	0.62	7.79	8.15	8.31
Figure 6B
		Control siRNA			OTUD5 siRNA#1			OTUD5 siRNA#2
	Huh7	1	1.06	0.93	0.603	0.734	0.891	0.714815	0.617	0.811
	Hep3B	1	1.048	0.93	0.689851	0.6114	0.76	0.604	0.738	0.813
Figure 6D
		Control siRNA			OTUD5 siRNA			TRIM25 shRNA			TRIM25 shRNA/OTUD5 siRNA
	Huh7	1	1.058	0.94	0.75784	0.64	0.872	1.604	1.422	1.83	1.889	1.741	1.532
	Hep3B	1	0.974	1.021	0.684	0.788	0.821	1.53899	1.42	1.65	1.293	1.462	1.58
Figure 6G
		Control siRNA			OTUD5 siRNA#1			OTUD5 siRNA#2
	Huh7	23	21	25	13	10	15	16	15	19
	Hep3B	25	23	28	11	14	8	13	13	15
Figure 6C						Figure 6E
PML						PML
TRIM25						TRIM25
OTUD5						OTUD5
Actin
						Actin
PML						PML
TRIM25
						TRIM25
OTUD5
						OTUD5
Actin
						Actin

## Sheet: Figure7
Figure 7B								Figure 7C
	WT	OTUD5 KD	TRIM25 KD	PML KD	OTUD5/TRIM25 KD	TRIM25/PML KD			mRNA	WT-1	WT-2	WT-3	OTUD5 KD-1	OTUD5 KD-2	OTUD5 KD-3
	0.286	0.956	0.054	0.319	0.027	0.572			OTUD5	1	1.024	0.971	0.287	0.241	0.194
	0.182	0.719	0.018	0.339	0.0001	0.426			PML	1	0.984	1.02	0.644	0.711	0.76
	0.181	0.458	0.038	0.416	0.028	0.393			BAX	1	1.018	0.98	0.651	0.608	0.559
	0.309	0.909	0.021	0.758	0.094	0.23
	0.142	0.35	0.045	0.282	0.078	0.137
	0.308	0.365	0.041	1.461	0.08	0.372
	0.259	0.108	0.006	0.645	0.081	0.614		Figure 7D
	0.141	0.469	0.011	0.156	0.025	0.295
	0.106	0.138	0.005	0.172		0.469		PML
		1.465	0.009			0.097
								OTUD5
								TRIM25
								Actin

## Sheet: Figure8
		Figure 8B
		PML
		OTUD5
		TRIM25
		Actin

## Sheet: Supplementary Figure1
Supplementary Figure 1A
		NC			shRNA
	TNFAIP3	1	1.041	0.964	0.25	0.21	0.288
	OTUB1	1	1.03	0.971	0.393	0.452	0.33
	OTUB2	1	0.962	1.042	0.525	0.612	0.443
	OTUD1	1	1.027	0.964	0.229	0.288	0.171
	OTUD3	1	0.981	1.036	0.531	0.614	0.463
	OTUD4	1	1.037	0.961	0.271	0.337	0.232
	OTUD5	1	1.0424	0.961	0.378	0.437	0.314
	OTUD6A	1	1.043	0.962	0.423	0.476	0.361
	OTUD6B	1	0.97	1.033	0.333	0.392	0.268
	OTUD7A	1	1.022	0.969	0.361	0.454	0.273
	OTUD7B	1	1.034	0.973	0.244	0.275	0.212
	VCPIP1	1	1.043	0.958	0.284	0.325	0.241
	YOD1	1	1.027	0.967	0.322	0.379	0.27
	ZRANB1	1	1.0317	0.956	0.405	0.469	0.354

## Sheet: Supplementary Figure 2
S Figure 2A								S Figure 2B
										HA-TRIM25			HA-TRIM25/K117R			HA-TRIM25			HA-TRIM25/K117R
									IgG	1	1.033	0.974	1	0.969	1.046	1	1.024	0.98	1	1.026	0.972
									HA	2.113	2.08	2.145	1.22	1.31	1.14	1.921	1.879	1.978	1.333	1.365	1.294
								S Figure 2D
	Flag-TRIM25											TRIM25 shRNA
									Control			Vector			TRIM25-WT			TRIM25-K117R			OTUD5-WT			OTUD5-C224S
								Huh7	180	149	199	67	51	74	130	141	138	55	53	69	68	50	71	160	176	164
								Hep3B	127	132	155	85	71	66	120	136	153	75	103	87	63	85	51	136	123	158
								S Figure 2E
	Flag-TRIM25
									TRIM25
	HA-OTUD5
									HA-OTUD5
	Actin								Actin
									TRIM25
									HA-OTUD5
									Actin

[truncated: 3 more sheets: Supplementary Figure 3, Supplementary Figure 4, Supplementary Figure 5]
